# Supplementary material for: Identification of broadly-conserved parasitic nematode proteins that activate immunity
Source: Front Parasitol. 2023 Aug 8;2:1223942. doi: 10.3389/fpara.2023.1223942 (PMC11731683; doi:10.3389/fpara.2023.1223942)
Supplement: Supplementary file 1 [file DataSheet_1.zip]

Archive with 7 entries (7 files):
- Supplementary Figure S1.docx
- Supplementary Figure S2.docx
- Supplementary Table S1.xlsx
- Supplementary Table S2.xlsx
- Supplementary Table S3.docx
- Supplementary Table S5.xlsx
- Supplementary Table S4.xlsx
