# Supplementary material for: Identification of broadly-conserved parasitic nematode proteins that activate immunity
Source: Front Parasitol. 2023 Aug 8;2:1223942. doi: 10.3389/fpara.2023.1223942 (PMC11731683; doi:10.3389/fpara.2023.1223942)
Supplement: Supplementary file 1 [file DataSheet_1.zip › Supplementary Table S1.xlsx]

## Sheet: Sheet1
	Supplementary Table S1: Genome versions used for the study, including the number of proteins and the number and proportion of secreted proteins for the parasitic nematode species.
	Analysis	Genome data							Predicted Secretion (Parasitic nematodes)
		Classification		Species	Host	Version	Number of Proteins (Longest isoform only, when applicable)	Link	# of Proteins				Proportion of all proteins
									Signal peptide	Nonclassical secretion	Trans-membrane domains (exclude)	Secreted					From Chip
	OrthoMCL orthologous protein family clustering	Target GI nematode species	I	Trichuris suis	Sus scrofa	PRJNA179528	9831	https://parasite.wormbase.org/Trichuris_suis_prjna179528/Info/Index	863	2679	2198	3542	0.360252				T.suis: from our assembly named “T_suis_1.0.allpaths__140409”, the exact filename was D918DFT.140214.cds.pep – This is a bit confusing because my notes relate to Kym using that file for 50HG stuff and she references the Melbourne (Jex I think) T.suis instead of ours. But assuming this was ours, the timeframe would put this at GenBank release 204
			III	Ascaris suum	Sus scrofa	PRJNA80881	18542	https://parasite.wormbase.org/Ascaris_suum_prjna80881/Info/Index	1489	5645	4451	7134	0.384748
			V	Heligmosomoides polygyrus	Mus musculus	PRJEB1203	27459	https://parasite.wormbase.org/Heligmosomoides_polygyrus_prjeb1203/Info/Index	1879	10945	4708	12824	0.467024				A.suum: Whatever protein fasta was used in Necator paper would be this one, my notes aren’t more specific
			V	Haemonchus contortus	Ovis aries	PRJEB506, Laing et al 2013	21903	https://genomebiology.biomedcentral.com/articles/10.1186/gb-2013-14-8-r88	2783	5487	4894	8270	0.377574
		Nematode outgroups	III	Onchocerca ochengi	Bos taurus	WS230, PRJEB1465	13990	https://parasite.wormbase.org/Onchocerca_ochengi_prjeb1465/Info/Index/	746	4248	2711	4994	0.356969				H.polygyrus: The filepath is the only info I have and it doesn’t mention version, only a cryptic reference to ‘v1.5’
			V	Dictyocaulus viviparus	Bos taurus	PRJNA72587	14171	https://www.ncbi.nlm.nih.gov/bioproject/PRJNA72587	1042	3949	3666	4991	0.352198
			V	Caenorhabditis elegans	N/A (free-living)	WS230, PRJNA13758 (N2, longest isoform only)	20517	https://downloads.wormbase.org/species/c_elegans/sequence/protein/c_elegans.WS230.protein.fa.gz									O.ochengi: This is labeled as v2.0_Sanger
		Hosts		Bos taurus	N/A	Genbank release 197	23116	https://www.ncbi.nlm.nih.gov/genome/82?genome_assembly_id=1850378
				Canis familiaris	N/A	Genbank release 197	19176	https://www.ncbi.nlm.nih.gov/genome/85?genome_assembly_id=984575									D.viviparus: This is labeled as coming from “Local_Assembly_version_9.2.1.ec.pygap__140409”
				Homo sapiens	N/A	Ensembl build 37 release 67	22400	https://ftp.ensembl.org/pub/release-67/fasta/homo_sapiens/pep/
				Mus musculus	N/A	Ensembl build 37 release 67	23083	https://ftp.ensembl.org/pub/release-67/fasta/mus_musculus/pep/									C.elegans: C.elegans from Wormbase – WS230
				Ovis aries	N/A	Genbank release 195	19108	https://www.ncbi.nlm.nih.gov/genome/83?genome_assembly_id=1549124
				Sus scrofa	N/A	Genbank release 195	22001	https://www.ncbi.nlm.nih.gov/genome/84?genome_assembly_id=317145									H.sapiensL Ensembl build 37 release 67
		Outgroups		D. melanogaster	N/A	Ensembl build 37 release 67	13917	https://ftp.ensembl.org/pub/release-67/fasta/drosophila_melanogaster/pep/
				S. cerevisiae	N/A	Ensembl build 37 release 67	6692	https://ftp.ensembl.org/pub/release-67/fasta/saccharomyces_cerevisiae/pep/									B.taurus: from GenBank downloaded ‘081513’ (not usual date format, but must mean 8/15/2013 - (that would be GenBank release 197)
	Proteomics search	Whipworm species		Trichuris trichiura	Homo sapiens	PRJEB535	12671	https://parasite.wormbase.org/Trichuris_trichiura_prjeb535/Info/Index
				Trichuris suis	Sus scrofa	PRJNA179528	9831	https://parasite.wormbase.org/Trichuris_suis_prjna179528/Info/Index									M.musculus: Ensembl build 37 release 67
				Trichuris muris	Mus musculus	PRJEB126	14995	https://parasite.wormbase.org/Trichuris_muris_prjeb126/Info/Index
																	O.aries: From GenBank downloaded 6/5/2013 (release 195)
																	S.scrofa: From GenBank downloaded 6/5/2013 (release 195)
																	C.familiaris: from GenBank downloaded 8/15/2013 (release 197)
																	S.cerevisaea: Ensembl release 67
																	D.melanogaster: Ensembl release 67
