# Supplementary material for: Identification of broadly-conserved parasitic nematode proteins that activate immunity
Source: Front Parasitol. 2023 Aug 8;2:1223942. doi: 10.3389/fpara.2023.1223942 (PMC11731683; doi:10.3389/fpara.2023.1223942)
Supplement: Supplementary file 1 [file DataSheet_1.zip › Supplementary Table S2.xlsx]

## Sheet: OPF Summary
	Supplementary Table S2: All orthologous protein family (OPF) data used for prioritization, including protein membership, secretion data, annotation information, normalized and averaged gene expression data, and prioritization criteria. Complete data is provided for all 25,234 OPFs.
	Orthologous Protein Family (OPF) ID	Full Protein List	Protein Counts Per OPF															GI Nematode Secreted Protein Count				Average gene length among GI nematodes (bp; only if conserved in all four)	Prioritization of OPFs						Species Conservation									Protein Annotation (based on T. suis genes)							Protein annotation (based on A. suum genes)
			Target species				Nem outgroups			Hosts						Outgroups		Target species					Pan-GI nematode OPFs	Pan-GI nematode secretome	Pan-GI nematode secretome, all below 1000bp in length	Pass all filtering, nematode-specific	Experimentally verified	Pass all filtering, not nematode-specific	Conserved GI, no hosts	Other Conserved GI groups	Number of GI nematodes	Number of Hosts	Number of Nematode Outgroups	At least 1 nematode	Nematode-specific	Conserved and exclusive to nematodes		T. suis genes	KEGG			Interpro / GO annotations
			I	III	V	V	III	V	V									I	III	V	V																								A. suum genes	KEGG Description	All Interpro Domains	All GO Categories
			Trichuris suis	Ascaris suum	Heligmosomoides polygyrus	Haemonchus contortus	Onchocerca ochengi	Caenorhabditis elegans	Dictyocaulus viviparus	B. taurus	C. familiaris	H. sapiens	M. musculus	O. aries	S. scrofa	D. melanogaster	S. cerevisiae	TSUI	ASUU	HPOL	HCON																		KEGG Identifier	KEGG Description	E value	All Interpro Domains	All GO Categories
			TSUI	ASUU	HPOL	HCON	OOCH	CEL	DVIV	Btau	Cfam	Hsap	Mmus	Oari	Sscr	Dmel	Scer	Trichuris Suis	Ascaris Suum	Heligmosomoides Polygyrus	Haemonchus contortus		3461	132	84	17	3	67	582	2879	13962	17043	12516	14360	7621	307
	4GI_OPF_10967	Asuu|GS_06993 Dviv|DICVIV_03460 Hcon|HCISE00242800 Hpol|HPBE_0001440401-mRNA-1 Ooch|nOo_GENE11716.1:mRNA Tsui|D918_04870	1	1	1	1	1	0	1	0	0	0	0	0	0	0	0	1	1	1	1	390.75	Y	Y	Y	Y	Y	-	Y	-	4	0	2	Y	Y	-		D918_04870	D918_04870: -	D918_04870: -	D918_04870: -	D918_04870: IPR009050:Globin-like:1.2e-09|IPR000971:Globin, subset:6.8e-07|IPR012292:Globin:1.4e-12	D918_04870: GO:0015671:Biological Process: oxygen transport :1.4e-12|GO:0020037:Molecular Function: heme binding :1.4e-12|GO:0005506:Molecular Function: iron ion binding :1.4e-12|GO:0019825:Molecular Function: oxygen binding :1.4e-12		GS_06993	GS_06993: -	GS_06993: IPR009050-Globin-like IPR012292-Globin	GS_06993: Biological Process: oxygen transport (GO:0015671), Molecular Function: heme binding (GO:0020037), Molecular Function: iron ion binding (GO:0005506), Molecular Function: oxygen binding (GO:0019825)
	4GI_OPF_7517	Asuu|GS_05317 Dviv|DICVIV_08063 Hcon|HCISE00711500 Hpol|HPBE_0002387801-mRNA-1 Ooch|nOo_GENE13579.1:mRNA Cele|F40A3.6 Tsui|D918_01659 Hcon|HCISE00453900	1	1	1	2	1	1	1	0	0	0	0	0	0	0	0	1	1	1	2	672.6	Y	Y	Y	Y	Y	-	Y	-	4	0	3	Y	Y	Y		D918_01659	D918_01659: -	D918_01659: -	D918_01659: -	D918_01659: -	D918_01659: -		GS_05317	GS_05317: -	GS_05317: -	GS_05317: -
	4GI_OPF_8504	Asuu|GS_16036 Dviv|DICVIV_11328 Hcon|HCISE01476700 Hpol|HPBE_0000855701-mRNA-1 Ooch|nOo_GENE10974.1:mRNA Tsui|D918_09519 Cele|F45H10.3	1	1	1	1	1	1	1	0	0	0	0	0	0	0	0	1	1	1	1	474	Y	Y	Y	Y	Y	-	Y	-	4	0	3	Y	Y	Y		D918_09519	D918_09519: K03951	D918_09519: NADH dehydrogenase [ubiquinone] 1 alpha subcomplex subunit 7	D918_09519: 1.2E-25	D918_09519: IPR009947:NADH:ubiquinone oxidoreductase subunit B14.5a:3.4e-15	D918_09519: GO:0005743:Cellular Component: mitochondrial inner membrane :3.4e-15|GO:0042773:Biological Process: ATP synthesis coupled electron transport :3.4e-15|GO:0008137:Molecular Function: NADH dehydrogenase (ubiquinone) activity :3.4e-15		GS_16036	GS_16036: K03951-NADH dehydrogenase (ubiquinone) 1 alpha subcomplex 7	GS_16036: IPR009947-NADH:ubiquinone oxidoreductase subunit B14.5a	GS_16036: Biological Process: ATP synthesis coupled electron transport (GO:0042773), Cellular Component: mitochondrial inner membrane (GO:0005743), Molecular Function: NADH dehydrogenase (ubiquinone) activity (GO:0008137)
	4GI_OPF_11020	Asuu|GS_02552 Dviv|DICVIV_08980 Hcon|HCISE00911500 Hcon|HCISE01709500 Hpol|HPBE_0002268801-mRNA-1 Tsui|D918_02178	1	1	1	2	0	0	1	0	0	0	0	0	0	0	0	1	1	1	2	642.6	Y	Y	Y	Y	-	-	Y	-	4	0	1	Y	Y	-		D918_02178	D918_02178: -	D918_02178: -	D918_02178: -	D918_02178: IPR000048:IQ motif, EF-hand binding site:na	D918_02178: GO:0005515:Molecular Function: protein binding :na		GS_02552	GS_02552: -	GS_02552: IPR000048-IQ motif, EF-hand binding site	GS_02552: Molecular Function: protein binding (GO:0005515)
	4GI_OPF_7011	Asuu|GS_05184 Dviv|DICVIV_06257 Hcon|HCISE02146300 Hpol|HPBE_0002098401-mRNA-1 Asuu|GS_07274 Ooch|nOo_GENE05188.1:mRNA Ooch|nOo_GENE05060.1:mRNA Tsui|D918_02138 Cele|W08F4.6	1	2	1	1	2	1	1	0	0	0	0	0	0	0	0	1	2	1	1	654.6	Y	Y	Y	Y	-	-	Y	-	4	0	3	Y	Y	Y		D918_02138	D918_02138: -	D918_02138: -	D918_02138: -	D918_02138: -	D918_02138: -		GS_05184; GS_07274	GS_05184: -; GS_07274: -	GS_05184: -; GS_07274: -	GS_05184: -; GS_07274: -
	4GI_OPF_7623	Asuu|GS_20993 Dviv|DICVIV_08293 Hcon|HCISE02065200 Hpol|HPBE_0002068201-mRNA-1 Ooch|nOo_GENE08261.1:mRNA Tsui|D918_05305 Cele|Y54G9A.7 Hpol|HPBE_0000392201-mRNA-1	1	1	2	1	1	1	1	0	0	0	0	0	0	0	0	1	1	2	1	466.2	Y	Y	Y	Y	-	-	Y	-	4	0	3	Y	Y	Y		D918_05305	D918_05305: K00162	D918_05305: GK11887 gene product from transcript GK11887-RA	D918_05305: 0.000001	D918_05305: -	D918_05305: -		GS_20993	GS_20993: -	GS_20993: -	GS_20993: -
	4GI_OPF_7637	Asuu|GS_12274 Dviv|DICVIV_00281 Hcon|HCISE00845400 Hcon|HCISE00076700 Hpol|HPBE_0001790401-mRNA-1 Ooch|nOo_GENE07609.1:mRNA Tsui|D918_02159 Cele|T28F4.5	1	1	1	2	1	1	1	0	0	0	0	0	0	0	0	1	1	1	2	315.2	Y	Y	Y	Y	-	-	Y	-	4	0	3	Y	Y	Y		D918_02159	D918_02159: -	D918_02159: -	D918_02159: -	D918_02159: -	D918_02159: -		GS_12274	GS_12274: -	GS_12274: -	GS_12274: -
	4GI_OPF_7658	Asuu|GS_11879 Dviv|DICVIV_06893 Hcon|HCISE01316400 Ooch|nOo_GENE12810.1:mRNA Cele|Y51H4A.4 Hcon|HCISE01169900 Hpol|HPBE_0002013401-mRNA-1 Tsui|D918_07721	1	1	1	2	1	1	1	0	0	0	0	0	0	0	0	1	1	1	2	506.4	Y	Y	Y	Y	-	-	Y	-	4	0	3	Y	Y	Y		D918_07721	D918_07721: K09057	D918_07721: basic region leucine zipper family protein	D918_07721: 6.9E-53	D918_07721: IPR004827:Basic-leucine zipper (bZIP) transcription factor:2.7e-07|IPR011700:Basic leucine zipper:1.3e-15	D918_07721: GO:0006355:Biological Process: regulation of transcription, DNA-dependent :1.3e-15|GO:0043565:Molecular Function: sequence-specific DNA binding :1.3e-15|GO:0003700:Molecular Function: sequence-specific DNA binding transcription factor activity :1.3e-15|GO:0046983:Molecular Function: protein dimerization activity :1.3e-15		GS_11879	GS_11879: K09464-general control protein GCN4	GS_11879: IPR004827-Basic-leucine zipper (bZIP) transcription factor IPR011700-Basic leucine zipper	GS_11879: Biological Process: regulation of transcription, DNA-dependent (GO:0006355), Molecular Function: protein dimerization activity (GO:0046983), Molecular Function: sequence-specific DNA binding (GO:0043565), Molecular Function: sequence-specific DNA binding transcription factor activity (GO:0003700)
	4GI_OPF_7679	Asuu|GS_05535 Hcon|HCISE00766700 Dviv|DICVIV_12238 Hpol|HPBE_0002278401-mRNA-1 Ooch|nOo_GENE02207.1:mRNA Cele|F35B3.4 Cele|C42D4.3 Tsui|D918_00844	1	1	1	1	1	2	1	0	0	0	0	0	0	0	0	1	1	1	1	741.75	Y	Y	Y	Y	-	-	Y	-	4	0	3	Y	Y	Y		D918_00844	D918_00844: -	D918_00844: -	D918_00844: -	D918_00844: IPR002602:Domain of unknown function DB:8.3e-14	D918_00844: -		GS_05535	GS_05535: -	GS_05535: IPR002602-Domain of unknown function DB	GS_05535: -
	4GI_OPF_8551	Asuu|GS_08909 Dviv|DICVIV_07569 Hcon|HCISE01024900 Hpol|HPBE_0001202001-mRNA-1 Ooch|nOo_GENE04093.1:mRNA Cele|Y73F8A.6 Tsui|D918_05664	1	1	1	1	1	1	1	0	0	0	0	0	0	0	0	1	1	1	1	866.25	Y	Y	Y	Y	-	-	Y	-	4	0	3	Y	Y	Y		D918_05664	D918_05664: -	D918_05664: -	D918_05664: -	D918_05664: -	D918_05664: -		GS_08909	GS_08909: -	GS_08909: -	GS_08909: -
	4GI_OPF_8557	Asuu|GS_15338 Dviv|DICVIV_04420 Hcon|HCISE02012200 Cele|F26C11.2 Hpol|HPBE_0001554801-mRNA-1 Ooch|nOo_GENE02822.1:mRNA Tsui|D918_07885	1	1	1	1	1	1	1	0	0	0	0	0	0	0	0	1	1	1	1	626.25	Y	Y	Y	Y	-	-	Y	-	4	0	3	Y	Y	Y		D918_07885	D918_07885: K09328	D918_07885: ALX homeobox protein 1	D918_07885: 4.3E-76	D918_07885: IPR017970:Homeobox, conserved site:na|IPR001356:Homeobox:1.7e-24|IPR009057:Homeodomain-like:2.8e-23|IPR012287:Homeodomain-related:5.6e-28	D918_07885: GO:0005634:Cellular Component: nucleus :na|GO:0003677:Molecular Function: DNA binding :5.6e-28|GO:0005515:Molecular Function: protein binding :2.8e-23|GO:0006355:Biological Process: regulation of transcription, DNA-dependent :5.6e-28|GO:0030528:Molecular Function: transcription regulator activity :na|GO:0043565:Molecular Function: sequence-specific DNA binding :1.7e-24|GO:0003700:Mole…		GS_15338	GS_15338: K09328-homeobox protein Unc-4	GS_15338: IPR009057-Homeodomain-like IPR001356-Homeobox IPR012287-Homeodomain-related	GS_15338: Biological Process: regulation of transcription, DNA-dependent (GO:0006355), Molecular Function: DNA binding (GO:0003677), Molecular Function: protein binding (GO:0005515), Molecular Function: sequence-specific DNA binding (GO:0043565), Molecular Function: sequence-specific DNA binding transcription factor activity (GO:0003700)
	4GI_OPF_8573	Asuu|GS_10125 Dviv|DICVIV_06351 Hcon|HCISE01460700 Hpol|HPBE_0002064301-mRNA-1 Ooch|nOo_GENE07322.1:mRNA Cele|C24H10.5 Tsui|D918_00088	1	1	1	1	1	1	1	0	0	0	0	0	0	0	0	1	1	1	1	434	Y	Y	Y	Y	-	-	Y	-	4	0	3	Y	Y	Y		D918_00088	D918_00088: K08193	D918_00088: sialin	D918_00088: 4.6E-56	D918_00088: IPR018247:EF-Hand 1, calcium-binding site:na|IPR018249:EF-HAND 2:na|IPR002048:Calcium-binding EF-hand:9e-07|IPR011992:EF-hand-like domain:2.9e-33|IPR019577:SPARC/Testican, calcium-binding domain:4.2e-10	D918_00088: GO:0007165:Biological Process: signal transduction :4.2e-10|GO:0005509:Molecular Function: calcium ion binding :2.9e-33|GO:0005578:Cellular Component: proteinaceous extracellular matrix :4.2e-10		GS_10125	GS_10125: -	GS_10125: IPR018247-EF-Hand 1, calcium-binding site IPR002048-Calcium-binding EF-hand IPR018249-EF-HAND 2 IPR018248-EF-hand IPR011992-EF-hand-like domain	GS_10125: Molecular Function: calcium ion binding (GO:0005509)
	4GI_OPF_8600	Asuu|GS_13493 Dviv|DICVIV_06203 Hcon|HCISE00759300 Hpol|HPBE_0001165501-mRNA-1 Tsui|D918_06263 Cele|F18A11.3 Hcon|HCISE01833100	1	1	1	2	0	1	1	0	0	0	0	0	0	0	0	1	1	1	2	244.8	Y	Y	Y	Y	-	-	Y	-	4	0	2	Y	Y	-		D918_06263	D918_06263: -	D918_06263: -	D918_06263: -	D918_06263: -	D918_06263: -		GS_13493	GS_13493: -	GS_13493: -	GS_13493: -
	4GI_OPF_8725	Asuu|GS_06822 Dviv|DICVIV_08861 Hcon|HCISE00096100 Hpol|HPBE_0001804701-mRNA-1 Ooch|nOo_GENE09680.1:mRNA Cele|Y37D8A.15 Tsui|D918_06988	1	1	1	1	1	1	1	0	0	0	0	0	0	0	0	1	1	1	1	343.5	Y	Y	Y	Y	-	-	Y	-	4	0	3	Y	Y	Y		D918_06988	D918_06988: -	D918_06988: -	D918_06988: -	D918_06988: IPR002544:FMRFamide-related peptide:na	D918_06988: GO:0007218:Biological Process: neuropeptide signaling pathway :na		GS_06822	GS_06822: -	GS_06822: IPR002544-FMRFamide-related peptide	GS_06822: Biological Process: neuropeptide signaling pathway (GO:0007218)
	4GI_OPF_8772	Asuu|GS_10140 Dviv|DICVIV_09871 Hpol|HPBE_0000840501-mRNA-1 Ooch|nOo_GENE06318.1:mRNA Tsui|D918_02411 Cele|C06H2.5b Hcon|HCISE00444200	1	1	1	1	1	1	1	0	0	0	0	0	0	0	0	1	1	1	1	456	Y	Y	Y	Y	-	-	Y	-	4	0	3	Y	Y	Y		D918_02411	D918_02411: -	D918_02411: -	D918_02411: -	D918_02411: IPR009050:Globin-like:7.6e-14|IPR000971:Globin, subset:5.6e-09|IPR012292:Globin:1.9e-13	D918_02411: GO:0015671:Biological Process: oxygen transport :1.9e-13|GO:0020037:Molecular Function: heme binding :1.9e-13|GO:0005506:Molecular Function: iron ion binding :1.9e-13|GO:0019825:Molecular Function: oxygen binding :1.9e-13		GS_10140	GS_10140: -	GS_10140: IPR000971-Globin, subset IPR012292-Globin	GS_10140: Biological Process: oxygen transport (GO:0015671), Molecular Function: heme binding (GO:0020037), Molecular Function: iron ion binding (GO:0005506), Molecular Function: oxygen binding (GO:0019825)
	4GI_OPF_8799	Asuu|GS_01990 Dviv|DICVIV_10809 Hcon|HCISE00159500 Hpol|HPBE_0000691401-mRNA-1 Ooch|nOo_GENE10590.1:mRNA Tsui|D918_08719 Cele|Y59A8B.20	1	1	1	1	1	1	1	0	0	0	0	0	0	0	0	1	1	1	1	451.5	Y	Y	Y	Y	-	-	Y	-	4	0	3	Y	Y	Y		D918_08719	D918_08719: -	D918_08719: -	D918_08719: -	D918_08719: -	D918_08719: -		GS_01990	GS_01990: -	GS_01990: -	GS_01990: -
	4GI_OPF_8801	Asuu|GS_05200 Hcon|HCISE00483500 Ooch|nOo_GENE01601.1:mRNA Tsui|D918_03535 Cele|F32D1.11 Dviv|DICVIV_03694 Hpol|HPBE_0001765801-mRNA-1	1	1	1	1	1	1	1	0	0	0	0	0	0	0	0	1	1	1	1	525	Y	Y	Y	Y	-	-	Y	-	4	0	3	Y	Y	Y		D918_03535	D918_03535: -	D918_03535: -	D918_03535: -	D918_03535: -	D918_03535: -		GS_05200	GS_05200: -	GS_05200: -	GS_05200: -
	4GI_OPF_1560	Asuu|GS_10226 Btau|327708 Dmel|gene:FBgn0004636 Cfam|608981 Dviv|DICVIV_06739 Hpol|HPBE_0000443601-mRNA-1 Hsap|gene:ENSG00000127314 Mmus|gene:ENSMUSG00000052681 Oari|101106317 Ooch|nOo_GENE09537.1:mRNA Sscr|100152555 Scer|YGR152C Sscr|100736973 Tsui|D918_09076 Cele|C27B7.8 Btau|282031 Cfam|483225 Hsap|gene:ENSG00000116473 Mmus|gene:ENSMUSG00000068798 Oari|101115080 Sscr|100153199 Hcon|HCISE016519…	1	1	1	1	1	1	2	2	2	2	2	2	3	1	1	1	1	1	1	517.5	Y	Y	Y	-	-	Y	-	Y	4	6	3	Y	-	-		D918_09076	D918_09076: K04353	D918_09076: rap-1; Protein RAP-1	D918_09076: 1.1E-84	D918_09076: IPR002041:Ran GTPase:na|IPR013753:Ras:4.9e-58|IPR003577:Ras small GTPase, Ras type:4.9e-123|IPR003578:Small GTPase, Rho type:3.6e-12|IPR001806:Ras GTPase:2.6e-41|IPR005225:Small GTP-binding protein domain:1.8e-33|IPR003579:Ras small GTPase, Rab type:1.9e-37|IPR020849:Ras small GTPase:na	D918_09076: GO:0016020:Cellular Component: membrane :na|GO:0007165:Biological Process: signal transduction :na|GO:0006184:Biological Process: GTP catabolic process :na|GO:0005622:Cellular Component: intracellular :4.9e-123|GO:0003924:Molecular Function: GTPase activity :na|GO:0006886:Biological Process: intracellular protein transport :na|GO:0006913:Biological Process: nucleocytoplasmic transport…		GS_10226	GS_10226: K07836-Ras-related protein Rap-1B	GS_10226: IPR001806-Ras GTPase IPR020849-Ras small GTPase IPR013753-Ras IPR002041-Ran GTPase IPR003579-Ras small GTPase, Rab type IPR003578-Small GTPase, Rho type IPR003577-Ras small GTPase, Ras type IPR005225-Small GTP-binding protein domain	GS_10226: Biological Process: GTP catabolic process (GO:0006184), Biological Process: intracellular protein transport (GO:0006886), Biological Process: nucleocytoplasmic transport (GO:0006913), Biological Process: protein transport (GO:0015031), Biological Process: signal transduction (GO:0007165), Biological Process: small GTPase mediated signal transduction (GO:0007264), Cellular Component: int…
	4GI_OPF_1617	Asuu|GS_03720 Btau|784133 Cfam|481054 Dmel|gene:FBgn0025806 Dviv|DICVIV_08382 Hcon|HCISE00377100 Hpol|HPBE_0001812801-mRNA-1 Hsap|gene:ENSG00000181467 Mmus|gene:ENSMUSG00000036894 Oari|101114154 Ooch|nOo_GENE06174.1:mRNA Sscr|100144507 Tsui|D918_08057 Cele|C25D7.7 Btau|515181 Hsap|gene:ENSG00000123728 Btau|522707 Hsap|gene:ENSG00000125249 Mmus|gene:ENSMUSG00000050029 Mmus|gene:ENSMUSG00000051615 …	1	1	1	1	1	1	1	3	1	3	3	3	2	1	0	1	1	1	1	549	Y	Y	Y	-	-	Y	-	Y	4	6	3	Y	-	-		D918_08057	D918_08057: K07839	D918_08057: RAP2C; RAP2C, member of RAS oncogene family	D918_08057: 1.4E-63	D918_08057: IPR001806:Ras GTPase:4e-37|IPR005225:Small GTP-binding protein domain:1.5e-34|IPR003579:Ras small GTPase, Rab type:8.8e-40|IPR013753:Ras:1.8e-57|IPR020849:Ras small GTPase:na|IPR003577:Ras small GTPase, Ras type:1.1e-111|IPR003578:Small GTPase, Rho type:7.3e-12	D918_08057: GO:0016020:Cellular Component: membrane :na|GO:0007165:Biological Process: signal transduction :na|GO:0007264:Biological Process: small GTPase mediated signal transduction :1.1e-111|GO:0006184:Biological Process: GTP catabolic process :na|GO:0005622:Cellular Component: intracellular :1.1e-111|GO:0005525:Molecular Function: GTP binding :1.1e-111|GO:0015031:Biological Process: protein t…		GS_03720	GS_03720: K07974-Ras family, other	GS_03720: IPR001806-Ras GTPase IPR020849-Ras small GTPase IPR013753-Ras IPR003579-Ras small GTPase, Rab type IPR003578-Small GTPase, Rho type IPR003577-Ras small GTPase, Ras type IPR005225-Small GTP-binding protein domain	GS_03720: Biological Process: GTP catabolic process (GO:0006184), Biological Process: protein transport (GO:0015031), Biological Process: signal transduction (GO:0007165), Biological Process: small GTPase mediated signal transduction (GO:0007264), Cellular Component: intracellular (GO:0005622), Cellular Component: membrane (GO:0016020), Molecular Function: GTP binding (GO:0005525), Molecular Func…
	4GI_OPF_1625	Asuu|GS_19729 Dmel|gene:FBgn0038903 Hcon|HCISE00696400 Hcon|HCISE01978400 Hpol|HPBE_0000559701-mRNA-1 Ooch|nOo_GENE05211.1:mRNA Cele|C15H11.8 Btau|100849450 Cfam|488343 Hsap|gene:ENSG00000066379 Hsap|gene:ENSG00000236949 Hsap|gene:ENSG00000236808 Hsap|gene:ENSG00000235443 Hsap|gene:ENSG00000235176 Hsap|gene:ENSG00000233795 Hsap|gene:ENSG00000224859 Hsap|gene:ENSG00000206502 Mmus|gene:ENSMUSG00000…	1	1	1	2	1	1	0	1	1	8	1	1	2	1	1	1	1	1	2	357.6	Y	Y	Y	-	-	Y	-	Y	4	6	2	Y	-	-		D918_08024	D918_08024: K03000	D918_08024: GI22183 gene product from transcript GI22183-RA	D918_08024: 0.000000000000000017	D918_08024: IPR001222:Zinc finger, TFIIS-type:1.5e-16	D918_08024: GO:0008270:Molecular Function: zinc ion binding :1.5e-16|GO:0006351:Biological Process: transcription, DNA-dependent :1.5e-16|GO:0003676:Molecular Function: nucleic acid binding :1.5e-16		GS_19729	GS_19729: K03000-DNA-directed RNA polymerase I subunit RPA12	GS_19729: IPR001222-Zinc finger, TFIIS-type	GS_19729: Biological Process: transcription, DNA-dependent (GO:0006351), Molecular Function: nucleic acid binding (GO:0003676), Molecular Function: zinc ion binding (GO:0008270)
	4GI_OPF_1709	Asuu|GS_23125 Btau|533297 Cfam|403728 Cfam|607025 Dmel|gene:FBgn0022959 Dviv|DICVIV_11032 Hcon|HCISE01877200 Hpol|HPBE_0000695301-mRNA-1 Hsap|gene:ENSG00000060138 Mmus|gene:ENSMUSG00000030189 Oari|101122777 Ooch|nOo_GENE07304.1:mRNA Sscr|100518125 Tsui|D918_04890 Cele|F33A8.3 Btau|287023 Cfam|479011 Cfam|474472 Hsap|gene:ENSG00000065978 Mmus|gene:ENSMUSG00000028639 Oari|100048989 Sscr|100620708	1	1	1	1	1	1	1	2	4	2	2	2	2	1	0	1	1	1	1	776.25	Y	Y	Y	-	-	Y	-	Y	4	6	3	Y	-	-		D918_04890	D918_04890: K09276	D918_04890: fruYP1; cold-shock domain protein	D918_04890: 6.3E-43	D918_04890: IPR019844:Cold-shock conserved site:na|IPR016027:Nucleic acid-binding, OB-fold-like:1.3e-24|IPR012340:Nucleic acid-binding, OB-fold:7.8e-21|IPR011129:Cold shock protein:1.3e-21|IPR002059:Cold-shock protein, DNA-binding:3.8e-27	D918_04890: GO:0003677:Molecular Function: DNA binding :3.8e-27|GO:0006355:Biological Process: regulation of transcription, DNA-dependent :3.8e-27|GO:0003676:Molecular Function: nucleic acid binding :1.3e-21		GS_23125	GS_23125: K06099-cold shock domain protein A	GS_23125: IPR016027-Nucleic acid-binding, OB-fold-like IPR002059-Cold-shock protein, DNA-binding IPR012340-Nucleic acid-binding, OB-fold IPR011129-Cold shock protein IPR019844-Cold-shock conserved site	GS_23125: Biological Process: regulation of transcription, DNA-dependent (GO:0006355), Molecular Function: DNA binding (GO:0003677), Molecular Function: nucleic acid binding (GO:0003676)
	4GI_OPF_1918	Hpol|HPBE_0001795901-mRNA-1 Asuu|GS_21183 Ooch|nOo_GENE06364.1:mRNA Scer|YFL005W Tsui|D918_03944 Btau|100125881 Cfam|403773 Dmel|gene:FBgn0262518 Hcon|HCISE00193400 Dviv|DICVIV_12018 Hsap|gene:ENSG00000167461 Btau|614242 Hsap|gene:ENSG00000166128 Mmus|gene:ENSMUSG00000003037 Mmus|gene:ENSMUSG00000036943 Oari|100302063 Oari|101111969 Sscr|100153972 Sscr|100511006 Cele|D1037.4 Cfam|610601	1	1	1	1	1	1	1	2	2	2	2	2	2	1	1	1	1	1	1	564	Y	Y	Y	-	-	Y	-	Y	4	6	3	Y	-	-		D918_03944	D918_03944: K07901	D918_03944: Cbr-rab-8; C. briggsae CBR-RAB-8 protein	D918_03944: 9.1E-83	D918_03944: IPR002041:Ran GTPase:7.3e-06|IPR006688:ADP-ribosylation factor:na|IPR013753:Ras:7.7e-67|IPR003577:Ras small GTPase, Ras type:1.9e-34|IPR003578:Small GTPase, Rho type:2.8e-12|IPR001806:Ras GTPase:8.6e-45|IPR005225:Small GTP-binding protein domain:2.3e-32|IPR003579:Ras small GTPase, Rab type:5.9e-111|IPR020851:Small GTPase:na	D918_03944: GO:0007165:Biological Process: signal transduction :7.3e-06|GO:0006184:Biological Process: GTP catabolic process :7.3e-06|GO:0005622:Cellular Component: intracellular :1.9e-34|GO:0003924:Molecular Function: GTPase activity :7.3e-06|GO:0006886:Biological Process: intracellular protein transport :7.3e-06|GO:0006913:Biological Process: nucleocytoplasmic transport :7.3e-06|GO:0007264:Biol…		GS_21183	GS_21183: -	GS_21183: IPR020851-Small GTPase IPR001806-Ras GTPase IPR013753-Ras IPR003579-Ras small GTPase, Rab type IPR003577-Ras small GTPase, Ras type	GS_21183: Biological Process: protein transport (GO:0015031), Biological Process: small GTPase mediated signal transduction (GO:0007264), Cellular Component: intracellular (GO:0005622), Molecular Function: GTP binding (GO:0005525)
	4GI_OPF_1938	Asuu|GS_01574 Btau|404110 Cfam|479064 Dviv|DICVIV_06068 Hcon|HCISE01581300 Hpol|HPBE_0000522601-mRNA-1 Hsap|gene:ENSG00000107372 Mmus|gene:ENSMUSG00000024750 Oari|100302558 Ooch|nOo_GENE08534.1:mRNA Sscr|100048933 Tsui|D918_02306 Cele|F22D6.2 Cfam|476324 Btau|514167 Dmel|gene:FBgn0053936 Hsap|gene:ENSG00000086666 Mmus|gene:ENSMUSG00000030629 Oari|101114817 Sscr|100155656	1	1	1	1	1	1	1	2	2	2	2	2	2	1	0	1	1	1	1	632.25	Y	Y	Y	-	-	Y	-	Y	4	6	3	Y	-	-		D918_02306	D918_02306: K12163	D918_02306: uncharacterized LOC100638471	D918_02306: 0.000000000000001	D918_02306: IPR000058:Zinc finger, AN1-type:2.7e-27|IPR002653:Zinc finger, A20-type:7.8e-12	D918_02306: GO:0003677:Molecular Function: DNA binding :7.8e-12|GO:0008270:Molecular Function: zinc ion binding :2.7e-27		GS_01574	GS_01574: -	GS_01574: IPR002653-Zinc finger, A20-type IPR000058-Zinc finger, AN1-type	GS_01574: Molecular Function: DNA binding (GO:0003677), Molecular Function: zinc ion binding (GO:0008270)
	4GI_OPF_2247	Asuu|GS_02386 Btau|533310 Cfam|474884 Dmel|gene:FBgn0036213 Hcon|HCISE01773800 Hcon|HCISE01619300 Hcon|HCISE01400200 Hpol|HPBE_0001130401-mRNA-1 Hsap|gene:ENSG00000198755 Mmus|gene:ENSMUSG00000037805 Oari|101118057 Ooch|nOo_GENE06979.1:mRNA Scer|YPL220W Scer|YGL135W Sscr|100037993 Tsui|D918_04444 Cele|Y71F9AL.13a Oari|101112102 Oari|101122228	1	1	1	3	1	1	0	1	1	1	1	3	1	1	2	1	1	1	3	651	Y	Y	Y	-	-	Y	-	Y	4	6	2	Y	-	-		D918_04444	D918_04444: K02865	D918_04444: 60S ribosomal protein L10a	D918_04444: 2.9E-86	D918_04444: IPR002143:Ribosomal protein L1:3.4e-50|IPR023674:Ribosomal protein L1, superfamily:3.8e-71|IPR016095:Ribosomal protein L1, 3-layer alpha/beta-sandwich:8.1e-31|IPR016094:Ribosomal protein L1, 2-layer alpha/beta-sandwich:3.3e-36	D918_04444: GO:0005840:Cellular Component: ribosome :3.3e-36|GO:0003723:Molecular Function: RNA binding :3.8e-71|GO:0015934:Cellular Component: large ribosomal subunit :3.8e-71|GO:0005622:Cellular Component: intracellular :3.3e-36|GO:0006412:Biological Process: translation :3.8e-71|GO:0003735:Molecular Function: structural constituent of ribosome :3.8e-71		GS_02386	GS_02386: K02865-large subunit ribosomal protein L10Ae	GS_02386: IPR016094-Ribosomal protein L1, 2-layer alpha/beta-sandwich IPR023674-Ribosomal protein L1, superfamily IPR002143-Ribosomal protein L1 IPR023673-Ribosomal protein L1, conserved site IPR016095-Ribosomal protein L1, 3-layer alpha/beta-sandwich	GS_02386: Biological Process: translation (GO:0006412), Cellular Component: intracellular (GO:0005622), Cellular Component: large ribosomal subunit (GO:0015934), Cellular Component: ribosome (GO:0005840), Molecular Function: RNA binding (GO:0003723), Molecular Function: structural constituent of ribosome (GO:0003735)
	4GI_OPF_2259	Asuu|GS_09971 Btau|614279 Cfam|607293 Dmel|gene:FBgn0036537 Dviv|DICVIV_11118 Hcon|HCISE02090100 Hcon|HCISE02066400 Hpol|HPBE_0002430001-mRNA-1 Hsap|gene:ENSG00000120963 Mmus|gene:ENSMUSG00000062397 Oari|101102740 Asuu|GS_20026 Ooch|nOo_GENE08103.1:mRNA Sscr|100521722 Tsui|D918_08437 Cele|C01F6.9 Cele|K10B3.1b Dmel|gene:FBgn0036538 Sscr|100511877	1	2	1	2	1	2	1	1	1	1	1	1	2	2	0	1	2	1	2	232.5	Y	Y	Y	-	-	Y	-	Y	4	6	3	Y	-	-		D918_08437	D918_08437: -	D918_08437: -	D918_08437: -	D918_08437: IPR007513:Uncharacterised protein family SERF:1.1e-14	D918_08437: -		GS_09971; GS_20026	GS_09971: -; GS_20026: -	GS_09971: IPR007513-Uncharacterised protein family SERF ; GS_20026: IPR007513-Uncharacterised protein family SERF IPR007087-Zinc finger, C2H2-type	GS_09971: -; GS_20026: Cellular Component: intracellular (GO:0005622), Molecular Function: zinc ion binding (GO:0008270)
	4GI_OPF_2395	Asuu|GS_17275 Btau|516063 Cfam|476450 Dmel|gene:FBgn0010412 Dviv|DICVIV_04305 Hcon|HCISE02023700 Hpol|HPBE_0001488701-mRNA-1 Hsap|gene:ENSG00000105372 Mmus|gene:ENSMUSG00000040952 Oari|101106101 Ooch|nOo_GENE10469.1:mRNA Scer|YNL302C Scer|YOL121C Sscr|100518254 Tsui|D918_06163 Cele|T05F1.3 Ooch|nOo_GENE01011.1:mRNA Mmus|gene:ENSMUSG00000072528	1	1	1	1	2	1	1	1	1	1	2	1	1	1	2	1	1	1	1	442.5	Y	Y	Y	-	-	Y	-	Y	4	6	3	Y	-	-		D918_06163	D918_06163: K02966	D918_06163: 40S ribosomal protein S19S	D918_06163: 7.5E-56	D918_06163: IPR001266:Ribosomal protein S19e:5.9e-87	D918_06163: GO:0005840:Cellular Component: ribosome :5.9e-87|GO:0006412:Biological Process: translation :5.9e-87|GO:0005622:Cellular Component: intracellular :5.9e-87|GO:0003735:Molecular Function: structural constituent of ribosome :5.9e-87		GS_17275	GS_17275: K02966-small subunit ribosomal protein S19e	GS_17275: IPR001266-Ribosomal protein S19e IPR018277-Ribosomal protein S19e, conserved site	GS_17275: Biological Process: translation (GO:0006412), Cellular Component: intracellular (GO:0005622), Cellular Component: ribosome (GO:0005840), Molecular Function: structural constituent of ribosome (GO:0003735)
	4GI_OPF_2416	Asuu|GS_24356 Btau|535668 Cfam|610820 Dmel|gene:FBgn0010265 Dviv|DICVIV_12072 Hcon|HCISE00608900 Hcon|HCISE00506400 Hpol|HPBE_0000407401-mRNA-1 Hsap|gene:ENSG00000110700 Mmus|gene:ENSMUSG00000090862 Mmus|gene:ENSMUSG00000069972 Mmus|gene:ENSMUSG00000066362 Oari|101115399 Ooch|nOo_GENE11870.1:mRNA Scer|YDR064W Sscr|100513520 Tsui|D918_08773 Cele|C16A3.9	1	1	1	2	1	1	1	1	1	1	3	1	1	1	1	1	1	1	2	539.4	Y	Y	Y	-	-	Y	-	Y	4	6	3	Y	-	-		D918_08773	D918_08773: K02953	D918_08773: 40S ribosomal protein S13	D918_08773: 1E-74	D918_08773: IPR000589:Ribosomal protein S15:7.4e-25|IPR012606:Ribosomal protein S13/S15, N-terminal:1.8e-27|IPR007853:Zinc finger, Zim17-type:5.3e-27|IPR009068:S15/NS1, RNA-binding:1.1e-20	D918_08773: GO:0005840:Cellular Component: ribosome :1.8e-27|GO:0005622:Cellular Component: intracellular :7.4e-25|GO:0006412:Biological Process: translation :1.8e-27|GO:0003735:Molecular Function: structural constituent of ribosome :1.8e-27		GS_24356	GS_24356: K02953-small subunit ribosomal protein S13e	GS_24356: IPR012606-Ribosomal protein S13/S15, N-terminal IPR000589-Ribosomal protein S15 IPR009068-S15/NS1, RNA-binding	GS_24356: Biological Process: translation (GO:0006412), Cellular Component: intracellular (GO:0005622), Cellular Component: ribosome (GO:0005840), Molecular Function: structural constituent of ribosome (GO:0003735)
	4GI_OPF_2448	Asuu|GS_18893 Btau|613705 Cfam|492135 Dmel|gene:FBgn0032822 Dviv|DICVIV_10311 Hcon|HCISE01598900 Hpol|HPBE_0000959501-mRNA-1 Hsap|gene:ENSG00000134597 Mmus|gene:ENSMUSG00000031107 Oari|101110741 Ooch|nOo_GENE01958.1:mRNA Scer|YIR005W Sscr|100626622 Cele|C30B5.4 Tsui|D918_08740 Btau|534630 Oari|101107265 Ooch|nOo_GENE04761.1:mRNA	1	1	1	1	2	1	1	2	1	1	1	2	1	1	1	1	1	1	1	821.25	Y	Y	Y	-	-	Y	-	Y	4	6	3	Y	-	-		D918_08740	D918_08740: K13107	D918_08740: RNA-binding motif protein, X-linked 2	D918_08740: 5.3E-78	D918_08740: IPR000504:RNA recognition motif domain:1.6e-22|IPR012677:Nucleotide-binding, alpha-beta plait:3.3e-23	D918_08740: GO:0000166:Molecular Function: nucleotide binding :3.3e-23|GO:0003676:Molecular Function: nucleic acid binding :1.6e-22		GS_18893	GS_18893: K13107-RNA-binding motif protein, X-linked 2	GS_18893: IPR000504-RNA recognition motif domain IPR012677-Nucleotide-binding, alpha-beta plait	GS_18893: Molecular Function: nucleic acid binding (GO:0003676), Molecular Function: nucleotide binding (GO:0000166)
	4GI_OPF_2469	Asuu|GS_20281 Dviv|DICVIV_01313 Dmel|gene:FBgn0260747 Hcon|HCISE00264500 Hcon|HCISE02006200 Hpol|HPBE_0002267301-mRNA-1 Hsap|gene:ENSG00000106153 Ooch|nOo_GENE04984.1:mRNA Ooch|nOo_GENE07659.1:mRNA Tsui|D918_04735 Cele|C16C10.11 Btau|614033 Cfam|479702 Mmus|gene:ENSMUSG00000070493 Oari|101108017 Scer|YMR002W Sscr|100518545 Dmel|gene:FBgn0051007	1	1	1	2	2	1	1	1	1	1	1	1	1	2	1	1	1	1	2	392.4	Y	Y	Y	-	-	Y	-	Y	4	6	3	Y	-	-		D918_04735	D918_04735: K11837	D918_04735: hypothetical protein	D918_04735: 7.3E-23	D918_04735: IPR010625:CHCH:4.3e-06	D918_04735: -		GS_20281	GS_20281: -	GS_20281: IPR010625-CHCH	GS_20281: -
	4GI_OPF_2513	Asuu|GS_23080 Hcon|HCISE00035300 Dviv|DICVIV_12302 Hcon|HCISE01361000 Hpol|HPBE_0002107101-mRNA-1 Oari|101115089 Ooch|nOo_GENE09367.1:mRNA Tsui|D918_03219 Cele|H06I04.4a Btau|286839 Cfam|474599 Dmel|gene:FBgn0003942 Hsap|gene:ENSG00000143947 Mmus|gene:ENSMUSG00000020460 Mmus|gene:ENSMUSG00000058838 Oari|100135694 Scer|YLR167W Sscr|100514637	1	1	1	2	1	1	1	1	1	1	2	2	1	1	1	1	1	1	2	477	Y	Y	Y	-	-	Y	-	Y	4	6	3	Y	-	-		D918_03219	D918_03219: K02977	D918_03219: ubiquitin	D918_03219: 4.2E-62	D918_03219: IPR019956:Ubiquitin subgroup:3.9e-28|IPR002906:Ribosomal protein S27a:1.5e-26|IPR000626:Ubiquitin:1.9e-28|IPR019955:Ubiquitin supergroup:na	D918_03219: GO:0005840:Cellular Component: ribosome :1.5e-26|GO:0005515:Molecular Function: protein binding :1.9e-28|GO:0006412:Biological Process: translation :1.5e-26|GO:0005622:Cellular Component: intracellular :1.5e-26|GO:0003735:Molecular Function: structural constituent of ribosome :1.5e-26		GS_23080	GS_23080: K02977-small subunit ribosomal protein S27Ae	GS_23080: IPR002906-Ribosomal protein S27a	GS_23080: Biological Process: translation (GO:0006412), Cellular Component: intracellular (GO:0005622), Cellular Component: ribosome (GO:0005840), Molecular Function: structural constituent of ribosome (GO:0003735)
	4GI_OPF_2543	Asuu|GS_15312 Btau|507275 Cfam|612822 Dmel|gene:FBgn0029929 Hcon|HCISE00470500 Hpol|HPBE_0002093301-mRNA-1 Hsap|gene:ENSG00000147419 Mmus|gene:ENSMUSG00000022035 Oari|101114166 Ooch|nOo_GENE13965.1:mRNA Ooch|nOo_GENE04222.1:mRNA Ooch|nOo_GENE13181.1:mRNA Scer|YMR132C Sscr|100627354 Tsui|D918_01504 Cele|Y54G11A.2 Oari|101109940	1	1	1	1	3	1	0	1	1	1	1	2	1	1	1	1	1	1	1	580.5	Y	Y	Y	-	-	Y	-	Y	4	6	2	Y	-	-		D918_01504	D918_01504: K04989	D918_01504: PKD1L3; polycystic kidney disease protein 1-like 3	D918_01504: 7.1E-26	D918_01504: IPR008532:Domain of unknown function DUF814:8.5e-22	D918_01504: -		GS_15312	GS_15312: -	GS_15312: IPR008532-Domain of unknown function DUF814	GS_15312: -
	4GI_OPF_2561	Asuu|GS_23721 Btau|505507 Cfam|475649 Dmel|gene:FBgn0039757 Dviv|DICVIV_05904 Hcon|HCISE00540700 Hpol|HPBE_0000802201-mRNA-1 Hsap|gene:ENSG00000171863 Mmus|gene:ENSMUSG00000061477 Oari|101114496 Ooch|nOo_GENE05936.1:mRNA Scer|YNL096C Sscr|100736789 Cele|ZC434.2 Tsui|D918_00493 Scer|YOR096W Mmus|gene:ENSMUSG00000044424	1	1	1	1	1	1	1	1	1	1	2	1	1	1	2	1	1	1	1	614.25	Y	Y	Y	-	-	Y	-	Y	4	6	3	Y	-	-		D918_00493	D918_00493: K02993	D918_00493: 40S ribosomal protein S7	D918_00493: 1.5E-57	D918_00493: IPR000554:Ribosomal protein S7e:3.3e-98	D918_00493: GO:0005840:Cellular Component: ribosome :3.3e-98|GO:0006412:Biological Process: translation :3.3e-98|GO:0005622:Cellular Component: intracellular :3.3e-98|GO:0003735:Molecular Function: structural constituent of ribosome :3.3e-98		GS_23721	GS_23721: K02993-small subunit ribosomal protein S7e	GS_23721: IPR000554-Ribosomal protein S7e	GS_23721: Biological Process: translation (GO:0006412), Cellular Component: intracellular (GO:0005622), Cellular Component: ribosome (GO:0005840), Molecular Function: structural constituent of ribosome (GO:0003735)
	4GI_OPF_2668	Asuu|GS_06186 Btau|513065 Cfam|100688743 Dmel|gene:FBgn0032847 Dviv|DICVIV_04597 Hcon|HCISE00630400 Hcon|HCISE01784700 Hpol|HPBE_0001886101-mRNA-1 Hsap|gene:ENSG00000197780 Mmus|gene:ENSMUSG00000048100 Oari|101102102 Ooch|nOo_GENE07425.1:mRNA Scer|YML098W Tsui|D918_07806 Sscr|100624071 Cele|C14A4.10 Sscr|100157095	1	1	1	2	1	1	1	1	1	1	1	1	2	1	1	1	1	1	2	360.6	Y	Y	Y	-	-	Y	-	Y	4	6	3	Y	-	-		D918_07806	D918_07806: K03127	D918_07806: transcription initiation factor TFIID subunit 13	D918_07806: 1.4E-36	D918_07806: IPR003195:Transcription initiation factor IID, 18kDa subunit:1e-57|IPR009072:Histone-fold:8.6e-18	D918_07806: GO:0003677:Molecular Function: DNA binding :8.6e-18|GO:0003702:Molecular Function: RNA polymerase II transcription factor activity :1e-57|GO:0006366:Biological Process: transcription from RNA polymerase II promoter :1e-57		GS_06186	GS_06186: K03127-transcription initiation factor TFIID subunit 13	GS_06186: IPR003195-Transcription initiation factor IID, 18kDa subunit IPR009072-Histone-fold	GS_06186: Biological Process: transcription from RNA polymerase II promoter (GO:0006366), Molecular Function: DNA binding (GO:0003677), Molecular Function: RNA polymerase II transcription factor activity (GO:0003702)
	4GI_OPF_2706	Asuu|GS_01509 Btau|534232 Cfam|474512 Dmel|gene:FBgn0003275 Dviv|DICVIV_02760 Hcon|HCISE00696100 Hcon|HCISE01978100 Hpol|HPBE_0002589901-mRNA-1 Hsap|gene:ENSG00000100142 Mmus|gene:ENSMUSG00000033020 Oari|101103555 Ooch|nOo_GENE01906.1:mRNA Scer|YPR187W Sscr|100737214 Sscr|100524934 Tsui|D918_06777 Cele|C06A1.5	1	1	1	2	1	1	1	1	1	1	1	1	2	1	1	1	1	1	2	387	Y	Y	Y	-	-	Y	-	Y	4	6	3	Y	-	-		D918_06777	D918_06777: K03014	D918_06777: RNA polymerase subunit K, putative	D918_06777: 6.9E-37	D918_06777: IPR020708:DNA-directed RNA polymerase, 14-18kDa subunit, conserved site:na|IPR012293:RNA polymerase subunit, RPB6/omega:2.2e-46|IPR006110:RNA polymerase, subunit omega/K/RPABC2:3.7e-43|IPR006111:DNA-directed RNA polymerase, subunit K/RPABC2:9.9e-57	D918_06777: GO:0003899:Molecular Function: DNA-directed RNA polymerase activity :9.9e-57|GO:0003677:Molecular Function: DNA binding :9.9e-57|GO:0006351:Biological Process: transcription, DNA-dependent :9.9e-57|GO:0030880:Cellular Component: RNA polymerase complex :2.2e-46		GS_01509	GS_01509: K03014-DNA-directed RNA polymerases I, II, and III subunit RPABC2	GS_01509: IPR020708-DNA-directed RNA polymerase, 14-18kDa subunit, conserved site IPR006111-DNA-directed RNA polymerase, subunit K/RPABC2 IPR012293-RNA polymerase subunit, RPB6/omega IPR006110-RNA polymerase, subunit omega/K/RPABC2	GS_01509: Biological Process: transcription, DNA-dependent (GO:0006351), Cellular Component: RNA polymerase complex (GO:0030880), Molecular Function: DNA binding (GO:0003677), Molecular Function: DNA-directed RNA polymerase activity (GO:0003899)
	4GI_OPF_2742	Asuu|GS_21284 Cfam|404005 Btau|767917 Dmel|gene:FBgn0039172 Dviv|DICVIV_12081 Hcon|HCISE02001600 Hcon|HCISE01196200 Hsap|gene:ENSG00000129128 Hpol|HPBE_0001988501-mRNA-1 Mmus|gene:ENSMUSG00000048355 Mmus|gene:ENSMUSG00000048040 Oari|101105386 Ooch|nOo_GENE09407.1:mRNA Scer|YLR066W Sscr|100526140 Cele|K12H4.4 Tsui|D918_00183	1	1	1	2	1	1	1	1	1	1	2	1	1	1	1	1	1	1	2	502.8	Y	Y	Y	-	-	Y	-	Y	4	6	3	Y	-	-		D918_00183	D918_00183: K12948	D918_00183: signal peptidase, putative	D918_00183: 7E-44	D918_00183: IPR007653:Signal peptidase 22kDa subunit:1.5e-63	D918_00183: GO:0008233:Molecular Function: peptidase activity :1.5e-63|GO:0016021:Cellular Component: integral to membrane :1.5e-63|GO:0006465:Biological Process: signal peptide processing :1.5e-63|GO:0005787:Cellular Component: signal peptidase complex :1.5e-63		GS_21284	GS_21284: K12948-signal peptidase complex subunit 3	GS_21284: IPR007653-Signal peptidase 22kDa subunit	GS_21284: Biological Process: signal peptide processing (GO:0006465), Cellular Component: integral to membrane (GO:0016021), Cellular Component: signal peptidase complex (GO:0005787), Molecular Function: peptidase activity (GO:0008233)
	4GI_OPF_2893	Asuu|GS_01430 Btau|100125945 Cfam|100687887 Dviv|DICVIV_04122 Dmel|gene:FBgn0063670 Hcon|HCISE01327100 Hpol|HPBE_0000106001-mRNA-1 Hsap|gene:ENSG00000130165 Mmus|gene:ENSMUSG00000013822 Oari|101120572 Ooch|nOo_GENE02939.1:mRNA Scer|YKL160W Sscr|100519241 Tsui|D918_04852 Cele|Y54G11A.11 Mmus|gene:ENSMUSG00000073521	1	1	1	1	1	1	1	1	1	1	2	1	1	1	1	1	1	1	1	252	Y	Y	Y	-	-	Y	-	Y	4	6	3	Y	-	-		D918_04852	D918_04852: -	D918_04852: -	D918_04852: -	D918_04852: IPR007808:Protein of unknown function DUF701, zinc-binding putative:1.9e-48	D918_04852: -		GS_01430	GS_01430: -	GS_01430: IPR007808-Protein of unknown function DUF701, zinc-binding putative	GS_01430: -
	4GI_OPF_2949	Asuu|GS_14475 Btau|404142 Cfam|476672 Dmel|gene:FBgn0010409 Dviv|DICVIV_03836 Hcon|HCISE00099900 Hpol|HPBE_0002628901-mRNA-1 Hsap|gene:ENSG00000105640 Mmus|gene:ENSMUSG00000045128 Oari|101112566 Ooch|nOo_GENE02842.1:mRNA Scer|YOR312C Scer|YMR242C Sscr|100520891 Tsui|D918_08461 Cele|E04A4.8	1	1	1	1	1	1	1	1	1	1	1	1	1	1	2	1	1	1	1	473.25	Y	Y	Y	-	-	Y	-	Y	4	6	3	Y	-	-		D918_08461	D918_08461: K02882	D918_08461: 60S ribosomal protein L18a-like	D918_08461: 4.1E-64	D918_08461: IPR023573:Ribosomal protein L18a/LX:1.7e-54|IPR021138:Ribosomal protein L18a:2.8e-109	D918_08461: GO:0005840:Cellular Component: ribosome :2.8e-109|GO:0006412:Biological Process: translation :2.8e-109|GO:0003735:Molecular Function: structural constituent of ribosome :2.8e-109		GS_14475	GS_14475: K02882-large subunit ribosomal protein L18Ae	GS_14475: IPR023573-Ribosomal protein L18a/LX IPR021138-Ribosomal protein L18a	GS_14475: Biological Process: translation (GO:0006412), Cellular Component: ribosome (GO:0005840), Molecular Function: structural constituent of ribosome (GO:0003735)
	4GI_OPF_2978	Asuu|GS_06758 Btau|100270792 Cfam|612644 Dmel|gene:FBgn0031066 Hcon|HCISE01722000 Hpol|HPBE_0002548601-mRNA-1 Hsap|gene:ENSG00000126267 Mmus|gene:ENSMUSG00000036751 Oari|101121538 Ooch|nOo_GENE00685.1:mRNA Scer|YLR038C Sscr|100038022 Tsui|D918_00059 Cele|Y71H2AM.5 Hcon|HCISE00318900 Ooch|nOo_GENE12878.1:mRNA	1	1	1	2	2	1	0	1	1	1	1	1	1	1	1	1	1	1	2	295.8	Y	Y	Y	-	-	Y	-	Y	4	6	2	Y	-	-		D918_00059	D918_00059: K02267	D918_00059: cytochrome c oxidase polypeptide VIb	D918_00059: 3.7E-38	D918_00059: IPR003213:Cytochrome c oxidase, subunit VIb:4.7e-21	D918_00059: GO:0004129:Molecular Function: cytochrome-c oxidase activity :4.7e-21|GO:0005739:Cellular Component: mitochondrion :4.7e-21		GS_06758	GS_06758: K02267-cytochrome c oxidase subunit 6b	GS_06758: IPR003213-Cytochrome c oxidase, subunit VIb	GS_06758: Cellular Component: mitochondrion (GO:0005739), Molecular Function: cytochrome-c oxidase activity (GO:0004129)
	4GI_OPF_3045	Asuu|GS_11806 Btau|514610 Dmel|gene:FBgn0004132 Cfam|488765 Hcon|HCISE00088000 Hcon|HCISE01668300 Hpol|HPBE_0002182701-mRNA-1 Hsap|gene:ENSG00000117899 Mmus|gene:ENSMUSG00000038503 Oari|101116430 Ooch|nOo_GENE00444.1:mRNA Sscr|100157638 Tsui|D918_03710 Cele|F09E5.17 Hpol|HPBE_0000304401-mRNA-1 Dviv|DICVIV_07402	1	1	2	2	1	1	1	1	1	1	1	1	1	1	0	1	1	2	2	528	Y	Y	Y	-	-	Y	-	Y	4	6	3	Y	-	-		D918_03710	D918_03710: K03032	D918_03710: 26S proteasome non-ATPase regulatory subunit 1	D918_03710: 2.3E-22	D918_03710: IPR019330:Mesoderm development candidate 2:2.6e-66	D918_03710: -		GS_11806	GS_11806: -	GS_11806: IPR019330-Mesoderm development candidate 2	GS_11806: -
	4GI_OPF_3070	Asuu|GS_15669 Btau|532842 Cfam|475869 Dmel|gene:FBgn0039835 Dviv|DICVIV_01348 Hcon|HCISE01711600 Hpol|HPBE_0002120501-mRNA-1 Hsap|gene:ENSG00000106591 Mmus|gene:ENSMUSG00000015672 Oari|100305129 Ooch|nOo_GENE03027.1:mRNA Sscr|396626 Tsui|D918_00171 Cele|C30C11.1 Hcon|HCISE01907500 Scer|YCR003W	1	1	1	2	1	1	1	1	1	1	1	1	1	1	1	1	1	1	2	489.6	Y	Y	Y	-	-	Y	-	Y	4	6	3	Y	-	-		D918_00171	D918_00171: K02911	D918_00171: mrpl-32; Protein MRPL-32	D918_00171: 0.000000014	D918_00171: -	D918_00171: -		GS_15669	GS_15669: -	GS_15669: IPR011332-Ribosomal protein, zinc-binding domain IPR002677-Ribosomal protein L32p	GS_15669: Biological Process: translation (GO:0006412), Cellular Component: intracellular (GO:0005622), Cellular Component: large ribosomal subunit (GO:0015934), Cellular Component: ribosome (GO:0005840), Molecular Function: structural constituent of ribosome (GO:0003735)
	4GI_OPF_3091	Asuu|GS_09564 Btau|523388 Cfam|481101 Dmel|gene:FBgn0034918 Dviv|DICVIV_03598 Hcon|HCISE01861000 Hcon|HCISE01729800 Hpol|HPBE_0000706301-mRNA-1 Hsap|gene:ENSG00000170473 Mmus|gene:ENSMUSG00000064030 Oari|101104392 Ooch|nOo_GENE09271.1:mRNA Sscr|100151875 Tsui|D918_05272 Cele|T20G5.9 Btau|787259	1	1	1	2	1	1	1	2	1	1	1	1	1	1	0	1	1	1	2	471.6	Y	Y	Y	-	-	Y	-	Y	4	6	3	Y	-	-		D918_05272	D918_05272: K14294	D918_05272: WIBG_ANOGA; AGAP005936-PA	D918_05272: 0.0000000000000031	D918_05272: IPR015362:Exon junction complex, Pym:1.5e-13	D918_05272: GO:0005515:Molecular Function: protein binding :1.5e-13		GS_09564	GS_09564: K14294-partner of Y14 and mago	GS_09564: IPR015362-Exon junction complex, Pym	GS_09564: Molecular Function: protein binding (GO:0005515)
	4GI_OPF_3095	Asuu|GS_19595 Btau|535457 Cfam|476156 Dmel|gene:FBgn0031601 Dviv|DICVIV_05712 Hcon|HCISE00674900 Hcon|HCISE01715300 Hcon|HCISE01436400 Hpol|HPBE_0001848901-mRNA-1 Hsap|gene:ENSG00000141759 Mmus|gene:ENSMUSG00000057130 Oari|101122651 Ooch|nOo_GENE08918.1:mRNA Scer|YPR082C Sscr|100155820 Tsui|D918_06529	1	1	1	3	1	0	1	1	1	1	1	1	1	1	1	1	1	1	3	426	Y	Y	Y	-	-	Y	-	Y	4	6	2	Y	-	-		D918_06529	D918_06529: K12859	D918_06529: TXNL4A; thioredoxin-like 4A	D918_06529: 1.6E-71	D918_06529: IPR004123:mRNA splicing factor, thioredoxin-like U5 snRNP:8.1e-127|IPR012335:Thioredoxin fold:2.5e-78|IPR012336:Thioredoxin-like fold:1.2e-42	D918_06529: GO:0005681:Cellular Component: spliceosomal complex :8.1e-127|GO:0007067:Biological Process: mitosis :8.1e-127		GS_19595	GS_19595: K12859-U5 snRNP protein, DIM1 family	GS_19595: IPR012335-Thioredoxin fold IPR004123-mRNA splicing factor, thioredoxin-like U5 snRNP IPR012336-Thioredoxin-like fold	GS_19595: Biological Process: mitosis (GO:0007067), Cellular Component: spliceosomal complex (GO:0005681)
	4GI_OPF_3099	Asuu|GS_12229 Btau|512573 Cfam|480540 Dmel|gene:FBgn0051472 Hcon|HCISE00813600 Hpol|HPBE_0001634101-mRNA-1 Hsap|gene:ENSG00000108439 Mmus|gene:ENSMUSG00000018659 Oari|101117174 Ooch|nOo_GENE00465.1:mRNA Scer|YBR035C Sscr|100521112 Cele|F57B9.1 Tsui|D918_03055 Dviv|DICVIV_01292 Hcon|HCISE01388700	1	1	1	2	1	1	1	1	1	1	1	1	1	1	1	1	1	1	2	712.8	Y	Y	Y	-	-	Y	-	Y	4	6	3	Y	-	-		D918_03055	D918_03055: K00275	D918_03055: hypothetical protein	D918_03055: 5E-27	D918_03055: IPR019576:Pyridoxine 5'-phosphate oxidase, dimerisation, C-terminal:na|IPR000659:Pyridoxamine 5'-phosphate oxidase:1.8e-23|IPR012349:FMN-binding split barrel:6.5e-43|IPR011576:Pyridoxamine 5'-phosphate oxidase-like, FMN-binding domain:1.7e-13|IPR009002:FMN-binding split barrel-related:2.8e-34	D918_03055: GO:0004733:Molecular Function: pyridoxamine-phosphate oxidase activity :1.8e-23|GO:0008615:Biological Process: pyridoxine biosynthetic process :1.8e-23|GO:0016638:Molecular Function: oxidoreductase activity, acting on the CH-NH2 group of donors :na|GO:0010181:Molecular Function: FMN binding :6.5e-43|GO:0055114:Biological Process: oxidation-reduction process :1.8e-23		GS_12229	GS_12229: K00275-pyridoxamine 5'-phosphate oxidase	GS_12229: IPR000659-Pyridoxamine 5'-phosphate oxidase IPR012349-FMN-binding split barrel IPR011576-Pyridoxamine 5'-phosphate oxidase-like, FMN-binding domain IPR019576-Pyridoxine 5'-phosphate oxidase, dimerisation, C-terminal IPR009002-FMN-binding split barrel-related IPR019740-Pyridoxamine 5'-phosphate oxidase, conserved site	GS_12229: Biological Process: oxidation-reduction process (GO:0055114), Biological Process: pyridoxine biosynthetic process (GO:0008615), Molecular Function: FMN binding (GO:0010181), Molecular Function: oxidoreductase activity, acting on the CH-NH2 group of donors (GO:0016638), Molecular Function: pyridoxamine-phosphate oxidase activity (GO:0004733)
	4GI_OPF_3116	Asuu|GS_10454 Btau|533977 Cfam|479743 Dmel|gene:FBgn0001491 Dviv|DICVIV_00656 Hcon|HCISE00775100 Hpol|HPBE_0000082401-mRNA-1 Hsap|gene:ENSG00000106245 Mmus|gene:ENSMUSG00000038722 Oari|101105991 Ooch|nOo_GENE05102.1:mRNA Scer|YCR063W Sscr|100520297 Tsui|D918_00563 Cele|C07A9.2 Oari|101105734	1	1	1	1	1	1	1	1	1	1	1	2	1	1	1	1	1	1	1	391.5	Y	Y	Y	-	-	Y	-	Y	4	6	3	Y	-	-		D918_00563	D918_00563: K12873	D918_00563: protein BUD31-like protein	D918_00563: 4.1E-64	D918_00563: IPR001748:G10 protein:3.7e-110|IPR018230:BUD31/G10-related, conserved site:na	D918_00563: GO:0005634:Cellular Component: nucleus :3.7e-110		GS_10454	GS_10454: K12873-bud site selection protein 31	GS_10454: IPR018230-BUD31/G10-related, conserved site IPR001748-G10 protein	GS_10454: Cellular Component: nucleus (GO:0005634)
	4GI_OPF_3227	Asuu|GS_15313 Btau|538667 Cfam|484197 Dmel|gene:FBgn0037754 Hcon|HCISE00790000 Hpol|HPBE_0000865801-mRNA-1 Hsap|gene:ENSG00000165023 Mmus|gene:ENSMUSG00000047842 Oari|101105051 Ooch|nOo_GENE07001.1:mRNA Sscr|100739440 Cele|C54A12.4 Dviv|DICVIV_12145 Tsui|D918_05250 Hcon|HCISE01664200 Sscr|780430	1	1	1	2	1	1	1	1	1	1	1	1	2	1	0	1	1	1	2	391.2	Y	Y	Y	-	-	Y	-	Y	4	6	3	Y	-	-		D918_05250	D918_05250: K07841	D918_05250: GTP-binding protein Di-Ras2	D918_05250: 1.5E-41	D918_05250: IPR001806:Ras GTPase:1.4e-08|IPR020849:Ras small GTPase:na|IPR013753:Ras:8.4e-23|IPR003579:Ras small GTPase, Rab type:1.5e-06|IPR003577:Ras small GTPase, Ras type:1.1e-11|IPR003578:Small GTPase, Rho type:na	D918_05250: GO:0016020:Cellular Component: membrane :na|GO:0007165:Biological Process: signal transduction :na|GO:0006184:Biological Process: GTP catabolic process :na|GO:0007264:Biological Process: small GTPase mediated signal transduction :1.1e-11|GO:0005622:Cellular Component: intracellular :1.1e-11|GO:0005525:Molecular Function: GTP binding :1.1e-11|GO:0015031:Biological Process: protein tran…		GS_15313	GS_15313: K07841-DIRAS family, GTP-binding Ras-like 2	GS_15313: IPR001806-Ras GTPase IPR020849-Ras small GTPase IPR013753-Ras IPR003579-Ras small GTPase, Rab type IPR003578-Small GTPase, Rho type IPR003577-Ras small GTPase, Ras type IPR005225-Small GTP-binding protein domain	GS_15313: Biological Process: GTP catabolic process (GO:0006184), Biological Process: protein transport (GO:0015031), Biological Process: signal transduction (GO:0007165), Biological Process: small GTPase mediated signal transduction (GO:0007264), Cellular Component: intracellular (GO:0005622), Cellular Component: membrane (GO:0016020), Molecular Function: GTP binding (GO:0005525), Molecular Func…
	4GI_OPF_3243	Asuu|GS_18353 Btau|785243 Btau|614238 Cfam|610709 Dmel|gene:FBgn0030802 Dviv|DICVIV_00624 Hcon|HCISE01113700 Hpol|HPBE_0002361001-mRNA-1 Hsap|gene:ENSG00000139726 Mmus|gene:ENSMUSG00000023106 Oari|101119506 Ooch|nOo_GENE10325.1:mRNA Scer|YJR014W Sscr|100156971 Tsui|D918_07452 Cele|Y47D3A.21	1	1	1	1	1	1	1	2	1	1	1	1	1	1	1	1	1	1	1	538.5	Y	Y	Y	-	-	Y	-	Y	4	6	3	Y	-	-		D918_07452	D918_07452: -	D918_07452: -	D918_07452: -	D918_07452: IPR001950:Translation initiation factor SUI1:2.7e-20	D918_07452: GO:0006413:Biological Process: translational initiation :2.7e-20|GO:0003743:Molecular Function: translation initiation factor activity :2.7e-20		GS_18353	GS_18353: -	GS_18353: IPR005873-Density-regulated protein DRP1 IPR001950-Translation initiation factor SUI1	GS_18353: Biological Process: translational initiation (GO:0006413), Molecular Function: translation initiation factor activity (GO:0003743)
	4GI_OPF_3250	Asuu|GS_01953 Btau|539496 Cfam|477664 Dmel|gene:FBgn0040020 Dviv|DICVIV_05710 Hcon|HCISE00675000 Hcon|HCISE01436300 Hpol|HPBE_0001848801-mRNA-1 Hsap|gene:ENSG00000152944 Mmus|gene:ENSMUSG00000030291 Oari|101112043 Ooch|nOo_GENE02534.1:mRNA Sscr|100155076 Tsui|D918_09635 Cele|C24H11.9 Scer|YDR308C	1	1	1	2	1	1	1	1	1	1	1	1	1	1	1	1	1	1	2	373.2	Y	Y	Y	-	-	Y	-	Y	4	6	3	Y	-	-		D918_09635	D918_09635: K00286	D918_09635: pyrroline-5-carboxylate reductase	D918_09635: 8.5E-29	D918_09635: IPR021384:Mediator complex, subunit Med21:5.4e-11	D918_09635: -		GS_01953	GS_01953: K15152-mediator of RNA polymerase II transcription subunit 21	GS_01953: IPR021384-Mediator complex, subunit Med21	GS_01953: -
	4GI_OPF_3295	Asuu|GS_23229 Btau|616974 Dmel|gene:FBgn0037835 Dviv|DICVIV_10342 Hcon|HCISE01126900 Hpol|HPBE_0002146401-mRNA-1 Hsap|gene:ENSG00000064199 Mmus|gene:ENSMUSG00000001948 Ooch|nOo_GENE05458.1:mRNA Oari|443067 Tsui|D918_00494 Cele|F39H12.3 Cfam|479402 Sscr|100521985 Hpol|HPBE_0002419001-mRNA-1 Ooch|nOo_GENE06974.1:mRNA	1	1	2	1	2	1	1	1	1	1	1	1	1	1	0	1	1	2	1	508.2	Y	Y	Y	-	-	Y	-	Y	4	6	3	Y	-	-		D918_00494	D918_00494: -	D918_00494: -	D918_00494: -	D918_00494: IPR003117:cAMP-dependent protein kinase, regulatory subunit, type I/II alpha/beta:1.1e-08|IPR000048:IQ motif, EF-hand binding site:5.7e-06	D918_00494: GO:0007165:Biological Process: signal transduction :1.1e-08|GO:0005515:Molecular Function: protein binding :5.7e-06|GO:0008603:Molecular Function: cAMP-dependent protein kinase regulator activity :1.1e-08		GS_23229	GS_23229: -	GS_23229: IPR000048-IQ motif, EF-hand binding site IPR003117-cAMP-dependent protein kinase, regulatory subunit, type I/II alpha/beta	GS_23229: Biological Process: signal transduction (GO:0007165), Molecular Function: cAMP-dependent protein kinase regulator activity (GO:0008603), Molecular Function: protein binding (GO:0005515)
	4GI_OPF_3312	Asuu|GS_08562 Btau|780786 Cfam|608112 Dmel|gene:FBgn0034086 Dviv|DICVIV_12355 Hcon|HCISE02169800 Hpol|HPBE_0000650501-mRNA-1 Hsap|gene:ENSG00000128563 Hsap|gene:ENSG00000261283 Mmus|gene:ENSMUSG00000039737 Oari|101119782 Ooch|nOo_GENE00071.1:mRNA Sscr|100519894 Tsui|D918_07025 Cele|F37A4.2 Hcon|HCISE01648700	1	1	1	2	1	1	1	1	1	2	1	1	1	1	0	1	1	1	2	599.4	Y	Y	Y	-	-	Y	-	Y	4	6	3	Y	-	-		D918_07025	D918_07025: -	D918_07025: -	D918_07025: -	D918_07025: IPR009548:Protein of unknown function DUF1168:8e-42	D918_07025: -		GS_08562	GS_08562: -	GS_08562: IPR009548-Protein of unknown function DUF1168	GS_08562: -
	4GI_OPF_3720	Asuu|GS_11469 Btau|513237 Cfam|607017 Dmel|gene:FBgn0035714 Dviv|DICVIV_00902 Hcon|HCISE00918100 Hpol|HPBE_0002094701-mRNA-1 Hsap|gene:ENSG00000126524 Mmus|gene:ENSMUSG00000025337 Oari|101111067 Ooch|nOo_GENE12185.1:mRNA Scer|YLR022C Sscr|100516003 Tsui|D918_05525 Cele|W06E11.4	1	1	1	1	1	1	1	1	1	1	1	1	1	1	1	1	1	1	1	759	Y	Y	Y	-	-	Y	-	Y	4	6	3	Y	-	-		D918_05525	D918_05525: K14574	D918_05525: hypothetical protein	D918_05525: 2.4E-82	D918_05525: IPR018978:Ribosome maturation protein SBDS, C-terminal:1.5e-37|IPR002140:Ribosome maturation protein SBDS:2.2e-145|IPR019783:Ribosome maturation protein SBDS, N-terminal:5.7e-34|IPR009022:Elongation factor G/III/V:2.8e-06|IPR018023:Ribosome maturation protein SBDS, conserved site:na	D918_05525: GO:0042254:Biological Process: ribosome biogenesis :1.5e-37|GO:0045727:Biological Process: positive regulation of translation :1.5e-37		GS_11469	GS_11469: K14574-ribosome maturation protein SDO1	GS_11469: IPR019783-Ribosome maturation protein SBDS, N-terminal IPR002140-Ribosome maturation protein SBDS IPR018023-Ribosome maturation protein SBDS, conserved site IPR018978-Ribosome maturation protein SBDS, C-terminal	GS_11469: Biological Process: positive regulation of translation (GO:0045727), Biological Process: ribosome biogenesis (GO:0042254)
	4GI_OPF_3818	Asuu|GS_00185 Btau|534883 Cfam|475843 Dmel|gene:FBgn0032321 Dviv|DICVIV_02001 Hcon|HCISE01418300 Hpol|HPBE_0001265501-mRNA-1 Hsap|gene:ENSG00000163159 Mmus|gene:ENSMUSG00000008958 Oari|101113547 Ooch|nOo_GENE12098.1:mRNA Sscr|100153061 Cele|C17E4.6 Tsui|D918_06847 Scer|YDR485C	1	1	1	1	1	1	1	1	1	1	1	1	1	1	1	1	1	1	1	788.25	Y	Y	Y	-	-	Y	-	Y	4	6	3	Y	-	-		D918_06847	D918_06847: K11664	D918_06847: vacuolar protein sorting-associated protein 72 homolog	D918_06847: 1E-26	D918_06847: IPR013272:YL1 nuclear, C-terminal:1.3e-10|IPR008895:YL1 nuclear:3.6e-19	D918_06847: GO:0005634:Cellular Component: nucleus :3.6e-19|GO:0003677:Molecular Function: DNA binding :3.6e-19|GO:0006355:Biological Process: regulation of transcription, DNA-dependent :3.6e-19|GO:0003700:Molecular Function: sequence-specific DNA binding transcription factor activity :3.6e-19		GS_00185	GS_00185: K11664-vacuolar protein sorting-associated protein 72	GS_00185: IPR013272-YL1 nuclear, C-terminal IPR008895-YL1 nuclear	GS_00185: Biological Process: regulation of transcription, DNA-dependent (GO:0006355), Cellular Component: nucleus (GO:0005634), Molecular Function: DNA binding (GO:0003677), Molecular Function: sequence-specific DNA binding transcription factor activity (GO:0003700)
	4GI_OPF_3890	Asuu|GS_19688 Btau|614427 Cfam|478788 Dmel|gene:FBgn0036856 Dviv|DICVIV_07527 Hcon|HCISE00389400 Hpol|HPBE_0000568601-mRNA-1 Hsap|gene:ENSG00000138382 Mmus|gene:ENSMUSG00000051730 Oari|101118588 Ooch|nOo_GENE00758.1:mRNA Sscr|100520407 Tsui|D918_00579 Cele|C38D4.9 Hcon|HCISE02035800	1	1	1	2	1	1	1	1	1	1	1	1	1	1	0	1	1	1	2	645.6	Y	Y	Y	-	-	Y	-	Y	4	6	3	Y	-	-		D918_00579	D918_00579: K07579	D918_00579: hypothetical protein	D918_00579: 1.9E-43	D918_00579: IPR007848:Methyltransferase small:1e-12|IPR002052:DNA methylase, N-6 adenine-specific, conserved site:na	D918_00579: GO:0008168:Molecular Function: methyltransferase activity :1e-12|GO:0032259:Biological Process: methylation :na|GO:0003676:Molecular Function: nucleic acid binding :na		GS_19688	GS_19688: K07579-putative methylase	GS_19688: IPR002052-DNA methylase, N-6 adenine-specific, conserved site IPR007848-Methyltransferase small	GS_19688: Biological Process: methylation (GO:0032259), Molecular Function: methyltransferase activity (GO:0008168), Molecular Function: nucleic acid binding (GO:0003676)
	4GI_OPF_3965	Asuu|GS_09715 Btau|614259 Cfam|478166 Dmel|gene:FBgn0039116 Dviv|DICVIV_00566 Hcon|HCISE00883000 Hpol|HPBE_0001170901-mRNA-1 Hsap|gene:ENSG00000126698 Mmus|gene:ENSMUSG00000054405 Oari|101104209 Ooch|nOo_GENE12014.1:mRNA Sscr|100621067 Tsui|D918_04726 Cele|Y71F9B.16 Hcon|HCISE01628100	1	1	1	2	1	1	1	1	1	1	1	1	1	1	0	1	1	1	2	682.8	Y	Y	Y	-	-	Y	-	Y	4	6	3	Y	-	-		D918_04726	D918_04726: K09528	D918_04726: DnaJ protein	D918_04726: 4.1E-64	D918_04726: IPR001623:Heat shock protein DnaJ, N-terminal:3.1e-18|IPR003095:Heat shock protein DnaJ:1.3e-09	D918_04726: GO:0006457:Biological Process: protein folding :1.3e-09|GO:0051082:Molecular Function: unfolded protein binding :1.3e-09|GO:0031072:Molecular Function: heat shock protein binding :3.1e-18		GS_09715	GS_09715: K09528-DnaJ homolog subfamily C member 8	GS_09715: IPR003095-Heat shock protein DnaJ IPR001623-Heat shock protein DnaJ, N-terminal	GS_09715: Biological Process: protein folding (GO:0006457), Molecular Function: heat shock protein binding (GO:0031072), Molecular Function: unfolded protein binding (GO:0051082)
	4GI_OPF_3991	Asuu|GS_03981 Btau|767824 Cfam|485633 Dmel|gene:FBgn0032595 Dviv|DICVIV_04931 Hcon|HCISE00507300 Hpol|HPBE_0000795101-mRNA-1 Hsap|gene:ENSG00000187118 Mmus|gene:ENSMUSG00000039163 Oari|101104346 Sscr|100524584 Tsui|D918_00885 Cele|F01F1.2 Hcon|HCISE01674000 Dviv|DICVIV_04932	1	1	1	2	0	1	2	1	1	1	1	1	1	1	0	1	1	1	2	484.2	Y	Y	Y	-	-	Y	-	Y	4	6	2	Y	-	-		D918_00885	D918_00885: -	D918_00885: -	D918_00885: -	D918_00885: IPR013892:Cytochrome c oxidase biogenesis protein Cmc1-like:7.7e-11	D918_00885: -		GS_03981	GS_03981: -	GS_03981: IPR013892-Cytochrome c oxidase biogenesis protein Cmc1-like	GS_03981: -
	4GI_OPF_4104	Asuu|GS_00782 Hcon|HCISE00598600 Hpol|HPBE_0001733201-mRNA-1 Ooch|nOo_GENE01147.1:mRNA Tsui|D918_05990 Cele|F54C8.5 Btau|528204 Cfam|475545 Dmel|gene:FBgn0041191 Hcon|HCISE01968300 Hsap|gene:ENSG00000106615 Mmus|gene:ENSMUSG00000028945 Oari|100302069 Scer|YCR027C Sscr|100516050	1	1	1	2	1	1	0	1	1	1	1	1	1	1	1	1	1	1	2	518.4	Y	Y	Y	-	-	Y	-	Y	4	6	2	Y	-	-		D918_05990	D918_05990: K07208	D918_05990: GTP-binding protein Rheb-like	D918_05990: 2.1E-35	D918_05990: IPR001806:Ras GTPase:2.6e-19|IPR013753:Ras:5.8e-16|IPR003579:Ras small GTPase, Rab type:9.1e-06|IPR020849:Ras small GTPase:na|IPR003577:Ras small GTPase, Ras type:1.4e-23|IPR003578:Small GTPase, Rho type:3.8e-06	D918_05990: GO:0016020:Cellular Component: membrane :na|GO:0007165:Biological Process: signal transduction :na|GO:0006184:Biological Process: GTP catabolic process :na|GO:0007264:Biological Process: small GTPase mediated signal transduction :1.4e-23|GO:0005622:Cellular Component: intracellular :1.4e-23|GO:0005525:Molecular Function: GTP binding :1.4e-23|GO:0015031:Biological Process: protein tran…		GS_00782	GS_00782: K07208-Ras homolog enriched in brain	GS_00782: IPR001806-Ras GTPase IPR020849-Ras small GTPase IPR013753-Ras IPR003579-Ras small GTPase, Rab type IPR003577-Ras small GTPase, Ras type	GS_00782: Biological Process: GTP catabolic process (GO:0006184), Biological Process: protein transport (GO:0015031), Biological Process: signal transduction (GO:0007165), Biological Process: small GTPase mediated signal transduction (GO:0007264), Cellular Component: intracellular (GO:0005622), Cellular Component: membrane (GO:0016020), Molecular Function: GTP binding (GO:0005525), Molecular Func…
	4GI_OPF_4163	Asuu|GS_24259 Btau|508143 Cfam|100688077 Dmel|gene:FBgn0034986 Hcon|HCISE01455900 Hpol|HPBE_0000925001-mRNA-1 Hsap|gene:ENSG00000249773 Hsap|gene:ENSG00000239789 Mmus|gene:ENSMUSG00000034211 Oari|101108014 Ooch|nOo_GENE04232.1:mRNA Tsui|D918_03179 Sscr|100624266 Cele|C05D11.10	1	1	1	1	1	1	0	1	1	2	1	1	1	1	0	1	1	1	1	474.75	Y	Y	Y	-	-	Y	-	Y	4	6	2	Y	-	-		D918_03179	D918_03179: K16794	D918_03179: lissencephaly-1	D918_03179: 1.5E-28	D918_03179: IPR016027:Nucleic acid-binding, OB-fold-like:2.4e-10|IPR012340:Nucleic acid-binding, OB-fold:2e-06	D918_03179: -		GS_24259	GS_24259: -	GS_24259: IPR016027-Nucleic acid-binding, OB-fold-like IPR012340-Nucleic acid-binding, OB-fold	GS_24259: -
	4GI_OPF_4173	Asuu|GS_11413 Btau|506991 Cfam|609843 Dviv|DICVIV_06646 Hcon|HCISE00442200 Hcon|HCISE01033800 Hpol|HPBE_0002088601-mRNA-1 Hsap|gene:ENSG00000117862 Mmus|gene:ENSMUSG00000028567 Oari|101113445 Ooch|nOo_GENE05134.1:mRNA Sscr|100517534 Tsui|D918_03899 Cele|Y57A10A.23	1	1	1	2	1	1	1	1	1	1	1	1	1	0	0	1	1	1	2	691.2	Y	Y	Y	-	-	Y	-	Y	4	6	3	Y	-	-		D918_03899	D918_03899: K05360	D918_03899: thioredoxin domain-containing protein 12	D918_03899: 5.1E-57	D918_03899: IPR012335:Thioredoxin fold:9.7e-19|IPR013766:Thioredoxin domain:3.4e-06|IPR012336:Thioredoxin-like fold:2.2e-16|IPR017937:Thioredoxin, conserved site:na	D918_03899: GO:0045454:Biological Process: cell redox homeostasis :3.4e-06		GS_11413	GS_11413: K05360-protein-disulfide reductase (glutathione)	GS_11413: IPR017936-Thioredoxin-like IPR012335-Thioredoxin fold IPR004879-Domain of unknown function DUF255 IPR012336-Thioredoxin-like fold	GS_11413: Biological Process: cell redox homeostasis (GO:0045454)
	4GI_OPF_4179	Asuu|GS_13342 Btau|506597 Cfam|100856764 Dmel|gene:FBgn0037478 Dviv|DICVIV_07513 Hcon|HCISE01013200 Hpol|HPBE_0000741201-mRNA-1 Hsap|gene:ENSG00000111231 Mmus|gene:ENSMUSG00000029464 Ooch|nOo_GENE04079.1:mRNA Scer|YLR243W Sscr|100158156 Tsui|D918_07657 Cele|Y75B8A.14	1	1	1	1	1	1	1	1	1	1	1	0	1	1	1	1	1	1	1	822.75	Y	Y	Y	-	-	Y	-	Y	4	5	3	Y	-	-		D918_07657	D918_07657: K06883	D918_07657: protein x 0004	D918_07657: 7.1E-83	D918_07657: IPR004130:Uncharacterised protein family, ATP binding:1.4e-79	D918_07657: GO:0000166:Molecular Function: nucleotide binding :1.4e-79		GS_13342	GS_13342: K06883-NO DESCRIPTION	GS_13342: IPR004130-Uncharacterised protein family, ATP binding	GS_13342: Molecular Function: nucleotide binding (GO:0000166)
	4GI_OPF_4183	Asuu|GS_20971 Btau|282848 Cfam|607260 Dmel|gene:FBgn0038976 Dviv|DICVIV_07502 Hcon|HCISE00323300 Hpol|HPBE_0001077001-mRNA-1 Hsap|gene:ENSG00000123349 Mmus|gene:ENSMUSG00000001289 Oari|101105486 Sscr|100151927 Scer|YML094W Cele|R151.9 Tsui|D918_07157	1	1	1	1	0	1	1	1	1	1	1	1	1	1	1	1	1	1	1	425.25	Y	Y	Y	-	-	Y	-	Y	4	6	2	Y	-	-		D918_07157	D918_07157: K04797	D918_07157: pfdn5; prefoldin subunit 5	D918_07157: 2.7E-19	D918_07157: IPR004127:Prefoldin subunit:7e-18|IPR009053:Prefoldin:4e-14|IPR011599:Prefoldin alpha subunit:2.7e-21	D918_07157: GO:0016272:Cellular Component: prefoldin complex :2.7e-21|GO:0006457:Biological Process: protein folding :2.7e-21|GO:0051082:Molecular Function: unfolded protein binding :2.7e-21		GS_20971	GS_20971: K04797-prefoldin alpha subunit	GS_20971: IPR011599-Prefoldin alpha subunit IPR009053-Prefoldin IPR004127-Prefoldin subunit	GS_20971: Biological Process: protein folding (GO:0006457), Cellular Component: prefoldin complex (GO:0016272), Molecular Function: unfolded protein binding (GO:0051082)
	4GI_OPF_4209	Asuu|GS_18634 Dmel|gene:FBgn0024814 Dviv|DICVIV_11590 Hcon|HCISE01983900 Hpol|HPBE_0000393001-mRNA-1 Hsap|gene:ENSG00000175416 Mmus|gene:ENSMUSG00000047547 Oari|101117328 Sscr|100525860 Tsui|D918_09323 Cele|T05B11.3 Btau|281698 Cfam|489104 Scer|YGR167W	1	1	1	1	0	1	1	1	1	1	1	1	1	1	1	1	1	1	1	530.25	Y	Y	Y	-	-	Y	-	Y	4	6	2	Y	-	-		D918_09323	D918_09323: K04645	D918_09323: CLTB; clathrin, light chain B	D918_09323: 1.6E-30	D918_09323: IPR000996:Clathrin light chain:6.7e-41	D918_09323: GO:0006886:Biological Process: intracellular protein transport :6.7e-41|GO:0030132:Cellular Component: clathrin coat of coated pit :6.7e-41|GO:0030130:Cellular Component: clathrin coat of trans-Golgi network vesicle :6.7e-41|GO:0005198:Molecular Function: structural molecule activity :6.7e-41|GO:0016192:Biological Process: vesicle-mediated transport :6.7e-41		GS_18634	GS_18634: K04644-clathrin light chain A	GS_18634: IPR000996-Clathrin light chain	GS_18634: Biological Process: intracellular protein transport (GO:0006886), Biological Process: vesicle-mediated transport (GO:0016192), Cellular Component: clathrin coat of coated pit (GO:0030132), Cellular Component: clathrin coat of trans-Golgi network vesicle (GO:0030130), Molecular Function: structural molecule activity (GO:0005198)
	4GI_OPF_4248	Asuu|GS_03533 Btau|445424 Cfam|487256 Dmel|gene:FBgn0032248 Dviv|DICVIV_04439 Hcon|HCISE00104400 Hpol|HPBE_0000681101-mRNA-1 Hsap|gene:ENSG00000070761 Mmus|gene:ENSMUSG00000031796 Oari|101104170 Ooch|nOo_GENE07739.1:mRNA Sscr|100513209 Tsui|D918_05492 Cele|C54C6.6	1	1	1	1	1	1	1	1	1	1	1	1	1	1	0	1	1	1	1	598.5	Y	Y	Y	-	-	Y	-	Y	4	6	3	Y	-	-		D918_05492	D918_05492: -	D918_05492: -	D918_05492: -	D918_05492: IPR007714:Protein of unknown function DUF667:1.1e-92	D918_05492: -		GS_03533	GS_03533: -	GS_03533: IPR007714-Protein of unknown function DUF667	GS_03533: -
	4GI_OPF_4255	Asuu|GS_06030 Btau|506657 Cfam|607317 Dmel|gene:FBgn0038678 Hcon|HCISE00402500 Hsap|gene:ENSG00000162910 Mmus|gene:ENSMUSG00000036860 Oari|101103231 Ooch|nOo_GENE00312.1:mRNA Sscr|100514395 Sscr|100738111 Tsui|D918_01138 Cele|Y66H1A.3 Hpol|HPBE_0000442801-mRNA-1	1	1	1	1	1	1	0	1	1	1	1	1	2	1	0	1	1	1	1	388.5	Y	Y	Y	-	-	Y	-	Y	4	6	2	Y	-	-		D918_01138	D918_01138: K17436	D918_01138: AGAP004113-PA	D918_01138: 0.000000000000000045	D918_01138: IPR018615:Ribosomal protein L55, mitochondrial:2.4e-36	D918_01138: -		GS_06030	GS_06030: -	GS_06030: IPR018615-Ribosomal protein L55, mitochondrial	GS_06030: -
	4GI_OPF_4292	Asuu|GS_13598 Btau|506107 Cfam|610506 Dmel|gene:FBgn0036505 Dviv|DICVIV_04222 Hpol|HPBE_0000018701-mRNA-1 Hsap|gene:ENSG00000112208 Mmus|gene:ENSMUSG00000042215 Oari|101112009 Ooch|nOo_GENE02104.1:mRNA Sscr|100522554 Tsui|D918_03437 Cele|H14N18.1a Hcon|HCISE00959200	1	1	1	1	1	1	1	1	1	1	1	1	1	1	0	1	1	1	1	488.25	Y	Y	Y	-	-	Y	-	Y	4	6	3	Y	-	-		D918_03437	D918_03437: K09556	D918_03437: hypothetical protein	D918_03437: 2.1E-37	D918_03437: -	D918_03437: -		GS_13598	GS_13598: K09556-BCL2-associated athanogene 2	GS_13598: -	GS_13598: -
	4GI_OPF_4418	Asuu|GS_12947 Btau|527129 Cfam|611923 Dmel|gene:FBgn0035827 Dviv|DICVIV_00307 Hcon|HCISE00289500 Hpol|HPBE_0000586101-mRNA-1 Hsap|gene:ENSG00000143742 Mmus|gene:ENSMUSG00000026511 Oari|101110607 Ooch|nOo_GENE09420.1:mRNA Sscr|100524270 Tsui|D918_01230 Cele|ZK512.4	1	1	1	1	1	1	1	1	1	1	1	1	1	1	0	1	1	1	1	243	Y	Y	Y	-	-	Y	-	Y	4	6	3	Y	-	-		D918_01230	D918_01230: K03109	D918_01230: signal recognition particle 9 kDa protein homolog, putative	D918_01230: 2.7E-19	D918_01230: IPR009018:Signal recognition particle, SRP9/SRP14 subunit:1.9e-24|IPR008832:Signal recognition particle, SRP9 subunit:8.8e-29	D918_01230: GO:0006614:Biological Process: SRP-dependent cotranslational protein targeting to membrane :8.8e-29|GO:0045900:Biological Process: negative regulation of translational elongation :8.8e-29|GO:0048500:Cellular Component: signal recognition particle :8.8e-29|GO:0008312:Molecular Function: 7S RNA binding :8.8e-29		GS_12947	GS_12947: K03109-signal recognition particle subunit SRP9	GS_12947: IPR009018-Signal recognition particle, SRP9/SRP14 subunit IPR008832-Signal recognition particle, SRP9 subunit	GS_12947: Biological Process: negative regulation of translational elongation (GO:0045900), Biological Process: SRP-dependent cotranslational protein targeting to membrane (GO:0006614), Cellular Component: signal recognition particle (GO:0048500), Molecular Function: 7S RNA binding (GO:0008312)
	4GI_OPF_4566	Asuu|GS_08773 Btau|515885 Cfam|474902 Dmel|gene:FBgn0038307 Hcon|HCISE02099900 Hpol|HPBE_0001287601-mRNA-1 Hsap|gene:ENSG00000048544 Mmus|gene:ENSMUSG00000034729 Oari|101108866 Ooch|nOo_GENE07488.1:mRNA Scer|YDR041W Sscr|100155549 Tsui|D918_07007 Cele|Y37D8A.18	1	1	1	1	1	1	0	1	1	1	1	1	1	1	1	1	1	1	1	527.25	Y	Y	Y	-	-	Y	-	Y	4	6	2	Y	-	-		D918_07007	D918_07007: K02946	D918_07007: hypothetical protein	D918_07007: 5.3E-39	D918_07007: IPR001848:Ribosomal protein S10:1.1e-19	D918_07007: GO:0005840:Cellular Component: ribosome :1.1e-19|GO:0006412:Biological Process: translation :1.1e-19|GO:0005622:Cellular Component: intracellular :1.1e-19|GO:0003735:Molecular Function: structural constituent of ribosome :1.1e-19		GS_08773	GS_08773: -	GS_08773: IPR001848-Ribosomal protein S10	GS_08773: Biological Process: translation (GO:0006412), Cellular Component: intracellular (GO:0005622), Cellular Component: ribosome (GO:0005840), Molecular Function: structural constituent of ribosome (GO:0003735)
	4GI_OPF_4618	Asuu|GS_11905 Btau|535981 Cfam|611738 Dmel|gene:FBgn0032229 Dviv|DICVIV_08393 Hpol|HPBE_0001842401-mRNA-1 Hcon|HCISE01517900 Hsap|gene:ENSG00000125656 Mmus|gene:ENSMUSG00000002660 Oari|101106323 Ooch|nOo_GENE07441.1:mRNA Sscr|100737271 Cele|ZK970.2d Tsui|D918_04249	1	1	1	1	1	1	1	1	1	1	1	1	1	1	0	1	1	1	1	512.25	Y	Y	Y	-	-	Y	-	Y	4	6	3	Y	-	-		D918_04249	D918_04249: K01358	D918_04249: ATP-dependent Clp protease, proteolytic subunit, putative (EC:3.4.21.92)	D918_04249: 4.3E-60	D918_04249: IPR018215:Peptidase S14, ClpP, active site:na|IPR001907:Peptidase S14, ClpP:2.7e-47|IPR023562:Peptidase S14/S49:1.1e-88	D918_04249: GO:0004252:Molecular Function: serine-type endopeptidase activity :2.7e-47|GO:0006508:Biological Process: proteolysis :2.7e-47		GS_11905	GS_11905: K01358-ATP-dependent Clp protease, protease subunit	GS_11905: IPR023562-Peptidase S14/S49 IPR001907-Peptidase S14, ClpP IPR018215-Peptidase S14, ClpP, active site	GS_11905: Biological Process: proteolysis (GO:0006508), Molecular Function: serine-type endopeptidase activity (GO:0004252)
	4GI_OPF_4677	Asuu|GS_06915 Btau|781884 Cfam|478856 Dviv|DICVIV_00913 Hcon|HCISE00139100 Hpol|HPBE_0000844001-mRNA-1 Hsap|gene:ENSG00000115540 Mmus|gene:ENSMUSG00000025979 Oari|101122667 Ooch|nOo_GENE10844.1:mRNA Sscr|613127 Tsui|D918_07212 Cele|C30A5.3 Dmel|gene:FBgn0259483	1	1	1	1	1	1	1	1	1	1	1	1	1	1	0	1	1	1	1	696.75	Y	Y	Y	-	-	Y	-	Y	4	6	3	Y	-	-		D918_07212	D918_07212: K06685	D918_07212: hypothetical protein	D918_07212: 0.000000000000006	D918_07212: IPR005301:Mob1/phocein:7.6e-119	D918_07212: -		GS_06915	GS_06915: -	GS_06915: IPR005301-Mob1/phocein	GS_06915: -
	4GI_OPF_4707	Asuu|GS_17026 Btau|614837 Cfam|479567 Dmel|gene:FBgn0031054 Hcon|HCISE02114000 Hpol|HPBE_0002698801-mRNA-1 Hsap|gene:ENSG00000160075 Mmus|gene:ENSMUSG00000029038 Ooch|nOo_GENE06743.1:mRNA Scer|YNL222W Sscr|100525522 Tsui|D918_05562 Cele|T13C2.4 Oari|101103254	1	1	1	1	1	1	0	1	1	1	1	1	1	1	1	1	1	1	1	598.5	Y	Y	Y	-	-	Y	-	Y	4	6	2	Y	-	-		D918_05562	D918_05562: K15544	D918_05562: Ssu72, 1190002E22Rik, 1500011L16Rik, 2610101M12Rik; Ssu72 RNA polymerase II CTD phosphatase homolog (yeast) (EC:3.1.3.16)	D918_05562: 3.8E-61	D918_05562: IPR006811:RNA polymerase II subunit A:3.2e-110	D918_05562: GO:0006397:Biological Process: mRNA processing :3.2e-110|GO:0005634:Cellular Component: nucleus :3.2e-110|GO:0004721:Molecular Function: phosphoprotein phosphatase activity :3.2e-110		GS_17026	GS_17026: K15544-RNA polymerase II subunit A C-terminal domain phosphatase SSU72	GS_17026: IPR006811-RNA polymerase II subunit A	GS_17026: Biological Process: mRNA processing (GO:0006397), Cellular Component: nucleus (GO:0005634), Molecular Function: phosphoprotein phosphatase activity (GO:0004721)
	4GI_OPF_4741	Asuu|GS_05829 Cfam|100174968 Btau|767923 Dviv|DICVIV_10246 Dmel|gene:FBgn0083953 Hcon|HCISE00811900 Hcon|HCISE00374400 Hpol|HPBE_0002216501-mRNA-1 Hsap|gene:ENSG00000164898 Mmus|gene:ENSMUSG00000019689 Oari|101105906 Ooch|nOo_GENE02322.1:mRNA Tsui|D918_07465 Cele|C29E4.12	1	1	1	2	1	1	1	1	1	1	1	1	0	1	0	1	1	1	2	394.2	Y	Y	Y	-	-	Y	-	Y	4	5	3	Y	-	-		D918_07465	D918_07465: -	D918_07465: -	D918_07465: -	D918_07465: -	D918_07465: -		GS_05829	GS_05829: -	GS_05829: -	GS_05829: -
	4GI_OPF_4753	Asuu|GS_06320 Btau|540348 Cfam|610777 Dmel|gene:FBgn0034503 Hcon|HCISE00787100 Hpol|HPBE_0000741501-mRNA-1 Hsap|gene:ENSG00000159479 Mmus|gene:ENSMUSG00000006392 Oari|101107155 Ooch|nOo_GENE01951.1:mRNA Sscr|100517766 Cele|Y62F5A.1a Tsui|D918_00804 Dviv|DICVIV_05529	1	1	1	1	1	1	1	1	1	1	1	1	1	1	0	1	1	1	1	726	Y	Y	Y	-	-	Y	-	Y	4	6	3	Y	-	-		D918_00804	D918_00804: K15129	D918_00804: mediator of RNA polymerase II transcription subunit 8	D918_00804: 5.4E-37	D918_00804: IPR019364:Mediator complex, subunit Med8, fungi/metazoa:1.3e-29	D918_00804: GO:0006357:Biological Process: regulation of transcription from RNA polymerase II promoter :1.3e-29|GO:0016592:Cellular Component: mediator complex :1.3e-29|GO:0016455:Molecular Function: RNA polymerase II transcription mediator activity :1.3e-29		GS_06320	GS_06320: K15129-mediator of RNA polymerase II transcription subunit 8	GS_06320: IPR019364-Mediator complex, subunit Med8, fungi/metazoa	GS_06320: Biological Process: regulation of transcription from RNA polymerase II promoter (GO:0006357), Cellular Component: mediator complex (GO:0016592), Molecular Function: RNA polymerase II transcription mediator activity (GO:0016455)
	4GI_OPF_4773	Asuu|GS_12318 Btau|540432 Cfam|100855747 Dmel|gene:FBgn0027095 Hcon|HCISE00276100 Hpol|HPBE_0000923001-mRNA-1 Hsap|gene:ENSG00000145050 Hsap|gene:ENSG00000259880 Mmus|gene:ENSMUSG00000032575 Oari|101118227 Ooch|nOo_GENE10009.1:mRNA Sscr|100505460 Tsui|D918_08097 Cele|Y54G2A.23	1	1	1	1	1	1	0	1	1	2	1	1	1	1	0	1	1	1	1	517.5	Y	Y	Y	-	-	Y	-	Y	4	6	2	Y	-	-		D918_08097	D918_08097: K13190	D918_08097: MANF, ARMET, RBM15B; mesencephalic astrocyte-derived neurotrophic factor	D918_08097: 4.4E-40	D918_08097: IPR019345:Armet protein:9.2e-64	D918_08097: -		GS_12318	GS_12318: -	GS_12318: IPR019345-Armet protein IPR008139-Saposin B	GS_12318: -
	4GI_OPF_4791	Asuu|GS_19375 Btau|614013 Cfam|480739 Dmel|gene:FBgn0035980 Dviv|DICVIV_00451 Hcon|HCISE00900700 Hpol|HPBE_0001036301-mRNA-1 Hsap|gene:ENSG00000148187 Mmus|gene:ENSMUSG00000026887 Oari|101113216 Ooch|nOo_GENE08168.1:mRNA Sscr|100515005 Tsui|D918_07887 Cele|T20F5.3	1	1	1	1	1	1	1	1	1	1	1	1	1	1	0	1	1	1	1	636	Y	Y	Y	-	-	Y	-	Y	4	6	3	Y	-	-		D918_07887	D918_07887: K02838	D918_07887: putative ribosome recycling factor	D918_07887: 3.7E-54	D918_07887: IPR023584:Ribosome recycling factor domain:1.4e-23|IPR016000:Ribosome recycling factor, metazoan:7.5e-24|IPR002661:Ribosome recycling factor:7.5e-24	D918_07887: GO:0006412:Biological Process: translation :7.5e-24|GO:0005739:Cellular Component: mitochondrion :7.5e-24		GS_19375	GS_19375: K02838-ribosome recycling factor	GS_19375: IPR002661-Ribosome recycling factor IPR020899-Arginine repressor, C-terminal IPR016001-Ribosome recycling factor, putative, nematode IPR023584-Ribosome recycling factor domain	GS_19375: Biological Process: regulation of transcription, DNA-dependent (GO:0006355), Biological Process: translation (GO:0006412), Molecular Function: sequence-specific DNA binding transcription factor activity (GO:0003700)
	4GI_OPF_4810	Asuu|GS_23610 Cfam|478629 Dmel|gene:FBgn0031684 Hcon|HCISE00836300 Dviv|DICVIV_11016 Hpol|HPBE_0000543901-mRNA-1 Mmus|gene:ENSMUSG00000021606 Oari|101111395 Ooch|nOo_GENE07759.1:mRNA Sscr|100520115 Tsui|D918_05770 Cele|F22D6.4 Btau|327691 Hsap|gene:ENSG00000145494	1	1	1	1	1	1	1	1	1	1	1	1	1	1	0	1	1	1	1	412.5	Y	Y	Y	-	-	Y	-	Y	4	6	3	Y	-	-		D918_05770	D918_05770: K03939	D918_05770: hypothetical protein	D918_05770: 3E-29	D918_05770: IPR019401:Zinc finger, CHCC-type:7.9e-18	D918_05770: -		GS_23610	GS_23610: K03939-NADH dehydrogenase (ubiquinone) Fe-S protein 6	GS_23610: IPR019401-Zinc finger, CHCC-type	GS_23610: -
	4GI_OPF_4861	Asuu|GS_05190 Dviv|DICVIV_10928 Hcon|HCISE01051500 Hpol|HPBE_0002151101-mRNA-1 Btau|100848754 Cfam|608576 Hcon|HCISE02139200 Hsap|gene:ENSG00000114383 Hsap|gene:ENSG00000262485 Mmus|gene:ENSMUSG00000010054 Oari|101115409 Sscr|100516644 Tsui|D918_04399 Cele|C09E9.1	1	1	1	2	0	1	1	1	1	2	1	1	1	0	0	1	1	1	2	427.2	Y	Y	Y	-	-	Y	-	Y	4	6	2	Y	-	-		D918_04399	D918_04399: -	D918_04399: -	D918_04399: -	D918_04399: -	D918_04399: -		GS_05190	GS_05190: -	GS_05190: IPR006598-Lipopolysaccharide-modifying protein	GS_05190: -
	4GI_OPF_4976	Asuu|GS_23706 Btau|404187 Cfam|611983 Dviv|DICVIV_02705 Hcon|HCISE01100700 Hpol|HPBE_0000619401-mRNA-1 Hsap|gene:ENSG00000101160 Mmus|gene:ENSMUSG00000016256 Oari|101101911 Ooch|nOo_GENE01196.1:mRNA Sscr|100141405 Tsui|D918_00920 Cele|F32B5.8	1	1	1	1	1	1	1	1	1	1	1	1	1	0	0	1	1	1	1	891	Y	Y	Y	-	-	Y	-	Y	4	6	3	Y	-	-		D918_00920	D918_00920: K08568	D918_00920: cathepsin x	D918_00920: 1.8E-102	D918_00920: IPR013128:Peptidase C1A, papain:4.3e-118|IPR000668:Peptidase C1A, papain C-terminal:6e-47|IPR000169:Peptidase, cysteine peptidase active site:na	D918_00920: GO:0006508:Biological Process: proteolysis :6e-47|GO:0008234:Molecular Function: cysteine-type peptidase activity :4.3e-118|GO:0004197:Molecular Function: cysteine-type endopeptidase activity :na		GS_23706	GS_23706: K08568-cathepsin X	GS_23706: IPR000169-Peptidase, cysteine peptidase active site IPR013128-Peptidase C1A, papain IPR000668-Peptidase C1A, papain C-terminal	GS_23706: Biological Process: proteolysis (GO:0006508), Molecular Function: cysteine-type endopeptidase activity (GO:0004197), Molecular Function: cysteine-type peptidase activity (GO:0008234)
	4GI_OPF_5158	Asuu|GS_14918 Btau|511013 Dviv|DICVIV_02686 Hcon|HCISE00143900 Hpol|HPBE_0000558401-mRNA-1 Hsap|gene:ENSG00000140280 Mmus|gene:ENSMUSG00000032184 Ooch|nOo_GENE02479.1:mRNA Sscr|100155966 Tsui|D918_03922 Cele|B0041.3 Cfam|478308 Oari|101107287	1	1	1	1	1	1	1	1	1	1	1	1	1	0	0	1	1	1	1	518.25	Y	Y	Y	-	-	Y	-	Y	4	6	3	Y	-	-		D918_03922	D918_03922: -	D918_03922: -	D918_03922: -	D918_03922: IPR018392:Peptidoglycan-binding lysin domain:7.8e-05|IPR002482:Peptidoglycan-binding Lysin subgroup:na	D918_03922: GO:0016998:Biological Process: cell wall macromolecule catabolic process :7.8e-05		GS_14918	GS_14918: -	GS_14918: IPR018392-Peptidoglycan-binding lysin domain IPR002482-Peptidoglycan-binding Lysin subgroup	GS_14918: Biological Process: cell wall macromolecule catabolic process (GO:0016998)
	4GI_OPF_5195	Asuu|GS_18833 Btau|536021 Cfam|477884 Dviv|DICVIV_10087 Hcon|HCISE01215100 Hsap|gene:ENSG00000157869 Mmus|gene:ENSMUSG00000029128 Oari|100147792 Ooch|nOo_GENE03765.1:mRNA Sscr|100144497 Tsui|D918_09094 Cele|Y11D7A.4 Hpol|HPBE_0001839801-mRNA-1	1	1	1	1	1	1	1	1	1	1	1	1	1	0	0	1	1	1	1	555	Y	Y	Y	-	-	Y	-	Y	4	6	3	Y	-	-		D918_09094	D918_09094: K07915	D918_09094: GTP-binding protein Ryh1	D918_09094: 1.6E-69	D918_09094: IPR005225:Small GTP-binding protein domain:5.7e-16|IPR001806:Ras GTPase:1.4e-20|IPR020851:Small GTPase:na|IPR003579:Ras small GTPase, Rab type:8.2e-31|IPR013753:Ras:1.2e-39|IPR003577:Ras small GTPase, Ras type:5.6e-12|IPR003578:Small GTPase, Rho type:4.2e-05	D918_09094: GO:0007264:Biological Process: small GTPase mediated signal transduction :8.2e-31|GO:0005622:Cellular Component: intracellular :5.6e-12|GO:0005525:Molecular Function: GTP binding :8.2e-31|GO:0015031:Biological Process: protein transport :8.2e-31		GS_18833	GS_18833: K07915-Ras-related protein Rab-28	GS_18833: IPR020851-Small GTPase IPR001806-Ras GTPase IPR013753-Ras IPR003579-Ras small GTPase, Rab type IPR003578-Small GTPase, Rho type IPR003577-Ras small GTPase, Ras type	GS_18833: Biological Process: protein transport (GO:0015031), Biological Process: small GTPase mediated signal transduction (GO:0007264), Cellular Component: intracellular (GO:0005622), Molecular Function: GTP binding (GO:0005525)
	4GI_OPF_5291	Asuu|GS_09596 Btau|616669 Dviv|DICVIV_05835 Hcon|HCISE01283600 Hpol|HPBE_0001953601-mRNA-1 Oari|101111771 Ooch|nOo_GENE00617.1:mRNA Sscr|100621092 Cele|Y43E12A.2 Cfam|610507 Hsap|gene:ENSG00000165424 Mmus|gene:ENSMUSG00000055538 Tsui|D918_08090	1	1	1	1	1	1	1	1	1	1	1	1	1	0	0	1	1	1	1	668.25	Y	Y	Y	-	-	Y	-	Y	4	6	3	Y	-	-		D918_08090	D918_08090: -	D918_08090: -	D918_08090: -	D918_08090: -	D918_08090: -		GS_09596	GS_09596: -	GS_09596: -	GS_09596: -
	4GI_OPF_5373	Asuu|GS_05749 Btau|617906 Cfam|489832 Dmel|gene:FBgn0066304 Hcon|HCISE01206000 Hpol|HPBE_0002261201-mRNA-1 Hsap|gene:ENSG00000172336 Mmus|gene:ENSMUSG00000029715 Oari|101102363 Ooch|nOo_GENE05186.1:mRNA Tsui|D918_08096 Sscr|100627239 Cele|Y62E10A.2	1	1	1	1	1	1	0	1	1	1	1	1	1	1	0	1	1	1	1	370.5	Y	Y	Y	-	-	Y	-	Y	4	6	2	Y	-	-		D918_08096	D918_08096: K14527	D918_08096: ribonuclease P protein subunit p20	D918_08096: 4.6E-24	D918_08096: IPR002775:DNA/RNA-binding protein Alba-like:1.7e-13	D918_08096: GO:0003676:Molecular Function: nucleic acid binding :1.7e-13		GS_05749	GS_05749: K14527-ribonuclease P/MRP protein subunit RPP20	GS_05749: IPR002775-DNA/RNA-binding protein Alba-like	GS_05749: Molecular Function: nucleic acid binding (GO:0003676)
	4GI_OPF_5394	Asuu|GS_21463 Btau|539079 Cfam|487475 Dviv|DICVIV_02888 Hcon|HCISE00822100 Hpol|HPBE_0000722401-mRNA-1 Hsap|gene:ENSG00000166923 Mmus|gene:ENSMUSG00000074934 Oari|101102396 Ooch|nOo_GENE11179.1:mRNA Sscr|100156280 Tsui|D918_04589 Cele|F35B12.10	1	1	1	1	1	1	1	1	1	1	1	1	1	0	0	1	1	1	1	709.5	Y	Y	Y	-	-	Y	-	Y	4	6	3	Y	-	-		D918_04589	D918_04589: K01645	D918_04589: dand5, cha; DAN domain family, member 5	D918_04589: 0.0000000008	D918_04589: IPR004133:DAN:6.6e-28|IPR006207:Cystine knot, C-terminal:2e-10	D918_04589: -		GS_21463	GS_21463: -	GS_21463: IPR004133-DAN IPR006207-Cystine knot, C-terminal	GS_21463: -
	4GI_OPF_5423	Asuu|GS_16135 Cfam|475715 Dmel|gene:FBgn0032293 Hcon|HCISE01379100 Hpol|HPBE_0001406001-mRNA-1 Hsap|gene:ENSG00000162961 Mmus|gene:ENSMUSG00000024067 Oari|101105231 Sscr|100514043 Tsui|D918_07966 Cele|ZK863.6 Dmel|gene:FBgn0035491 Scer|YDR469W	1	1	1	1	0	1	0	0	1	1	1	1	1	2	1	1	1	1	1	496.5	Y	Y	Y	-	-	Y	-	Y	4	5	1	Y	-	-		D918_07966	D918_07966: K14965	D918_07966: dosage compensation protein dpy-30	D918_07966: 1.5E-18	D918_07966: IPR007858:Dpy-30 motif:1.2e-17	D918_07966: -		GS_16135	GS_16135: K14965-protein dpy-30	GS_16135: IPR007858-Dpy-30 motif	GS_16135: -
	4GI_OPF_6788	Asuu|GS_12777 Dmel|gene:FBgn0028648 Dviv|DICVIV_09903 Hcon|HCISE02123600 Hpol|HPBE_0001163601-mRNA-1 Ooch|nOo_GENE08251.1:mRNA Tsui|D918_05975 Cele|T21B10.1 Ooch|nOo_GENE11032.1:mRNA	1	1	1	1	2	1	1	0	0	0	0	0	0	1	0	1	1	1	1	827.25	Y	Y	Y	-	-	Y	Y	-	4	0	3	Y	-	-		D918_05975	D918_05975: K17431	D918_05975: hypothetical protein	D918_05975: 7.7E-54	D918_05975: IPR018305:Ribosomal protein L50, mitochondria:4.6e-11	D918_05975: GO:0005739:Cellular Component: mitochondrion :4.6e-11		GS_12777	GS_12777: -	GS_12777: IPR018305-Ribosomal protein L50, mitochondria	GS_12777: Cellular Component: mitochondrion (GO:0005739)
	4GI_OPF_6974	Asuu|GS_04916 Dviv|DICVIV_06392 Hcon|HCISE00856500 Hpol|HPBE_0001776501-mRNA-1 Ooch|nOo_GENE02014.1:mRNA Ooch|nOo_GENE05523.1:mRNA Tsui|D918_01106 Cele|B0511.1 Sscr|100736758	1	1	1	1	2	1	1	0	0	0	0	0	1	0	0	1	1	1	1	954	Y	Y	Y	-	-	Y	-	Y	4	1	3	Y	-	-		D918_01106	D918_01106: K09577	D918_01106: peptidyl-prolyl cis-trans isomerase FKBP14-like	D918_01106: 0.000000000000032	D918_01106: IPR018247:EF-Hand 1, calcium-binding site:na|IPR011992:EF-hand-like domain:1.6e-08|IPR023566:Peptidyl-prolyl cis-trans isomerase, FKBP-type:8.8e-23|IPR001179:Peptidyl-prolyl cis-trans isomerase, FKBP-type, domain:9.6e-13	D918_01106: GO:0006457:Biological Process: protein folding :9.6e-13|GO:0005509:Molecular Function: calcium ion binding :1.6e-08		GS_04916	GS_04916: -	GS_04916: IPR001179-Peptidyl-prolyl cis-trans isomerase, FKBP-type, domain IPR018247-EF-Hand 1, calcium-binding site IPR018249-EF-HAND 2 IPR011992-EF-hand-like domain IPR023566-Peptidyl-prolyl cis-trans isomerase, FKBP-type	GS_04916: Biological Process: protein folding (GO:0006457), Molecular Function: calcium ion binding (GO:0005509)
	4GI_OPF_7419	Asuu|GS_23784 Dmel|gene:FBgn0031037 Dviv|DICVIV_08267 Hcon|HCISE01123200 Hpol|HPBE_0000839001-mRNA-1 Ooch|nOo_GENE03422.1:mRNA Tsui|D918_04950 Cele|C09B8.6a	1	1	1	1	1	1	1	0	0	0	0	0	0	1	0	1	1	1	1	592.5	Y	Y	Y	-	-	Y	Y	-	4	0	3	Y	-	-		D918_04950	D918_04950: K09542	D918_04950: hypothetical protein	D918_04950: 6.3E-20	D918_04950: IPR001436:Alpha crystallin/Heat shock protein:5.7e-08|IPR002068:Heat shock protein Hsp20:6.7e-18|IPR008978:HSP20-like chaperone:2.6e-13	D918_04950: GO:0009408:Biological Process: response to heat :5.7e-08		GS_23784	GS_23784: -	GS_23784: IPR001436-Alpha crystallin/Heat shock protein IPR002068-Heat shock protein Hsp20 IPR008978-HSP20-like chaperone	GS_23784: Biological Process: response to heat (GO:0009408)
	4GI_OPF_1000	Cfam|100684596 Btau|767967 Hsap|gene:ENSG00000196967 Mmus|gene:ENSMUSG00000078893 Mmus|gene:ENSMUSG00000078875 Oari|101122971 Sscr|100627091 Cfam|100686546 Cfam|100685225 Btau|100124518 Cfam|100682968 Cfam|100684414 Cfam|100683671 Cfam|100683615 Cfam|100686099 Cfam|100687229 Cfam|403421 Cfam|100684599 Cfam|100686147 Cfam|100685304 Cfam|100855662 Cfam|100855887 Cfam|100686823 Cfam|100856741 Cfam|1…	0	0	0	0	0	0	0	103	75	149	102	67	61	1	0	0	0	0	0	-	-	-	-	-	-	-	-	-	0	6	0	-	-	-		-	-	-	-	-	-		-	-	-	-
	4GI_OPF_10000	Btau|100996942 Cfam|487853 Hsap|gene:ENSG00000145337 Mmus|gene:ENSMUSG00000043162 Oari|101121259 Oari|101119135 Sscr|100518264	0	0	0	0	0	0	0	1	1	1	1	2	1	0	0	0	0	0	0	-	-	-	-	-	-	-	-	-	0	6	0	-	-	-		-	-	-	-	-	-		-	-	-	-
	4GI_OPF_10001	Btau|101903889 Cfam|488074 Hsap|gene:ENSG00000063438 Btau|101903965 Sscr|100624847 Mmus|gene:ENSMUSG00000021575 Oari|101109301	0	0	0	0	0	0	0	2	1	1	1	1	1	0	0	0	0	0	0	-	-	-	-	-	-	-	-	-	0	6	0	-	-	-		-	-	-	-	-	-		-	-	-	-
	4GI_OPF_10002	Btau|101904141 Cfam|492236 Btau|614421 Hsap|gene:ENSG00000183479 Mmus|gene:ENSMUSG00000031372 Oari|101102374 Sscr|100621378	0	0	0	0	0	0	0	2	1	1	1	1	1	0	0	0	0	0	0	-	-	-	-	-	-	-	-	-	0	6	0	-	-	-		-	-	-	-	-	-		-	-	-	-
	4GI_OPF_10003	Btau|101904614 Cfam|611690 Btau|615093 Hsap|gene:ENSG00000250317 Mmus|gene:ENSMUSG00000061461 Oari|101106940 Sscr|100622616	0	0	0	0	0	0	0	2	1	1	1	1	1	0	0	0	0	0	0	-	-	-	-	-	-	-	-	-	0	6	0	-	-	-		-	-	-	-	-	-		-	-	-	-
	4GI_OPF_10004	Btau|101904771 Cfam|489594 Btau|511517 Hsap|gene:ENSG00000169962 Mmus|gene:ENSMUSG00000029072 Oari|101104514 Sscr|100127440	0	0	0	0	0	0	0	2	1	1	1	1	1	0	0	0	0	0	0	-	-	-	-	-	-	-	-	-	0	6	0	-	-	-		-	-	-	-	-	-		-	-	-	-
	4GI_OPF_10005	Btau|101908300 Cfam|611156 Btau|280834 Hsap|gene:ENSG00000173040 Mmus|gene:ENSMUSG00000050248 Oari|101102904 Sscr|100628058	0	0	0	0	0	0	0	2	1	1	1	1	1	0	0	0	0	0	0	-	-	-	-	-	-	-	-	-	0	6	0	-	-	-		-	-	-	-	-	-		-	-	-	-
	4GI_OPF_10006	Btau|101908305 Cfam|609686 Hsap|gene:ENSG00000144649 Btau|615162 Mmus|gene:ENSMUSG00000038233 Oari|101120361 Sscr|100525890	0	0	0	0	0	0	0	2	1	1	1	1	1	0	0	0	0	0	0	-	-	-	-	-	-	-	-	-	0	6	0	-	-	-		-	-	-	-	-	-		-	-	-	-
	4GI_OPF_10007	Btau|101908743 Cfam|492014 Btau|514742 Hsap|gene:ENSG00000102359 Mmus|gene:ENSMUSG00000031253 Oari|101109862 Sscr|100153130	0	0	0	0	0	0	0	2	1	1	1	1	1	0	0	0	0	0	0	-	-	-	-	-	-	-	-	-	0	6	0	-	-	-		-	-	-	-	-	-		-	-	-	-
	4GI_OPF_10008	Btau|101908793 Cfam|608593 Btau|614844 Dmel|gene:FBgn0031619 Hsap|gene:ENSG00000187045 Mmus|gene:ENSMUSG00000016942 Oari|101102553	0	0	0	0	0	0	0	2	1	1	1	1	0	1	0	0	0	0	0	-	-	-	-	-	-	-	-	-	0	5	0	-	-	-		-	-	-	-	-	-		-	-	-	-
	4GI_OPF_10009	Btau|101908821 Cfam|609964 Btau|537922 Hsap|gene:ENSG00000146072 Mmus|gene:ENSMUSG00000023915 Oari|101117284 Sscr|100513161	0	0	0	0	0	0	0	2	1	1	1	1	1	0	0	0	0	0	0	-	-	-	-	-	-	-	-	-	0	6	0	-	-	-		-	-	-	-	-	-		-	-	-	-
	4GI_OPF_1001	Btau|100336046 Cfam|100684038 Btau|100337133 Btau|100337150 Cfam|100684816 Cfam|100684594 Btau|100848138 Cfam|100855970 Btau|100848177 Btau|100848197 Btau|100848257 Btau|100848799 Btau|101903816 Btau|101903888 Btau|101904035 Btau|101904103 Btau|504206 Btau|515336 Btau|518612 Btau|521340 Btau|532241 Btau|539554 Btau|539653 Btau|539654 Btau|615130 Btau|616427 Btau|786489 Btau|786512 Btau|786553 Bta…	0	0	0	0	0	0	0	28	30	36	22	31	28	0	0	0	0	0	0	-	-	-	-	-	-	-	-	-	0	6	0	-	-	-		-	-	-	-	-	-		-	-	-	-
	4GI_OPF_10010	Btau|101908823 Cfam|607818 Btau|528665 Hsap|gene:ENSG00000134640 Mmus|gene:ENSMUSG00000050901 Oari|100174786 Sscr|100511397	0	0	0	0	0	0	0	2	1	1	1	1	1	0	0	0	0	0	0	-	-	-	-	-	-	-	-	-	0	6	0	-	-	-		-	-	-	-	-	-		-	-	-	-
	4GI_OPF_10011	Btau|101909176 Cfam|488922 Btau|282662 Hsap|gene:ENSG00000038427 Mmus|gene:ENSMUSG00000021614 Oari|100294605 Sscr|397328	0	0	0	0	0	0	0	2	1	1	1	1	1	0	0	0	0	0	0	-	-	-	-	-	-	-	-	-	0	6	0	-	-	-		-	-	-	-	-	-		-	-	-	-
	4GI_OPF_10012	Btau|101909187 Cfam|490153 Btau|280686 Hsap|gene:ENSG00000117525 Mmus|gene:ENSMUSG00000028128 Oari|101118918 Sscr|396677	0	0	0	0	0	0	0	2	1	1	1	1	1	0	0	0	0	0	0	-	-	-	-	-	-	-	-	-	0	6	0	-	-	-		-	-	-	-	-	-		-	-	-	-
	4GI_OPF_10013	Btau|101909243 Cfam|611429 Btau|613393 Hsap|gene:ENSG00000150045 Oari|101121250 Sscr|100144592 Mmus|gene:ENSMUSG00000030361	0	0	0	0	0	0	0	2	1	1	1	1	1	0	0	0	0	0	0	-	-	-	-	-	-	-	-	-	0	6	0	-	-	-		-	-	-	-	-	-		-	-	-	-
	4GI_OPF_10014	Btau|101909445 Cfam|487423 Hsap|gene:ENSG00000173641 Btau|512251 Mmus|gene:ENSMUSG00000006221 Oari|101110827 Sscr|100627988	0	0	0	0	0	0	0	2	1	1	1	1	1	0	0	0	0	0	0	-	-	-	-	-	-	-	-	-	0	6	0	-	-	-		-	-	-	-	-	-		-	-	-	-
	4GI_OPF_10015	Btau|101909715 Cfam|612987 Hsap|gene:ENSG00000145919 Mmus|gene:ENSMUSG00000044502 Oari|101117007 Sscr|100521048 Dmel|gene:FBgn0039560	0	0	0	0	0	0	0	1	1	1	1	1	1	1	0	0	0	0	0	-	-	-	-	-	-	-	-	-	0	6	0	-	-	-		-	-	-	-	-	-		-	-	-	-
	4GI_OPF_10016	Btau|101909942 Cfam|486292 Btau|523257 Hsap|gene:ENSG00000176834 Mmus|gene:ENSMUSG00000066894 Oari|101107048 Sscr|100153531	0	0	0	0	0	0	0	2	1	1	1	1	1	0	0	0	0	0	0	-	-	-	-	-	-	-	-	-	0	6	0	-	-	-		-	-	-	-	-	-		-	-	-	-
	4GI_OPF_10017	Btau|101910126 Cfam|486977 Btau|280755 Hsap|gene:ENSG00000147571 Mmus|gene:ENSMUSG00000049796 Oari|101121525 Sscr|100127468	0	0	0	0	0	0	0	2	1	1	1	1	1	0	0	0	0	0	0	-	-	-	-	-	-	-	-	-	0	6	0	-	-	-		-	-	-	-	-	-		-	-	-	-
	4GI_OPF_10018	Btau|280752 Cfam|607694 Hsap|gene:ENSG00000173786 Hsap|gene:ENSG00000260283 Mmus|gene:ENSMUSG00000006782 Oari|101120423 Sscr|100511587	0	0	0	0	0	0	0	1	1	2	1	1	1	0	0	0	0	0	0	-	-	-	-	-	-	-	-	-	0	6	0	-	-	-		-	-	-	-	-	-		-	-	-	-
	4GI_OPF_10019	Btau|280781 Cfam|607775 Hsap|gene:ENSG00000049540 Hsap|gene:ENSG00000262184 Mmus|gene:ENSMUSG00000029675 Oari|101111152 Sscr|100628220	0	0	0	0	0	0	0	1	1	2	1	1	1	0	0	0	0	0	0	-	-	-	-	-	-	-	-	-	0	6	0	-	-	-		-	-	-	-	-	-		-	-	-	-
	4GI_OPF_1002	Asuu|GS_07037 Btau|100336978 Btau|100337053 Btau|100299180 Btau|100847548 Btau|100337292 Btau|281588 Btau|100337244 Asuu|GS_08473 Asuu|GS_08708 Asuu|GS_20097 Btau|100337270 Btau|515333 Btau|521568 Btau|520016 Btau|520925 Btau|533151 Btau|528068 Btau|511769 Btau|528412 Asuu|GS_12380 Btau|518080 Btau|617150 Cfam|403453 Cfam|403632 Btau|538996 Cfam|485523 Cfam|478648 Cfam|478384 Dmel|gene:FBgn001054…	4	7	7	12	3	8	4	34	12	11	10	19	14	13	5	0	0	0	0	3010.6	Y	-	-	-	-	-	-	Y	4	6	3	Y	-	-		D918_02106; D918_03897; D918_03898; D918_04588	D918_04588: K05674	D918_04588: multidrug resistance-associated protein 7-like	D918_04588: 1.1E-250	D918_04588: IPR003593:ATPase, AAA+ type, core:6.9e-16|IPR003439:ABC transporter-like:7.6e-18|IPR017940:ABC transporter, integral membrane type 1:na|IPR011527:ABC transporter, transmembrane domain, type 1:9.2e-51|IPR001140:ABC transporter, transmembrane domain:2.5e-26|IPR017871:ABC transporter, conserved site:na	D918_04588: GO:0006810:Biological Process: transport :9.2e-51|GO:0055085:Biological Process: transmembrane transport :9.2e-51|GO:0005524:Molecular Function: ATP binding :9.2e-51|GO:0042626:Molecular Function: ATPase activity, coupled to transmembrane movement of substances :9.2e-51|GO:0000166:Molecular Function: nucleotide binding :6.9e-16|GO:0016021:Cellular Component: integral to membrane :9.2e…		GS_07037; GS_08473; GS_08708; GS_20097; GS_12380; GS_20348; GS_06310	GS_07037: K05673-ATP-binding cassette, subfamily C (CFTR/MRP), member 4 ; GS_08473: K05665-ATP-binding cassette, subfamily C (CFTR/MRP), member 1 ; GS_08708: -; GS_20097: K02021-putative ABC transport system ATP-binding protein ; GS_12380: K05668-ATP-binding cassette, subfamily C (CFTR/MRP), member 5 ; GS_20348: -; GS_06310: K02021-putative ABC transport system ATP-binding protein	GS_07037: IPR017940-ABC transporter, integral membrane type 1 IPR011527-ABC transporter, transmembrane domain, type 1 IPR001140-ABC transporter, transmembrane domain IPR003439-ABC transporter-like IPR003593-ATPase, AAA+ type, core IPR017871-ABC transporter, conserved site ; GS_08473: IPR017940-ABC transporter, integral membrane type 1 IPR011527-ABC transporter, transmembrane domain, type 1 IPR001…	GS_07037: Biological Process: transmembrane transport (GO:0055085), Biological Process: transport (GO:0006810), Cellular Component: integral to membrane (GO:0016021), Molecular Function: ATP binding (GO:0005524), Molecular Function: ATPase activity (GO:0016887), Molecular Function: ATPase activity, coupled to transmembrane movement of substances (GO:0042626), Molecular Function: nucleoside-tripho…
	4GI_OPF_10020	Btau|280937 Cfam|612557 Hsap|gene:ENSG00000102003 Mmus|gene:ENSMUSG00000031144 Oari|101112034 Sscr|100512029 Tsui|D918_04583	1	0	0	0	0	0	0	1	1	1	1	1	1	0	0	0	0	0	0	-	-	-	-	-	-	-	-	-	1	6	0	Y	-	-		D918_04583	D918_04583: -	D918_04583: -	D918_04583: -	D918_04583: IPR008253:Marvel:na|IPR021128:MARVEL-like domain:7.6e-10|IPR001285:Synaptophysin/synaptoporin:8.1e-31	D918_04583: GO:0016020:Cellular Component: membrane :8.1e-31|GO:0006810:Biological Process: transport :8.1e-31|GO:0008021:Cellular Component: synaptic vesicle :8.1e-31|GO:0005215:Molecular Function: transporter activity :8.1e-31		-	-	-	-
	4GI_OPF_10021	Btau|281117 Cfam|490860 Hsap|gene:ENSG00000185559 Mmus|gene:ENSMUSG00000040856 Oari|101119678 Sscr|100624633 Sscr|497066	0	0	0	0	0	0	0	1	1	1	1	1	2	0	0	0	0	0	0	-	-	-	-	-	-	-	-	-	0	6	0	-	-	-		-	-	-	-	-	-		-	-	-	-
	4GI_OPF_10022	Btau|281191 Cfam|485863 Hsap|gene:ENSG00000118702 Mmus|gene:ENSMUSG00000027643 Oari|100101237 Sscr|100499556 Sscr|100624462	0	0	0	0	0	0	0	1	1	1	1	1	2	0	0	0	0	0	0	-	-	-	-	-	-	-	-	-	0	6	0	-	-	-		-	-	-	-	-	-		-	-	-	-
	4GI_OPF_10023	Btau|281233 Cfam|609146 Hsap|gene:ENSG00000029559 Mmus|gene:ENSMUSG00000029306 Oari|101120495 Sscr|397137 Scer|YPL186C	0	0	0	0	0	0	0	1	1	1	1	1	1	0	1	0	0	0	0	-	-	-	-	-	-	-	-	-	0	6	0	-	-	-		-	-	-	-	-	-		-	-	-	-
	4GI_OPF_10024	Btau|281269 Cfam|486513 Hsap|gene:ENSG00000170421 Hsap|gene:ENSG00000259197 Mmus|gene:ENSMUSG00000049382 Oari|101110495 Sscr|100152077	0	0	0	0	0	0	0	1	1	2	1	1	1	0	0	0	0	0	0	-	-	-	-	-	-	-	-	-	0	6	0	-	-	-		-	-	-	-	-	-		-	-	-	-
	4GI_OPF_10025	Btau|281345 Cfam|607700 Hsap|gene:ENSG00000158517 Hsap|gene:ENSG00000261919 Mmus|gene:ENSMUSG00000015950 Oari|780489 Sscr|100134857	0	0	0	0	0	0	0	1	1	2	1	1	1	0	0	0	0	0	0	-	-	-	-	-	-	-	-	-	0	6	0	-	-	-		-	-	-	-	-	-		-	-	-	-
	4GI_OPF_10026	Btau|281494 Cfam|611053 Hsap|gene:ENSG00000173267 Mmus|gene:ENSMUSG00000023064 Oari|101113039 Sscr|100154755 Sscr|100125343	0	0	0	0	0	0	0	1	1	1	1	1	2	0	0	0	0	0	0	-	-	-	-	-	-	-	-	-	0	6	0	-	-	-		-	-	-	-	-	-		-	-	-	-
	4GI_OPF_10027	Btau|281500 Cfam|610394 Hsap|gene:ENSG00000072080 Mmus|gene:ENSMUSG00000026295 Oari|443510 Sscr|396669 Sscr|100627523	0	0	0	0	0	0	0	1	1	1	1	1	2	0	0	0	0	0	0	-	-	-	-	-	-	-	-	-	0	6	0	-	-	-		-	-	-	-	-	-		-	-	-	-
	4GI_OPF_10028	Btau|281604 Cfam|493972 Dmel|gene:FBgn0038063 Hsap|gene:ENSG00000043591 Mmus|gene:ENSMUSG00000035283 Oari|101118321 Sscr|397355	0	0	0	0	0	0	0	1	1	1	1	1	1	1	0	0	0	0	0	-	-	-	-	-	-	-	-	-	0	6	0	-	-	-		-	-	-	-	-	-		-	-	-	-
	4GI_OPF_10029	Btau|281683 Cfam|609613 Hsap|gene:ENSG00000136110 Mmus|gene:ENSMUSG00000022025 Oari|101106181 Sscr|100737209 Sscr|100737000	0	0	0	0	0	0	0	1	1	1	1	1	2	0	0	0	0	0	0	-	-	-	-	-	-	-	-	-	0	6	0	-	-	-		-	-	-	-	-	-		-	-	-	-
	4GI_OPF_1003	Asuu|GS_03329 Btau|317655 Btau|404108 Btau|282714 Btau|100296004 Btau|281338 Btau|281339 Btau|281337 Btau|408020 Asuu|GS_03209 Asuu|GS_09064 Asuu|GS_17488 Asuu|GS_23648 Asuu|GS_07426 Asuu|GS_05915 Asuu|GS_20448 Asuu|L4_05444 Asuu|GS_20060 Asuu|GS_09583 Asuu|GS_03085 Btau|530050 Btau|514212 Btau|521764 Btau|511687 Btau|526674 Cfam|100688336 Cfam|403807 Cfam|403808 Btau|788772 Cfam|100135061 Cfam|1…	3	15	9	16	11	9	9	14	15	13	14	14	13	2	1	0	0	0	0	4116.02	Y	-	-	-	-	-	-	Y	4	6	3	Y	-	-		D918_00115; D918_06368; D918_09072	D918_09072: K10352	D918_09072: putative myosin head	D918_09072: 0	D918_09072: IPR002928:Myosin tail:1.4e-230|IPR009053:Prefoldin:na|IPR015650:Heavy chain of Myosin:na|IPR001609:Myosin head, motor domain:3.5e-198|IPR000048:IQ motif, EF-hand binding site:na|IPR006983:MbeD/MobD-like:8.9e-05	D918_09072: GO:0005515:Molecular Function: protein binding :na|GO:0005524:Molecular Function: ATP binding :3.5e-198|GO:0016459:Cellular Component: myosin complex :1.4e-230|GO:0003774:Molecular Function: motor activity :1.4e-230		GS_03329; GS_03209; GS_09064; GS_17488; GS_23648; GS_07426; GS_05915; GS_20448; L4_05444; GS_20060; GS_09583; GS_03085; GS_20712; GS_10951; GS_13105	GS_03329: K10352-myosin heavy chain ; GS_03209: -; GS_09064: K10352-myosin heavy chain ; GS_17488: K03969-phage shock protein A ; GS_23648: -; GS_07426: K05802-potassium efflux system protein KefA ; GS_05915: -; GS_20448: -; L4_05444: K03546-exonuclease SbcC ; GS_20060: -; GS_09583: K10352-myosin heavy chain ; GS_03085: K10352-myosin heavy chain ; GS_20712: -; GS_10951: -; GS_13105: -	GS_03329: IPR004009-Myosin, N-terminal, SH3-like IPR000048-IQ motif, EF-hand binding site IPR001609-Myosin head, motor domain IPR002928-Myosin tail ; GS_03209: IPR004009-Myosin, N-terminal, SH3-like IPR015650-Heavy chain of Myosin IPR001609-Myosin head, motor domain IPR002928-Myosin tail ; GS_09064: IPR010989-t-SNARE IPR004009-Myosin, N-terminal, SH3-like IPR015650-Heavy chain of Myosin IPR001609…	GS_03329: Cellular Component: myosin complex (GO:0016459), Molecular Function: ATP binding (GO:0005524), Molecular Function: motor activity (GO:0003774), Molecular Function: protein binding (GO:0005515); GS_03209: Cellular Component: myosin complex (GO:0016459), Molecular Function: ATP binding (GO:0005524), Molecular Function: motor activity (GO:0003774); GS_09064: Biological Process: vesicle-med…
	4GI_OPF_10030	Btau|281735 Cfam|611927 Hsap|gene:ENSG00000163735 Mmus|gene:ENSMUSG00000029371 Oari|101103238 Sscr|396900 Hsap|gene:ENSG00000124875	0	0	0	0	0	0	0	1	1	2	1	1	1	0	0	0	0	0	0	-	-	-	-	-	-	-	-	-	0	6	0	-	-	-		-	-	-	-	-	-		-	-	-	-
	4GI_OPF_10031	Btau|281740 Cfam|494003 Hsap|gene:ENSG00000137869 Mmus|gene:ENSMUSG00000032274 Oari|100144423 Sscr|403331 Sscr|403332	0	0	0	0	0	0	0	1	1	1	1	1	2	0	0	0	0	0	0	-	-	-	-	-	-	-	-	-	0	6	0	-	-	-		-	-	-	-	-	-		-	-	-	-
	4GI_OPF_10032	Btau|282028 Cfam|612952 Dmel|gene:FBgn0035255 Hsap|gene:ENSG00000109113 Mmus|gene:ENSMUSG00000002059 Oari|101106951 Sscr|100144491	0	0	0	0	0	0	0	1	1	1	1	1	1	1	0	0	0	0	0	-	-	-	-	-	-	-	-	-	0	6	0	-	-	-		-	-	-	-	-	-		-	-	-	-
	4GI_OPF_10033	Btau|282305 Cfam|612209 Dmel|gene:FBgn0043575 Hsap|gene:ENSG00000008438 Mmus|gene:ENSMUSG00000030413 Oari|101115395 Sscr|397213	0	0	0	0	0	0	0	1	1	1	1	1	1	1	0	0	0	0	0	-	-	-	-	-	-	-	-	-	0	6	0	-	-	-		-	-	-	-	-	-		-	-	-	-
	4GI_OPF_10034	Btau|282516 Cfam|487868 Dmel|gene:FBgn0022960 Hsap|gene:ENSG00000138698 Mmus|gene:ENSMUSG00000028149 Oari|101113238 Sscr|100622342	0	0	0	0	0	0	0	1	1	1	1	1	1	1	0	0	0	0	0	-	-	-	-	-	-	-	-	-	0	6	0	-	-	-		-	-	-	-	-	-		-	-	-	-
	4GI_OPF_10035	Btau|282612 Cfam|609854 Dmel|gene:FBgn0052486 Hsap|gene:ENSG00000187954 Mmus|gene:ENSMUSG00000053929 Oari|101113858 Sscr|100152459	0	0	0	0	0	0	0	1	1	1	1	1	1	1	0	0	0	0	0	-	-	-	-	-	-	-	-	-	0	6	0	-	-	-		-	-	-	-	-	-		-	-	-	-
	4GI_OPF_10036	Btau|282875 Cfam|488423 Hsap|gene:ENSG00000180228 Mmus|gene:ENSMUSG00000002731 Oari|101102289 Sscr|100155653 Tsui|D918_04162	1	0	0	0	0	0	0	1	1	1	1	1	1	0	0	0	0	0	0	-	-	-	-	-	-	-	-	-	1	6	0	Y	-	-		D918_04162	D918_04162: K16195	D918_04162: pkr3; double-stranded RNA activated protein kinase 3	D918_04162: 0.000009	D918_04162: IPR001159:Double-stranded RNA-binding:2.3e-11|IPR014720:Double-stranded RNA-binding-like:6.1e-11	D918_04162: GO:0003723:Molecular Function: RNA binding :6.1e-11|GO:0005622:Cellular Component: intracellular :2.3e-11|GO:0003725:Molecular Function: double-stranded RNA binding :2.3e-11		-	-	-	-
	4GI_OPF_10037	Btau|286821 Cfam|608860 Hsap|gene:ENSG00000164690 Mmus|gene:ENSMUSG00000002633 Sscr|100512749 Tsui|D918_01876 Oari|101117666	1	0	0	0	0	0	0	1	1	1	1	1	1	0	0	1	0	0	0	-	-	-	-	-	-	-	-	-	1	6	0	Y	-	-		D918_01876	D918_01876: K11990	D918_01876: desert hedgehog protein 2	D918_01876: 1.4E-77	D918_01876: IPR009045:Hedgehog/DD-peptidase:2.1e-67|IPR000320:Hedgehog, N-terminal signaling domain:2.4e-59|IPR006141:Intein splice site:na|IPR001767:Peptidase C46, hedgehog protein, hint region:5.2e-47|IPR003587:Hedgehog/intein hint, N-terminal:1.9e-13|IPR001657:Peptidase C46, hedgehog protein:2.9e-50|IPR003586:Hedgehog/intein hint domain, C-terminal:4.9e-07	D918_01876: GO:0016539:Biological Process: intein-mediated protein splicing :na|GO:0008233:Molecular Function: peptidase activity :5.2e-47|GO:0006508:Biological Process: proteolysis :5.2e-47|GO:0007275:Biological Process: multicellular organismal development :2.4e-59|GO:0007154:Biological Process: cell communication :2.9e-50|GO:0007267:Biological Process: cell-cell signaling :2.4e-59		-	-	-	-
	4GI_OPF_10038	Btau|286882 Cfam|608599 Oari|101115983 Sscr|396649 Hsap|gene:ENSG00000131050 Mmus|gene:ENSMUSG00000042459 Oari|101107619	0	0	0	0	0	0	0	1	1	1	1	2	1	0	0	0	0	0	0	-	-	-	-	-	-	-	-	-	0	6	0	-	-	-		-	-	-	-	-	-		-	-	-	-
	4GI_OPF_10039	Btau|326285 Cfam|612454 Dmel|gene:FBgn0014135 Hsap|gene:ENSG00000070193 Mmus|gene:ENSMUSG00000021732 Sscr|100525086 Oari|443074	0	0	0	0	0	0	0	1	1	1	1	1	1	1	0	0	0	0	0	-	-	-	-	-	-	-	-	-	0	6	0	-	-	-		-	-	-	-	-	-		-	-	-	-
	4GI_OPF_1004	Asuu|GS_02339 Btau|282191 Btau|317711 Btau|507133 Btau|508632 Btau|282187 Btau|407142 Btau|507010 Btau|287013 Btau|507881 Btau|282188 Asuu|GS_17769 Btau|511602 Btau|523526 Btau|510833 Btau|521058 Btau|515435 Btau|513668 Btau|531254 Cfam|403466 Cfam|403842 Cfam|403496 Cfam|403467 Cfam|403840 Cfam|403841 Cfam|403843 Cfam|403826 Cfam|403651 Cfam|100685969 Cfam|403824 Btau|538590 Cfam|478835 Cfam|480…	2	2	2	2	3	2	2	23	21	27	21	21	25	2	0	2	1	1	2	4963.12	Y	-	-	-	-	-	-	Y	4	6	3	Y	-	-		D918_03485; D918_09205	D918_09205: K06237	D918_09205: collagen alpha-2(IV) chain	D918_09205: 0	D918_09205: IPR016187:C-type lectin fold:1.2e-41|IPR001442:Collagen IV, non-collagenous:2.1e-54|IPR008160:Collagen triple helix repeat:5.1e-10	D918_09205: GO:0005201:Molecular Function: extracellular matrix structural constituent :2.1e-54|GO:0005581:Cellular Component: collagen :2.1e-54|GO:0005488:Molecular Function: binding :1.2e-41		GS_02339; GS_17769	GS_02339: K06237-collagen, type IV, alpha ; GS_17769: K06237-collagen, type IV, alpha	GS_02339: IPR001442-Collagen IV, non-collagenous IPR016187-C-type lectin fold IPR008160-Collagen triple helix repeat ; GS_17769: IPR001442-Collagen IV, non-collagenous IPR008160-Collagen triple helix repeat IPR016187-C-type lectin fold	GS_02339: Cellular Component: collagen (GO:0005581), Molecular Function: binding (GO:0005488), Molecular Function: extracellular matrix structural constituent (GO:0005201); GS_17769: Cellular Component: collagen (GO:0005581), Molecular Function: binding (GO:0005488), Molecular Function: extracellular matrix structural constituent (GO:0005201)
	4GI_OPF_10040	Btau|327688 Cfam|611134 Hsap|gene:ENSG00000112695 Mmus|gene:ENSMUSG00000032330 Oari|101110066 Sscr|100038000 Oari|101112155	0	0	0	0	0	0	0	1	1	1	1	2	1	0	0	0	0	0	0	-	-	-	-	-	-	-	-	-	0	6	0	-	-	-		-	-	-	-	-	-		-	-	-	-
	4GI_OPF_10041	Btau|327716 Cfam|486079 Dmel|gene:FBgn0003117 Hsap|gene:ENSG00000136574 Mmus|gene:ENSMUSG00000021944 Oari|100820749 Sscr|397555	0	0	0	0	0	0	0	1	1	1	1	1	1	1	0	0	0	0	0	-	-	-	-	-	-	-	-	-	0	6	0	-	-	-		-	-	-	-	-	-		-	-	-	-
	4GI_OPF_10042	Btau|3283885 Cfam|804482 Dmel|gene:FBgn0013683 Hsap|gene:ENSG00000212907 Mmus|gene:ENSMUSG00000065947 Oari|808256 Sscr|808509	0	0	0	0	0	0	0	1	1	1	1	1	1	1	0	0	0	0	0	-	-	-	-	-	-	-	-	-	0	6	0	-	-	-		-	-	-	-	-	-		-	-	-	-
	4GI_OPF_10043	Btau|3283888 Cfam|804485 Dmel|gene:FBgn0013685 Hsap|gene:ENSG00000198695 Mmus|gene:ENSMUSG00000064368 Oari|808259 Sscr|808512	0	0	0	0	0	0	0	1	1	1	1	1	1	1	0	0	0	0	0	-	-	-	-	-	-	-	-	-	0	6	0	-	-	-		-	-	-	-	-	-		-	-	-	-
	4GI_OPF_10044	Btau|338044 Cfam|486596 Hsap|gene:ENSG00000134294 Mmus|gene:ENSMUSG00000022462 Oari|101112042 Sscr|100738862 Sscr|100525644	0	0	0	0	0	0	0	1	1	1	1	1	2	0	0	0	0	0	0	-	-	-	-	-	-	-	-	-	0	6	0	-	-	-		-	-	-	-	-	-		-	-	-	-
	4GI_OPF_10045	Btau|338086 Cfam|612614 Hsap|gene:ENSG00000161281 Mmus|gene:ENSMUSG00000074218 Oari|101121285 Sscr|399685 Dmel|gene:FBgn0037579	0	0	0	0	0	0	0	1	1	1	1	1	1	1	0	0	0	0	0	-	-	-	-	-	-	-	-	-	0	6	0	-	-	-		-	-	-	-	-	-		-	-	-	-
	4GI_OPF_10046	Btau|353110 Cfam|491071 Hsap|gene:ENSG00000064300 Mmus|gene:ENSMUSG00000000120 Oari|101119064 Sscr|100525607 Tsui|D918_09580	1	0	0	0	0	0	0	1	1	1	1	1	1	0	0	0	0	0	0	-	-	-	-	-	-	-	-	-	1	6	0	Y	-	-		D918_09580	D918_09580: K02583	D918_09580: tumor necrosis factor receptor superfamily member 16	D918_09580: 6.2E-84	D918_09580: IPR001368:TNFR/CD27/30/40/95 cysteine-rich region:2.6e-07|IPR011029:DEATH-like:2.6e-07	D918_09580: GO:0005488:Molecular Function: binding :2.6e-07		-	-	-	-
	4GI_OPF_10047	Btau|360195 Cfam|503548 Dmel|gene:FBgn0032117 Hsap|gene:ENSG00000172728 Mmus|gene:ENSMUSG00000046152 Oari|101107844 Sscr|100625870	0	0	0	0	0	0	0	1	1	1	1	1	1	1	0	0	0	0	0	-	-	-	-	-	-	-	-	-	0	6	0	-	-	-		-	-	-	-	-	-		-	-	-	-
	4GI_OPF_10048	Btau|407152 Cfam|490255 Hsap|gene:ENSG00000081237 Hsap|gene:ENSG00000262418 Mmus|gene:ENSMUSG00000026395 Oari|101102917 Sscr|100522631	0	0	0	0	0	0	0	1	1	2	1	1	1	0	0	0	0	0	0	-	-	-	-	-	-	-	-	-	0	6	0	-	-	-		-	-	-	-	-	-		-	-	-	-
	4GI_OPF_10049	Btau|407211 Cfam|612599 Hsap|gene:ENSG00000169605 Oari|100101239 Sscr|100737642 Sscr|100502561 Mmus|gene:ENSMUSG00000030050	0	0	0	0	0	0	0	1	1	1	1	1	2	0	0	0	0	0	0	-	-	-	-	-	-	-	-	-	0	6	0	-	-	-		-	-	-	-	-	-		-	-	-	-
	4GI_OPF_1005	Asuu|GS_18976 Btau|505183 Btau|100295221 Asuu|GS_12983 Btau|506306 Btau|527304 Btau|527244 Btau|525512 Btau|519935 Cfam|100856186 Cfam|100856116 Cfam|100856099 Btau|787465 Btau|787269 Btau|616868 Btau|616776 Btau|615043 Cfam|478743 Cfam|611482 Cfam|611465 Cfam|608682 Cfam|488276 Cfam|488267 Cfam|488252 Dviv|DICVIV_06765 Dviv|DICVIV_10719 Dmel|gene:FBgn0061209 Dmel|gene:FBgn0053910 Dmel|gene:FBgn0…	3	4	2	3	2	6	4	17	18	15	15	18	12	23	2	0	0	0	0	370.5	Y	-	-	-	-	-	-	Y	4	6	3	Y	-	-		D918_02038; D918_02092; D918_04169	D918_04169: K11252	D918_04169: histone H2B, gonadal	D918_04169: 1.3E-53	D918_04169: IPR000558:Histone H2B:3.7e-93|IPR009072:Histone-fold:7.2e-61|IPR007125:Histone core:1.1e-22	D918_04169: GO:0005634:Cellular Component: nucleus :3.7e-93|GO:0003677:Molecular Function: DNA binding :3.7e-93|GO:0006334:Biological Process: nucleosome assembly :3.7e-93|GO:0000786:Cellular Component: nucleosome :3.7e-93		GS_18976; GS_12983; GS_05263; GS_15533	GS_18976: K11252-histone H2B ; GS_12983: K11252-histone H2B ; GS_05263: K11252-histone H2B ; GS_15533: K11252-histone H2B	GS_18976: IPR000558-Histone H2B IPR007125-Histone core IPR009072-Histone-fold ; GS_12983: IPR000558-Histone H2B IPR007125-Histone core IPR009072-Histone-fold ; GS_05263: IPR000558-Histone H2B IPR007125-Histone core IPR009072-Histone-fold ; GS_15533: IPR000558-Histone H2B IPR007125-Histone core IPR009072-Histone-fold	GS_18976: Biological Process: nucleosome assembly (GO:0006334), Cellular Component: nucleosome (GO:0000786), Cellular Component: nucleus (GO:0005634), Molecular Function: DNA binding (GO:0003677); GS_12983: Biological Process: nucleosome assembly (GO:0006334), Cellular Component: nucleosome (GO:0000786), Cellular Component: nucleus (GO:0005634), Molecular Function: DNA binding (GO:0003677); GS_05…
	4GI_OPF_10050	Btau|407213 Cfam|610540 Hsap|gene:ENSG00000122852 Mmus|gene:ENSMUSG00000021789 Oari|443033 Sscr|397503 Hsap|gene:ENSG00000185303	0	0	0	0	0	0	0	1	1	2	1	1	1	0	0	0	0	0	0	-	-	-	-	-	-	-	-	-	0	6	0	-	-	-		-	-	-	-	-	-		-	-	-	-
	4GI_OPF_10051	Btau|414349 Cfam|612940 Hsap|gene:ENSG00000177511 Mmus|gene:ENSMUSG00000056812 Oari|101114742 Sscr|100157619 Sscr|100623213	0	0	0	0	0	0	0	1	1	1	1	1	2	0	0	0	0	0	0	-	-	-	-	-	-	-	-	-	0	6	0	-	-	-		-	-	-	-	-	-		-	-	-	-
	4GI_OPF_10052	Btau|444863 Cfam|609898 Hsap|gene:ENSG00000136732 Mmus|gene:ENSMUSG00000090523 Oari|100885767 Sscr|100518277 Sscr|100739383	0	0	0	0	0	0	0	1	1	1	1	1	2	0	0	0	0	0	0	-	-	-	-	-	-	-	-	-	0	6	0	-	-	-		-	-	-	-	-	-		-	-	-	-
	4GI_OPF_10053	Btau|504318 Cfam|608663 Dmel|gene:FBgn0029667 Hsap|gene:ENSG00000141013 Mmus|gene:ENSMUSG00000040220 Oari|101108770 Sscr|100522374	0	0	0	0	0	0	0	1	1	1	1	1	1	1	0	0	0	0	0	-	-	-	-	-	-	-	-	-	0	6	0	-	-	-		-	-	-	-	-	-		-	-	-	-
	4GI_OPF_10054	Btau|504372 Cfam|608852 Hsap|gene:ENSG00000166448 Hsap|gene:ENSG00000261149 Mmus|gene:ENSMUSG00000043388 Oari|101103866 Sscr|100517935	0	0	0	0	0	0	0	1	1	2	1	1	1	0	0	0	0	0	0	-	-	-	-	-	-	-	-	-	0	6	0	-	-	-		-	-	-	-	-	-		-	-	-	-
	4GI_OPF_10055	Btau|504512 Cfam|486685 Hsap|gene:ENSG00000139083 Mmus|gene:ENSMUSG00000030199 Oari|101119464 Sscr|100157726 Dmel|gene:FBgn0000097	0	0	0	0	0	0	0	1	1	1	1	1	1	1	0	0	0	0	0	-	-	-	-	-	-	-	-	-	0	6	0	-	-	-		-	-	-	-	-	-		-	-	-	-
	4GI_OPF_10056	Btau|504513 Cfam|608481 Hsap|gene:ENSG00000214193 Mmus|gene:ENSMUSG00000073758 Oari|101117295 Sscr|100625427 Hcon|HCISE01807200	0	0	0	1	0	0	0	1	1	1	1	1	1	0	0	0	0	0	0	-	-	-	-	-	-	-	-	-	1	6	0	Y	-	-		-	-	-	-	-	-		-	-	-	-
	4GI_OPF_10057	Btau|504533 Cfam|612563 Dmel|gene:FBgn0038571 Hsap|gene:ENSG00000102178 Mmus|gene:ENSMUSG00000015290 Oari|101118855 Sscr|100622730	0	0	0	0	0	0	0	1	1	1	1	1	1	1	0	0	0	0	0	-	-	-	-	-	-	-	-	-	0	6	0	-	-	-		-	-	-	-	-	-		-	-	-	-
	4GI_OPF_10058	Btau|504595 Cfam|490105 Hsap|gene:ENSG00000162777 Mmus|gene:ENSMUSG00000027901 Oari|101113024 Sscr|100154003 Sscr|100157652	0	0	0	0	0	0	0	1	1	1	1	1	2	0	0	0	0	0	0	-	-	-	-	-	-	-	-	-	0	6	0	-	-	-		-	-	-	-	-	-		-	-	-	-
	4GI_OPF_10059	Btau|504677 Cfam|612828 Dmel|gene:FBgn0029789 Hsap|gene:ENSG00000197121 Mmus|gene:ENSMUSG00000070889 Oari|101120808 Sscr|100620753	0	0	0	0	0	0	0	1	1	1	1	1	1	1	0	0	0	0	0	-	-	-	-	-	-	-	-	-	0	6	0	-	-	-		-	-	-	-	-	-		-	-	-	-
	4GI_OPF_1006	Asuu|GS_05494 Btau|497208 Btau|100298754 Btau|100847355 Btau|100847550 Btau|537748 Btau|512287 Btau|517781 Btau|525414 Btau|538058 Asuu|GS_02903 Asuu|GS_03756 Btau|789044 Btau|788092 Btau|790891 Btau|540601 Cfam|480437 Cfam|479461 Cfam|475921 Cfam|482346 Cfam|476598 Cfam|484715 Cfam|474895 Cfam|475774 Cfam|486244 Cfam|489507 Cfam|489480 Cfam|606983 Cfam|488452 Cfam|489981 Dmel|gene:FBgn0001314 Dm…	2	3	2	2	4	2	3	18	15	16	15	15	22	13	1	0	0	0	1	7361.67	Y	-	-	-	-	-	-	Y	4	6	3	Y	-	-		D918_04876; D918_07746	D918_07746: K10413	D918_07746: GJ15472 gene product from transcript GJ15472-RA	D918_07746: 0	D918_07746: IPR004273:Dynein heavy chain:1.7e-172|IPR011704:ATPase, AAA-5:5.3e-12|IPR003593:ATPase, AAA+ type, core:7.1e-05|IPR013602:Dynein heavy chain, N-terminal domain-2:1.3e-126|IPR013594:Dynein heavy chain, N-terminal domain-1:9.8e-166	D918_07746: GO:0007018:Biological Process: microtubule-based movement :1.7e-172|GO:0005524:Molecular Function: ATP binding :5.3e-12|GO:0030286:Cellular Component: dynein complex :1.7e-172|GO:0000166:Molecular Function: nucleotide binding :7.1e-05|GO:0003777:Molecular Function: microtubule motor activity :1.7e-172|GO:0017111:Molecular Function: nucleoside-triphosphatase activity :7.1e-05|GO:001688…		GS_05494; GS_02903; GS_03756	GS_05494: K10413-dynein heavy chain 1, cytosolic ; GS_02903: K10414-dynein heavy chain 2, cytosolic ; GS_03756: -	GS_05494: IPR013594-Dynein heavy chain, N-terminal domain-1 IPR011704-ATPase, AAA-5 IPR003593-ATPase, AAA+ type, core IPR004273-Dynein heavy chain IPR013602-Dynein heavy chain, N-terminal domain-2 ; GS_02903: IPR013594-Dynein heavy chain, N-terminal domain-1 IPR013602-Dynein heavy chain, N-terminal domain-2 ; GS_03756: IPR004273-Dynein heavy chain	GS_05494: Biological Process: microtubule-based movement (GO:0007018), Cellular Component: dynein complex (GO:0030286), Molecular Function: ATP binding (GO:0005524), Molecular Function: ATPase activity (GO:0016887), Molecular Function: microtubule motor activity (GO:0003777), Molecular Function: nucleoside-triphosphatase activity (GO:0017111), Molecular Function: nucleotide binding (GO:0000166); …
	4GI_OPF_10060	Btau|504736 Cfam|487260 Dmel|gene:FBgn0083946 Hsap|gene:ENSG00000159625 Mmus|gene:ENSMUSG00000031786 Oari|101102834 Sscr|100515380	0	0	0	0	0	0	0	1	1	1	1	1	1	1	0	0	0	0	0	-	-	-	-	-	-	-	-	-	0	6	0	-	-	-		-	-	-	-	-	-		-	-	-	-
	4GI_OPF_10061	Btau|504784 Cfam|485961 Hsap|gene:ENSG00000130700 Mmus|gene:ENSMUSG00000015627 Hsap|gene:ENSG00000261345 Oari|100820750 Sscr|100158102	0	0	0	0	0	0	0	1	1	2	1	1	1	0	0	0	0	0	0	-	-	-	-	-	-	-	-	-	0	6	0	-	-	-		-	-	-	-	-	-		-	-	-	-
	4GI_OPF_10062	Btau|504786 Cfam|607268 Dmel|gene:FBgn0026207 Hsap|gene:ENSG00000108559 Mmus|gene:ENSMUSG00000040667 Oari|101107032 Tsui|D918_03948	1	0	0	0	0	0	0	1	1	1	1	1	0	1	0	0	0	0	0	-	-	-	-	-	-	-	-	-	1	5	0	Y	-	-		D918_03948	D918_03948: K14318	D918_03948: hypothetical protein	D918_03948: 2.6E-27	D918_03948: IPR019321:Nuclear pore complex, nucleoporin 88:5e-28	D918_03948: -		-	-	-	-
	4GI_OPF_10063	Btau|504908 Cfam|612827 Hsap|gene:ENSG00000167130 Mmus|gene:ENSMUSG00000026856 Oari|101105901 Scer|YGR036C Sscr|100516660	0	0	0	0	0	0	0	1	1	1	1	1	1	0	1	0	0	0	0	-	-	-	-	-	-	-	-	-	0	6	0	-	-	-		-	-	-	-	-	-		-	-	-	-
	4GI_OPF_10064	Btau|504960 Cfam|489476 Hsap|gene:ENSG00000129226 Mmus|gene:ENSMUSG00000018774 Oari|101102500 Sscr|100520753 Sscr|100522571	0	0	0	0	0	0	0	1	1	1	1	1	2	0	0	0	0	0	0	-	-	-	-	-	-	-	-	-	0	6	0	-	-	-		-	-	-	-	-	-		-	-	-	-
	4GI_OPF_10065	Btau|505011 Cfam|488388 Hsap|gene:ENSG00000152253 Hsap|gene:ENSG00000262452 Mmus|gene:ENSMUSG00000005233 Oari|101121749 Sscr|100517976	0	0	0	0	0	0	0	1	1	2	1	1	1	0	0	0	0	0	0	-	-	-	-	-	-	-	-	-	0	6	0	-	-	-		-	-	-	-	-	-		-	-	-	-
	4GI_OPF_10066	Btau|505038 Cfam|611958 Btau|786353 Hsap|gene:ENSG00000166788 Mmus|gene:ENSMUSG00000006763 Oari|101119504 Sscr|100526207	0	0	0	0	0	0	0	2	1	1	1	1	1	0	0	0	0	0	0	-	-	-	-	-	-	-	-	-	0	6	0	-	-	-		-	-	-	-	-	-		-	-	-	-
	4GI_OPF_10067	Btau|505075 Cfam|488527 Dmel|gene:FBgn0031902 Hsap|gene:ENSG00000115596 Mmus|gene:ENSMUSG00000033227 Oari|101111785 Sscr|100622044	0	0	0	0	0	0	0	1	1	1	1	1	1	1	0	0	0	0	0	-	-	-	-	-	-	-	-	-	0	6	0	-	-	-		-	-	-	-	-	-		-	-	-	-
	4GI_OPF_10068	Btau|505152 Cfam|490910 Dmel|gene:FBgn0004407 Hsap|gene:ENSG00000262917 Hsap|gene:ENSG00000256525 Mmus|gene:ENSMUSG00000020718 Oari|101105931	0	0	0	0	0	0	0	1	1	2	1	1	0	1	0	0	0	0	0	-	-	-	-	-	-	-	-	-	0	5	0	-	-	-		-	-	-	-	-	-		-	-	-	-
	4GI_OPF_10069	Btau|505165 Cfam|611304 Dmel|gene:FBgn0085426 Hsap|gene:ENSG00000166592 Mmus|gene:ENSMUSG00000031880 Oari|101105434 Sscr|100623310	0	0	0	0	0	0	0	1	1	1	1	1	1	1	0	0	0	0	0	-	-	-	-	-	-	-	-	-	0	6	0	-	-	-		-	-	-	-	-	-		-	-	-	-
	4GI_OPF_1007	Asuu|GS_02440 Btau|530773 Btau|529647 Btau|528329 Btau|527645 Btau|527388 Btau|526789 Btau|518961 Btau|517138 Btau|516742 Asuu|GS_06340 Cfam|100856225 Cfam|100855431 Cfam|100685075 Cfam|100684715 Btau|617905 Cfam|611513 Cfam|611490 Cfam|611344 Cfam|611231 Cfam|488265 Cfam|488260 Cfam|486670 Dmel|gene:FBgn0013981 Dviv|DICVIV_10727 Dviv|DICVIV_10718 Dviv|DICVIV_06767 Dmel|gene:FBgn0053909 Dmel|gene…	4	4	1	2	1	15	3	11	11	13	13	11	7	23	2	0	0	0	0	312	Y	-	-	-	-	-	-	Y	4	6	3	Y	-	-		D918_00185; D918_06025; D918_06039; D918_08351	D918_08351: K11254	D918_08351: histone H4-like	D918_08351: 1.2E-48	D918_08351: IPR009072:Histone-fold:2.5e-50|IPR019809:Histone H4, conserved site:na|IPR007125:Histone core:1.7e-14|IPR001951:Histone H4:6.6e-103	D918_08351: GO:0005634:Cellular Component: nucleus :6.6e-103|GO:0003677:Molecular Function: DNA binding :6.6e-103|GO:0006334:Biological Process: nucleosome assembly :6.6e-103|GO:0000786:Cellular Component: nucleosome :6.6e-103		GS_02440; GS_06340; GS_12637; GS_03636	GS_02440: K11254-histone H4 ; GS_06340: K11254-histone H4 ; GS_12637: K11254-histone H4 ; GS_03636: K11254-histone H4	GS_02440: IPR019809-Histone H4, conserved site IPR007125-Histone core IPR009072-Histone-fold IPR001951-Histone H4 ; GS_06340: IPR019809-Histone H4, conserved site IPR007125-Histone core IPR009072-Histone-fold IPR001951-Histone H4 ; GS_12637: IPR019809-Histone H4, conserved site IPR007125-Histone core IPR009072-Histone-fold IPR001951-Histone H4 ; GS_03636: IPR019809-Histone H4, conserved site IPR0…	GS_02440: Biological Process: nucleosome assembly (GO:0006334), Cellular Component: nucleosome (GO:0000786), Cellular Component: nucleus (GO:0005634), Molecular Function: DNA binding (GO:0003677); GS_06340: Biological Process: nucleosome assembly (GO:0006334), Cellular Component: nucleosome (GO:0000786), Cellular Component: nucleus (GO:0005634), Molecular Function: DNA binding (GO:0003677); GS_12…
	4GI_OPF_10070	Btau|505212 Cfam|609364 Hsap|gene:ENSG00000132196 Mmus|gene:ENSMUSG00000026675 Oari|101110013 Scer|YLR100W Sscr|100155418	0	0	0	0	0	0	0	1	1	1	1	1	1	0	1	0	0	0	0	-	-	-	-	-	-	-	-	-	0	6	0	-	-	-		-	-	-	-	-	-		-	-	-	-
	4GI_OPF_10071	Btau|505214 Cfam|608094 Hsap|gene:ENSG00000171431 Hsap|gene:ENSG00000263057 Mmus|gene:ENSMUSG00000035775 Oari|101111109 Sscr|100520330	0	0	0	0	0	0	0	1	1	2	1	1	1	0	0	0	0	0	0	-	-	-	-	-	-	-	-	-	0	6	0	-	-	-		-	-	-	-	-	-		-	-	-	-
	4GI_OPF_10072	Btau|505220 Cfam|612991 Dmel|gene:FBgn0028341 Hsap|gene:ENSG00000169410 Mmus|gene:ENSMUSG00000032290 Oari|101105855 Sscr|100513481	0	0	0	0	0	0	0	1	1	1	1	1	1	1	0	0	0	0	0	-	-	-	-	-	-	-	-	-	0	6	0	-	-	-		-	-	-	-	-	-		-	-	-	-
	4GI_OPF_10073	Btau|505482 Cfam|486865 Btau|788389 Hsap|gene:ENSG00000214435 Mmus|gene:ENSMUSG00000003559 Oari|101115498 Sscr|100622012	0	0	0	0	0	0	0	2	1	1	1	1	1	0	0	0	0	0	0	-	-	-	-	-	-	-	-	-	0	6	0	-	-	-		-	-	-	-	-	-		-	-	-	-
	4GI_OPF_10074	Btau|505618 Cfam|610886 Hsap|gene:ENSG00000172922 Mmus|gene:ENSMUSG00000024925 Oari|101109926 Sscr|100517142 Dmel|gene:FBgn0050105	0	0	0	0	0	0	0	1	1	1	1	1	1	1	0	0	0	0	0	-	-	-	-	-	-	-	-	-	0	6	0	-	-	-		-	-	-	-	-	-		-	-	-	-
	4GI_OPF_10075	Btau|505658 Cfam|608543 Hsap|gene:ENSG00000100448 Mmus|gene:ENSMUSG00000040314 Oari|101121298 Sscr|100154047 Sscr|100739040	0	0	0	0	0	0	0	1	1	1	1	1	2	0	0	0	0	0	0	-	-	-	-	-	-	-	-	-	0	6	0	-	-	-		-	-	-	-	-	-		-	-	-	-
	4GI_OPF_10076	Btau|505670 Cfam|609007 Btau|787776 Hsap|gene:ENSG00000183396 Mmus|gene:ENSMUSG00000025652 Oari|101109833 Sscr|100523569	0	0	0	0	0	0	0	2	1	1	1	1	1	0	0	0	0	0	0	-	-	-	-	-	-	-	-	-	0	6	0	-	-	-		-	-	-	-	-	-		-	-	-	-
	4GI_OPF_10077	Btau|505686 Cfam|607639 Hsap|gene:ENSG00000159166 Mmus|gene:ENSMUSG00000041782 Oari|101112410 Sscr|100622691 Oari|101111769	0	0	0	0	0	0	0	1	1	1	1	2	1	0	0	0	0	0	0	-	-	-	-	-	-	-	-	-	0	6	0	-	-	-		-	-	-	-	-	-		-	-	-	-
	4GI_OPF_10078	Btau|505848 Cfam|490775 Hsap|gene:ENSG00000156030 Mmus|gene:ENSMUSG00000042507 Oari|101105164 Sscr|100153684 Sscr|100623005	0	0	0	0	0	0	0	1	1	1	1	1	2	0	0	0	0	0	0	-	-	-	-	-	-	-	-	-	0	6	0	-	-	-		-	-	-	-	-	-		-	-	-	-
	4GI_OPF_10079	Btau|505866 Cfam|609188 Hsap|gene:ENSG00000114646 Mmus|gene:ENSMUSG00000032482 Oari|101122060 Btau|614416 Sscr|100737041	0	0	0	0	0	0	0	2	1	1	1	1	1	0	0	0	0	0	0	-	-	-	-	-	-	-	-	-	0	6	0	-	-	-		-	-	-	-	-	-		-	-	-	-
	4GI_OPF_1008	Asuu|GS_16262 Btau|404053 Btau|100295712 Btau|504244 Btau|100141266 Asuu|GS_14905 Asuu|GS_18054 Asuu|GS_20387 Asuu|GS_21952 Btau|535605 Btau|534900 Btau|539882 Cfam|100856405 Btau|777775 Btau|782966 Btau|768036 Cfam|100855995 Cfam|477570 Cfam|478918 Cfam|608147 Cfam|610636 Cfam|608864 Cfam|608051 Dmel|gene:FBgn0003884 Dmel|gene:FBgn0003885 Dmel|gene:FBgn0003886 Cfam|486762 Cfam|487148 Dviv|DICVIV…	3	5	3	7	5	9	5	10	10	9	8	9	11	4	2	0	0	0	1	1398.61	Y	-	-	-	-	-	-	Y	4	6	3	Y	-	-		D918_05302; D918_08053; D918_09962	D918_09962: K07374	D918_09962: tubulin alpha-1A chain-like	D918_09962: 3.5E-232	D918_09962: IPR002452:Alpha tubulin:1e-111|IPR000217:Tubulin:1.4e-89|IPR017975:Tubulin, conserved site:na|IPR003008:Tubulin/FtsZ, GTPase domain:2.2e-127|IPR023123:Tubulin, C-terminal:2.8e-28|IPR018316:Tubulin/FtsZ, 2-layer sandwich domain:2.6e-57|IPR008280:Tubulin/FtsZ, C-terminal:2.3e-85	D918_09962: GO:0007018:Biological Process: microtubule-based movement :1e-111|GO:0005874:Cellular Component: microtubule :1e-111|GO:0006184:Biological Process: GTP catabolic process :2.3e-85|GO:0003924:Molecular Function: GTPase activity :2.3e-85|GO:0051258:Biological Process: protein polymerization :2.2e-127|GO:0043234:Cellular Component: protein complex :2.2e-127|GO:0005525:Molecular Function: …		GS_16262; GS_14905; GS_18054; GS_20387; GS_21952	GS_16262: K07374-tubulin alpha ; GS_14905: K07374-tubulin alpha ; GS_18054: K07374-tubulin alpha ; GS_20387: K07374-tubulin alpha ; GS_21952: -	GS_16262: IPR018316-Tubulin/FtsZ, 2-layer sandwich domain IPR002452-Alpha tubulin IPR008280-Tubulin/FtsZ, C-terminal IPR003008-Tubulin/FtsZ, GTPase domain IPR000217-Tubulin IPR023123-Tubulin, C-terminal IPR017975-Tubulin, conserved site ; GS_14905: IPR018316-Tubulin/FtsZ, 2-layer sandwich domain IPR002452-Alpha tubulin IPR008280-Tubulin/FtsZ, C-terminal IPR003008-Tubulin/FtsZ, GTPase domain IPR00…	GS_16262: Biological Process: GTP catabolic process (GO:0006184), Biological Process: microtubule-based movement (GO:0007018), Biological Process: microtubule-based process (GO:0007017), Biological Process: protein polymerization (GO:0051258), Cellular Component: microtubule (GO:0005874), Cellular Component: protein complex (GO:0043234), Molecular Function: GTP binding (GO:0005525), Molecular Fun…
	4GI_OPF_10080	Btau|505869 Cfam|609485 Dmel|gene:FBgn0034371 Hsap|gene:ENSG00000157045 Mmus|gene:ENSMUSG00000022681 Oari|101113380 Sscr|397107	0	0	0	0	0	0	0	1	1	1	1	1	1	1	0	0	0	0	0	-	-	-	-	-	-	-	-	-	0	6	0	-	-	-		-	-	-	-	-	-		-	-	-	-
	4GI_OPF_10081	Btau|505884 Cfam|487151 Dmel|gene:FBgn0040765 Hsap|gene:ENSG00000067082 Mmus|gene:ENSMUSG00000000078 Oari|101111475 Sscr|100174961	0	0	0	0	0	0	0	1	1	1	1	1	1	1	0	0	0	0	0	-	-	-	-	-	-	-	-	-	0	6	0	-	-	-		-	-	-	-	-	-		-	-	-	-
	4GI_OPF_10082	Btau|505889 Cfam|489082 Hsap|gene:ENSG00000263039 Hsap|gene:ENSG00000204174 Mmus|gene:ENSMUSG00000048337 Oari|101113823 Sscr|397475	0	0	0	0	0	0	0	1	1	2	1	1	1	0	0	0	0	0	0	-	-	-	-	-	-	-	-	-	0	6	0	-	-	-		-	-	-	-	-	-		-	-	-	-
	4GI_OPF_10083	Btau|506002 Cfam|486821 Dmel|gene:FBgn0037321 Hsap|gene:ENSG00000165886 Mmus|gene:ENSMUSG00000025171 Oari|101108793 Sscr|100156395	0	0	0	0	0	0	0	1	1	1	1	1	1	1	0	0	0	0	0	-	-	-	-	-	-	-	-	-	0	6	0	-	-	-		-	-	-	-	-	-		-	-	-	-
	4GI_OPF_10084	Btau|506017 Cfam|487048 Hsap|gene:ENSG00000183808 Mmus|gene:ENSMUSG00000046667 Mmus|gene:ENSMUSG00000052137 Oari|101112327 Sscr|100514101	0	0	0	0	0	0	0	1	1	1	2	1	1	0	0	0	0	0	0	-	-	-	-	-	-	-	-	-	0	6	0	-	-	-		-	-	-	-	-	-		-	-	-	-
	4GI_OPF_10085	Btau|506075 Cfam|607485 Hsap|gene:ENSG00000240771 Mmus|gene:ENSMUSG00000019467 Oari|101118430 Sscr|100517400 Sscr|100517091	0	0	0	0	0	0	0	1	1	1	1	1	2	0	0	0	0	0	0	-	-	-	-	-	-	-	-	-	0	6	0	-	-	-		-	-	-	-	-	-		-	-	-	-
	4GI_OPF_10086	Btau|506223 Cfam|489569 Hsap|gene:ENSG00000162600 Mmus|gene:ENSMUSG00000035069 Oari|101103022 Scer|YKR087C Sscr|100626843	0	0	0	0	0	0	0	1	1	1	1	1	1	0	1	0	0	0	0	-	-	-	-	-	-	-	-	-	0	6	0	-	-	-		-	-	-	-	-	-		-	-	-	-
	4GI_OPF_10087	Btau|506254 Cfam|611467 Hsap|gene:ENSG00000167139 Mmus|gene:ENSMUSG00000036244 Oari|101112061 Sscr|100152488 Sscr|100622408	0	0	0	0	0	0	0	1	1	1	1	1	2	0	0	0	0	0	0	-	-	-	-	-	-	-	-	-	0	6	0	-	-	-		-	-	-	-	-	-		-	-	-	-
	4GI_OPF_10088	Btau|506294 Cfam|489938 Hsap|gene:ENSG00000079616 Mmus|gene:ENSMUSG00000030677 Oari|101120211 Sscr|100623146 Sscr|100620662	0	0	0	0	0	0	0	1	1	1	1	1	2	0	0	0	0	0	0	-	-	-	-	-	-	-	-	-	0	6	0	-	-	-		-	-	-	-	-	-		-	-	-	-
	4GI_OPF_10089	Btau|506384 Cfam|610816 Hsap|gene:ENSG00000138617 Mmus|gene:ENSMUSG00000032392 Oari|101119477 Sscr|100512642 Dmel|gene:FBgn0034129	0	0	0	0	0	0	0	1	1	1	1	1	1	1	0	0	0	0	0	-	-	-	-	-	-	-	-	-	0	6	0	-	-	-		-	-	-	-	-	-		-	-	-	-
	4GI_OPF_1009	Asuu|GS_16108 Btau|537951 Cfam|474997 Dviv|DICVIV_08982 Hcon|HCISE00911700 Hpol|HPBE_0001469401-mRNA-1 Hsap|gene:ENSG00000135333 Mmus|gene:ENSMUSG00000028289 Oari|101107288 Ooch|nOo_GENE07787.1:mRNA Sscr|100188979 Btau|100336601 Cfam|100684553 Btau|100337226 Btau|512798 Btau|515756 Btau|517368 Btau|525946 Btau|529800 Btau|534731 Btau|535137 Btau|538797 Btau|540439 Btau|540907 Cfam|478925 Cfam|485…	1	1	1	2	1	1	1	13	13	15	14	13	16	1	0	0	1	0	0	2326.2	Y	-	-	-	-	-	-	Y	4	6	3	Y	-	-		D918_08375	D918_08375: K05110	D918_08375: putative protein kinase domain protein	D918_08375: 2.1E-282	D918_08375: IPR017441:Protein kinase, ATP binding site:na|IPR013761:Sterile alpha motif-type:7.1e-05|IPR002290:Serine/threonine-protein kinase domain:7.2e-41|IPR010993:Sterile alpha motif homology:1.1e-06|IPR008957:Fibronectin type III domain:7.3e-18|IPR001245:Serine-threonine/tyrosine-protein kinase:4.4e-91|IPR003961:Fibronectin, type III:2.2e-09|IPR011009:Protein kinase-like domain:5.7e-80|IPR0…	D918_08375: GO:0016020:Cellular Component: membrane :2.1e-39|GO:0005524:Molecular Function: ATP binding :7.2e-41|GO:0006468:Biological Process: protein phosphorylation :4.4e-91|GO:0004713:Molecular Function: protein tyrosine kinase activity :na|GO:0005515:Molecular Function: protein binding :2.2e-09|GO:0004674:Molecular Function: protein serine/threonine kinase activity :7.2e-41|GO:0004672:Molecu…		GS_16108	GS_16108: K08252-receptor protein-tyrosine kinase	GS_16108: IPR002290-Serine/threonine-protein kinase domain IPR020635-Tyrosine-protein kinase, catalytic domain IPR001245-Serine-threonine/tyrosine-protein kinase IPR000719-Protein kinase, catalytic domain IPR008266-Tyrosine-protein kinase, active site IPR011009-Protein kinase-like domain IPR017441-Protein kinase, ATP binding site	GS_16108: Biological Process: protein phosphorylation (GO:0006468), Molecular Function: ATP binding (GO:0005524), Molecular Function: protein kinase activity (GO:0004672), Molecular Function: protein serine/threonine kinase activity (GO:0004674), Molecular Function: protein tyrosine kinase activity (GO:0004713), Molecular Function: transferase activity, transferring phosphorus-containing groups (…
	4GI_OPF_10090	Btau|506467 Cfam|608965 Hsap|gene:ENSG00000095970 Mmus|gene:ENSMUSG00000023992 Oari|101105447 Sscr|100153525 Sscr|100737974	0	0	0	0	0	0	0	1	1	1	1	1	2	0	0	0	0	0	0	-	-	-	-	-	-	-	-	-	0	6	0	-	-	-		-	-	-	-	-	-		-	-	-	-
	4GI_OPF_10091	Btau|506612 Cfam|610315 Dmel|gene:FBgn0036819 Hsap|gene:ENSG00000047579 Mmus|gene:ENSMUSG00000057531 Oari|100145862 Sscr|100049697	0	0	0	0	0	0	0	1	1	1	1	1	1	1	0	0	0	0	0	-	-	-	-	-	-	-	-	-	0	6	0	-	-	-		-	-	-	-	-	-		-	-	-	-
	4GI_OPF_10092	Btau|506721 Cfam|487902 Dmel|gene:FBgn0020912 Hsap|gene:ENSG00000164093 Mmus|gene:ENSMUSG00000028023 Oari|101116988 Sscr|100515395	0	0	0	0	0	0	0	1	1	1	1	1	1	1	0	0	0	0	0	-	-	-	-	-	-	-	-	-	0	6	0	-	-	-		-	-	-	-	-	-		-	-	-	-
	4GI_OPF_10093	Btau|506776 Cfam|608108 Dmel|gene:FBgn0040344 Hsap|gene:ENSG00000099949 Mmus|gene:ENSMUSG00000022761 Oari|101117792 Sscr|100525839	0	0	0	0	0	0	0	1	1	1	1	1	1	1	0	0	0	0	0	-	-	-	-	-	-	-	-	-	0	6	0	-	-	-		-	-	-	-	-	-		-	-	-	-
	4GI_OPF_10094	Btau|506958 Cfam|609944 Dmel|gene:FBgn0035517 Hsap|gene:ENSG00000162976 Mmus|gene:ENSMUSG00000045679 Oari|101119892 Sscr|100525694	0	0	0	0	0	0	0	1	1	1	1	1	1	1	0	0	0	0	0	-	-	-	-	-	-	-	-	-	0	6	0	-	-	-		-	-	-	-	-	-		-	-	-	-
	4GI_OPF_10095	Btau|507075 Cfam|490051 Dmel|gene:FBgn0053203 Hsap|gene:ENSG00000162073 Mmus|gene:ENSMUSG00000023909 Oari|101119527 Sscr|100627080	0	0	0	0	0	0	0	1	1	1	1	1	1	1	0	0	0	0	0	-	-	-	-	-	-	-	-	-	0	6	0	-	-	-		-	-	-	-	-	-		-	-	-	-
	4GI_OPF_10096	Btau|507115 Cfam|608969 Hsap|gene:ENSG00000147439 Mmus|gene:ENSMUSG00000022089 Oari|101114242 Sscr|100153227 Scer|YCR009C	0	0	0	0	0	0	0	1	1	1	1	1	1	0	1	0	0	0	0	-	-	-	-	-	-	-	-	-	0	6	0	-	-	-		-	-	-	-	-	-		-	-	-	-
	4GI_OPF_10097	Btau|507172 Cfam|607946 Hsap|gene:ENSG00000167874 Mmus|gene:ENSMUSG00000045377 Oari|101104509 Sscr|100524524 Sscr|100523138	0	0	0	0	0	0	0	1	1	1	1	1	2	0	0	0	0	0	0	-	-	-	-	-	-	-	-	-	0	6	0	-	-	-		-	-	-	-	-	-		-	-	-	-
	4GI_OPF_10098	Btau|507207 Cfam|486434 Dmel|gene:FBgn0037958 Hsap|gene:ENSG00000136699 Mmus|gene:ENSMUSG00000005899 Oari|101119587 Sscr|100152725	0	0	0	0	0	0	0	1	1	1	1	1	1	1	0	0	0	0	0	-	-	-	-	-	-	-	-	-	0	6	0	-	-	-		-	-	-	-	-	-		-	-	-	-
	4GI_OPF_10099	Btau|507299 Cfam|610815 Dmel|gene:FBgn0039273 Hsap|gene:ENSG00000172986 Mmus|gene:ENSMUSG00000030074 Oari|101104350 Sscr|100511227	0	0	0	0	0	0	0	1	1	1	1	1	1	1	0	0	0	0	0	-	-	-	-	-	-	-	-	-	0	6	0	-	-	-		-	-	-	-	-	-		-	-	-	-
	4GI_OPF_1010	Asuu|GS_03797 Btau|281831 Btau|282254 Btau|281827 Btau|415113 Asuu|GS_12405 Asuu|GS_04063 Cfam|403612 Btau|540190 Btau|539835 Cfam|479406 Cfam|480355 Cfam|474850 Cfam|480726 Dmel|gene:FBgn0001219 Dmel|gene:FBgn0001216 Dmel|gene:FBgn0001230 Dmel|gene:FBgn0001217 Cfam|607182 Dmel|gene:FBgn0001218 Dmel|gene:FBgn0013279 Dmel|gene:FBgn0013278 Dmel|gene:FBgn0013277 Dmel|gene:FBgn0013276 Dmel|gene:FBgn0…	2	4	3	3	3	6	2	6	6	19	6	7	7	11	7	1	1	0	2	1974.75	Y	-	-	-	-	-	-	Y	4	6	3	Y	-	-		D918_06009; D918_08961	D918_08961: K09490	D918_08961: 78 kDa glucose-regulated protein-like	D918_08961: 1.9E-272	D918_08961: IPR018181:Heat shock protein 70, conserved site:na|IPR001023:Heat shock protein Hsp70:3.1e-78|IPR013126:Heat shock protein 70:2.1e-252	D918_08961: GO:0005524:Molecular Function: ATP binding :3.1e-78		GS_03797; GS_12405; GS_04063; GS_05675	GS_03797: K03283-heat shock 70kDa protein 1/8 ; GS_12405: -; GS_04063: K09490-heat shock 70kDa protein 5 ; GS_05675: -	GS_03797: IPR013126-Heat shock protein 70 IPR001023-Heat shock protein Hsp70 IPR018181-Heat shock protein 70, conserved site ; GS_12405: IPR013126-Heat shock protein 70 IPR001023-Heat shock protein Hsp70 IPR018181-Heat shock protein 70, conserved site ; GS_04063: IPR013126-Heat shock protein 70 IPR001023-Heat shock protein Hsp70 IPR018181-Heat shock protein 70, conserved site ; GS_05675: IPR01312…	GS_03797: Molecular Function: ATP binding (GO:0005524); GS_12405: Molecular Function: ATP binding (GO:0005524); GS_04063: Molecular Function: ATP binding (GO:0005524); GS_05675: Molecular Function: ATP binding (GO:0005524)
	4GI_OPF_10100	Btau|507309 Cfam|609784 Hsap|gene:ENSG00000118640 Mmus|gene:ENSMUSG00000050732 Oari|101102633 Sscr|100620246 Cele|B0513.9a	0	0	0	0	0	1	0	1	1	1	1	1	1	0	0	0	0	0	0	-	-	-	-	-	-	-	-	-	0	6	1	Y	-	-		-	-	-	-	-	-		-	-	-	-
	4GI_OPF_10101	Btau|507342 Cfam|489880 Dmel|gene:FBgn0003447 Hsap|gene:ENSG00000075618 Mmus|gene:ENSMUSG00000029581 Sscr|100286741 Sscr|100625519	0	0	0	0	0	0	0	1	1	1	1	0	2	1	0	0	0	0	0	-	-	-	-	-	-	-	-	-	0	5	0	-	-	-		-	-	-	-	-	-		-	-	-	-
	4GI_OPF_10102	Btau|507344 Cfam|486174 Dmel|gene:FBgn0015561 Hsap|gene:ENSG00000168505 Mmus|gene:ENSMUSG00000034486 Oari|101103768 Sscr|100514608	0	0	0	0	0	0	0	1	1	1	1	1	1	1	0	0	0	0	0	-	-	-	-	-	-	-	-	-	0	6	0	-	-	-		-	-	-	-	-	-		-	-	-	-
	4GI_OPF_10103	Btau|507365 Cfam|487147 Hsap|gene:ENSG00000173848 Mmus|gene:ENSMUSG00000021215 Oari|101106096 Scer|YLR371W Sscr|100516825	0	0	0	0	0	0	0	1	1	1	1	1	1	0	1	0	0	0	0	-	-	-	-	-	-	-	-	-	0	6	0	-	-	-		-	-	-	-	-	-		-	-	-	-
	4GI_OPF_10104	Btau|507460 Cfam|489312 Dmel|gene:FBgn0051111 Hsap|gene:ENSG00000154144 Mmus|gene:ENSMUSG00000011114 Oari|101107235 Sscr|100521637	0	0	0	0	0	0	0	1	1	1	1	1	1	1	0	0	0	0	0	-	-	-	-	-	-	-	-	-	0	6	0	-	-	-		-	-	-	-	-	-		-	-	-	-
	4GI_OPF_10105	Btau|507461 Cfam|489311 Hsap|gene:ENSG00000110013 Mmus|gene:ENSMUSG00000001942 Oari|101107480 Sscr|100521812 Sscr|100627440	0	0	0	0	0	0	0	1	1	1	1	1	2	0	0	0	0	0	0	-	-	-	-	-	-	-	-	-	0	6	0	-	-	-		-	-	-	-	-	-		-	-	-	-
	4GI_OPF_10106	Btau|507462 Cfam|487019 Hsap|gene:ENSG00000104497 Mmus|gene:ENSMUSG00000027534 Oari|101119227 Sscr|100157914 Dmel|gene:FBgn0034265	0	0	0	0	0	0	0	1	1	1	1	1	1	1	0	0	0	0	0	-	-	-	-	-	-	-	-	-	0	6	0	-	-	-		-	-	-	-	-	-		-	-	-	-
	4GI_OPF_10107	Btau|507530 Cfam|490777 Hsap|gene:ENSG00000156050 Mmus|gene:ENSMUSG00000021234 Oari|101105415 Sscr|100512240 Tsui|D918_03818	1	0	0	0	0	0	0	1	1	1	1	1	1	0	0	0	0	0	0	-	-	-	-	-	-	-	-	-	1	6	0	Y	-	-		D918_03818	D918_03818: K08869	D918_03818: ABC1 family protein	D918_03818: 4.7E-68	D918_03818: IPR019579:Uncharacterised protein family UPF0564:5.2e-14	D918_03818: -		-	-	-	-
	4GI_OPF_10108	Btau|507534 Cfam|489675 Dmel|gene:FBgn0031858 Hsap|gene:ENSG00000135709 Mmus|gene:ENSMUSG00000031824 Oari|101104418 Sscr|100515140	0	0	0	0	0	0	0	1	1	1	1	1	1	1	0	0	0	0	0	-	-	-	-	-	-	-	-	-	0	6	0	-	-	-		-	-	-	-	-	-		-	-	-	-
	4GI_OPF_10109	Btau|507578 Cfam|486465 Mmus|gene:ENSMUSG00000024771 Oari|101119862 Sscr|100157486 Dmel|gene:FBgn0032265 Hsap|gene:ENSG00000204021	0	0	0	0	0	0	0	1	1	1	1	1	1	1	0	0	0	0	0	-	-	-	-	-	-	-	-	-	0	6	0	-	-	-		-	-	-	-	-	-		-	-	-	-
	4GI_OPF_1011	Asuu|GS_18714 Btau|317692 Btau|508723 Btau|100137953 Asuu|GS_23272 Btau|536660 Btau|516849 Cfam|100687016 Btau|785713 Btau|541187 Btau|614392 Cfam|476190 Cfam|478644 Cfam|607976 Cfam|486036 Cfam|487549 Cfam|490447 Cfam|611901 Dmel|gene:FBgn0037989 Dviv|DICVIV_06090 Dmel|gene:FBgn0259221 Asuu|GS_21916 Dviv|DICVIV_03791 Hcon|HCISE00211600 Hcon|HCISE00551900 Hcon|HCISE01774100 Hcon|HCISE01329500 Hpo…	2	3	3	5	2	2	3	13	11	9	10	11	10	3	3	0	0	0	0	3277.15	Y	-	-	-	-	-	-	Y	4	6	3	Y	-	-		D918_03089; D918_03584	D918_03584: K01530	D918_03584: probable phospholipid-transporting ATPase ID	D918_03584: 0	D918_03584: IPR023306:ATPase, cation-transporting, domain N:3.5e-25|IPR023299:ATPase, P-type, cytoplasmic domain N:7.5e-45|IPR008250:ATPase, P-type, ATPase-associated domain:3.1e-16|IPR023214:HAD-like domain:6e-55|IPR006069:ATPase, P-type cation exchange, alpha subunit:na|IPR006539:ATPase, P-type, phospholipid-translocating, flippase:na|IPR001757:ATPase, P-type, K/Mg/Cd/Cu/Zn/Na/Ca/Na/H-transport…	D918_03584: GO:0000287:Molecular Function: magnesium ion binding :na|GO:0016020:Cellular Component: membrane :1.8e-31|GO:0015662:Molecular Function: ATPase activity, coupled to transmembrane movement of ions, phosphorylative mechanism :1.8e-31|GO:0005524:Molecular Function: ATP binding :1.8e-31|GO:0006754:Biological Process: ATP biosynthetic process :1.8e-31|GO:0046872:Molecular Function: metal i…		GS_18714; GS_23272; GS_21916	GS_18714: K14802-phospholipid-transporting ATPase ; GS_23272: K01530-phospholipid-translocating ATPase ; GS_21916: -	GS_18714: IPR023306-ATPase, cation-transporting, domain N IPR001757-ATPase, P-type, K/Mg/Cd/Cu/Zn/Na/Ca/Na/H-transporter IPR018303-ATPase, P-type phosphorylation site IPR023300-ATPase, P-type, cytoplasmic transduction domain A IPR023214-HAD-like domain IPR008250-ATPase, P-type, ATPase-associated domain IPR006539-ATPase, P-type, phospholipid-translocating, flippase IPR023299-ATPase, P-type, cytopl…	GS_18714: Biological Process: ATP biosynthetic process (GO:0006754), Biological Process: phospholipid transport (GO:0015914), Cellular Component: integral to membrane (GO:0016021), Cellular Component: membrane (GO:0016020), Molecular Function: ATP binding (GO:0005524), Molecular Function: ATPase activity, coupled to transmembrane movement of ions, phosphorylative mechanism (GO:0015662), Molecular…
	4GI_OPF_10110	Btau|507647 Cfam|610353 Dmel|gene:FBgn0037017 Hsap|gene:ENSG00000157538 Mmus|gene:ENSMUSG00000022898 Oari|101116695 Sscr|100738307	0	0	0	0	0	0	0	1	1	1	1	1	1	1	0	0	0	0	0	-	-	-	-	-	-	-	-	-	0	6	0	-	-	-		-	-	-	-	-	-		-	-	-	-
	4GI_OPF_10111	Btau|507718 Cfam|609931 Hsap|gene:ENSG00000143217 Mmus|gene:ENSMUSG00000006411 Oari|101123428 Sscr|100154054 Sscr|100737066	0	0	0	0	0	0	0	1	1	1	1	1	2	0	0	0	0	0	0	-	-	-	-	-	-	-	-	-	0	6	0	-	-	-		-	-	-	-	-	-		-	-	-	-
	4GI_OPF_10112	Btau|507760 Cfam|489279 Hsap|gene:ENSG00000170325 Mmus|gene:ENSMUSG00000042496 Oari|101119085 Sscr|100517360 Tsui|D918_02154	1	0	0	0	0	0	0	1	1	1	1	1	1	0	0	1	0	0	0	-	-	-	-	-	-	-	-	-	1	6	0	Y	-	-		D918_02154	D918_02154: K09228	D918_02154: hypothetical protein	D918_02154: 2.9E-25	D918_02154: IPR015880:Zinc finger, C2H2-like:na|IPR007087:Zinc finger, C2H2-type:na|IPR013087:Zinc finger, C2H2-type/integrase, DNA-binding:4.1e-05	D918_02154: GO:0008270:Molecular Function: zinc ion binding :na|GO:0005622:Cellular Component: intracellular :na|GO:0003676:Molecular Function: nucleic acid binding :4.1e-05		-	-	-	-
	4GI_OPF_10113	Btau|507792 Cfam|489796 Hsap|gene:ENSG00000006704 Hsap|gene:ENSG00000261920 Mmus|gene:ENSMUSG00000023079 Oari|101114076 Sscr|100510956	0	0	0	0	0	0	0	1	1	2	1	1	1	0	0	0	0	0	0	-	-	-	-	-	-	-	-	-	0	6	0	-	-	-		-	-	-	-	-	-		-	-	-	-
	4GI_OPF_10114	Btau|508100 Cfam|612705 Hsap|gene:ENSG00000136861 Mmus|gene:ENSMUSG00000039298 Oari|101116809 Sscr|100156240 Sscr|100737979	0	0	0	0	0	0	0	1	1	1	1	1	2	0	0	0	0	0	0	-	-	-	-	-	-	-	-	-	0	6	0	-	-	-		-	-	-	-	-	-		-	-	-	-
	4GI_OPF_10115	Btau|508144 Cfam|489436 Hsap|gene:ENSG00000074755 Mmus|gene:ENSMUSG00000055670 Oari|101111468 Sscr|100522276 Sscr|100621291	0	0	0	0	0	0	0	1	1	1	1	1	2	0	0	0	0	0	0	-	-	-	-	-	-	-	-	-	0	6	0	-	-	-		-	-	-	-	-	-		-	-	-	-
	4GI_OPF_10116	Btau|508163 Cfam|489153 Dmel|gene:FBgn0027526 Hsap|gene:ENSG00000164332 Mmus|gene:ENSMUSG00000041231 Oari|101115364 Sscr|100519748	0	0	0	0	0	0	0	1	1	1	1	1	1	1	0	0	0	0	0	-	-	-	-	-	-	-	-	-	0	6	0	-	-	-		-	-	-	-	-	-		-	-	-	-
	4GI_OPF_10117	Btau|508246 Cfam|491072 Dmel|gene:FBgn0028387 Hsap|gene:ENSG00000136504 Mmus|gene:ENSMUSG00000038909 Oari|101110071 Sscr|100337667	0	0	0	0	0	0	0	1	1	1	1	1	1	1	0	0	0	0	0	-	-	-	-	-	-	-	-	-	0	6	0	-	-	-		-	-	-	-	-	-		-	-	-	-
	4GI_OPF_10118	Btau|508364 Cfam|485823 Hsap|gene:ENSG00000088320 Mmus|gene:ENSMUSG00000000359 Oari|100302062 Sscr|100517200 Dmel|gene:FBgn0085419	0	0	0	0	0	0	0	1	1	1	1	1	1	1	0	0	0	0	0	-	-	-	-	-	-	-	-	-	0	6	0	-	-	-		-	-	-	-	-	-		-	-	-	-
	4GI_OPF_10119	Btau|508378 Cfam|607803 Hsap|gene:ENSG00000108771 Hsap|gene:ENSG00000260178 Mmus|gene:ENSMUSG00000017830 Oari|101121528 Sscr|100524520	0	0	0	0	0	0	0	1	1	2	1	1	1	0	0	0	0	0	0	-	-	-	-	-	-	-	-	-	0	6	0	-	-	-		-	-	-	-	-	-		-	-	-	-
	4GI_OPF_1012	Asuu|GS_11145 Btau|281555 Btau|100295973 Asuu|GS_05353 Asuu|GS_11773 Asuu|GS_23993 Asuu|GS_13691 Asuu|GS_01240 Btau|534206 Btau|533307 Btau|539149 Cfam|100855815 Btau|540236 Btau|615087 Btau|768070 Btau|541271 Cfam|478702 Cfam|480213 Cfam|478701 Cfam|474830 Cfam|491231 Dmel|gene:FBgn0003889 Dmel|gene:FBgn0003888 Dmel|gene:FBgn0003887 Cfam|485950 Dmel|gene:FBgn0003890 Hcon|HCISE00575100 Dviv|DICVI…	1	6	4	4	4	5	3	9	7	19	8	5	9	4	1	0	4	3	4	1332.6	Y	-	-	-	-	-	-	Y	4	6	3	Y	-	-		D918_05160	D918_05160: K07375	D918_05160: tubulin beta chain	D918_05160: 1.3E-207	D918_05160: IPR013838:Beta tubulin, autoregulation binding site:na|IPR002453:Beta tubulin:2.1e-47|IPR017975:Tubulin, conserved site:na|IPR000217:Tubulin:4.1e-27|IPR003008:Tubulin/FtsZ, GTPase domain:1.4e-119|IPR023123:Tubulin, C-terminal:5.5e-25|IPR018316:Tubulin/FtsZ, 2-layer sandwich domain:1.2e-50|IPR008280:Tubulin/FtsZ, C-terminal:3.4e-77	D918_05160: GO:0007018:Biological Process: microtubule-based movement :2.1e-47|GO:0005874:Cellular Component: microtubule :2.1e-47|GO:0006184:Biological Process: GTP catabolic process :3.4e-77|GO:0003924:Molecular Function: GTPase activity :3.4e-77|GO:0051258:Biological Process: protein polymerization :1.4e-119|GO:0043234:Cellular Component: protein complex :1.4e-119|GO:0005525:Molecular Function…		GS_11145; GS_05353; GS_11773; GS_23993; GS_13691; GS_01240	GS_11145: K07375-tubulin beta ; GS_05353: K07375-tubulin beta ; GS_11773: K07375-tubulin beta ; GS_23993: K07375-tubulin beta ; GS_13691: K07375-tubulin beta ; GS_01240: K07375-tubulin beta	GS_11145: IPR018316-Tubulin/FtsZ, 2-layer sandwich domain IPR008280-Tubulin/FtsZ, C-terminal IPR003008-Tubulin/FtsZ, GTPase domain IPR002453-Beta tubulin IPR000217-Tubulin IPR013838-Beta tubulin, autoregulation binding site IPR023123-Tubulin, C-terminal IPR017975-Tubulin, conserved site ; GS_05353: IPR018316-Tubulin/FtsZ, 2-layer sandwich domain IPR008280-Tubulin/FtsZ, C-terminal IPR003008-Tubuli…	GS_11145: Biological Process: GTP catabolic process (GO:0006184), Biological Process: microtubule-based movement (GO:0007018), Biological Process: microtubule-based process (GO:0007017), Biological Process: protein polymerization (GO:0051258), Cellular Component: microtubule (GO:0005874), Cellular Component: protein complex (GO:0043234), Molecular Function: GTP binding (GO:0005525), Molecular Fun…
	4GI_OPF_10120	Btau|508406 Cfam|487394 Dmel|gene:FBgn0035483 Hsap|gene:ENSG00000090432 Mmus|gene:ENSMUSG00000041241 Oari|101106408 Sscr|100514904	0	0	0	0	0	0	0	1	1	1	1	1	1	1	0	0	0	0	0	-	-	-	-	-	-	-	-	-	0	6	0	-	-	-		-	-	-	-	-	-		-	-	-	-
	4GI_OPF_10121	Btau|508501 Cfam|487446 Dmel|gene:FBgn0028375 Hsap|gene:ENSG00000120942 Mmus|gene:ENSMUSG00000047719 Oari|101113087 Sscr|100523441	0	0	0	0	0	0	0	1	1	1	1	1	1	1	0	0	0	0	0	-	-	-	-	-	-	-	-	-	0	6	0	-	-	-		-	-	-	-	-	-		-	-	-	-
	4GI_OPF_10122	Btau|508529 Cfam|490964 Btau|789163 Hsap|gene:ENSG00000141699 Mmus|gene:ENSMUSG00000017802 Oari|101104510 Sscr|100519106	0	0	0	0	0	0	0	2	1	1	1	1	1	0	0	0	0	0	0	-	-	-	-	-	-	-	-	-	0	6	0	-	-	-		-	-	-	-	-	-		-	-	-	-
	4GI_OPF_10123	Btau|508554 Cfam|488245 Hsap|gene:ENSG00000124532 Mmus|gene:ENSMUSG00000021339 Oari|101119262 Sscr|100151824 Scer|YPL060W	0	0	0	0	0	0	0	1	1	1	1	1	1	0	1	0	0	0	0	-	-	-	-	-	-	-	-	-	0	6	0	-	-	-		-	-	-	-	-	-		-	-	-	-
	4GI_OPF_10124	Btau|508615 Cfam|491353 Dmel|gene:FBgn0030571 Hsap|gene:ENSG00000119446 Mmus|gene:ENSMUSG00000026889 Oari|101113477 Sscr|100154045	0	0	0	0	0	0	0	1	1	1	1	1	1	1	0	0	0	0	0	-	-	-	-	-	-	-	-	-	0	6	0	-	-	-		-	-	-	-	-	-		-	-	-	-
	4GI_OPF_10125	Btau|508684 Cfam|609730 Dmel|gene:FBgn0085242 Hsap|gene:ENSG00000184162 Mmus|gene:ENSMUSG00000071078 Oari|101106004 Sscr|100620309	0	0	0	0	0	0	0	1	1	1	1	1	1	1	0	0	0	0	0	-	-	-	-	-	-	-	-	-	0	6	0	-	-	-		-	-	-	-	-	-		-	-	-	-
	4GI_OPF_10126	Btau|508720 Cfam|490008 Hsap|gene:ENSG00000179583 Mmus|gene:ENSMUSG00000022504 Oari|101106564 Sscr|100624181 Sscr|100736732	0	0	0	0	0	0	0	1	1	1	1	1	2	0	0	0	0	0	0	-	-	-	-	-	-	-	-	-	0	6	0	-	-	-		-	-	-	-	-	-		-	-	-	-
	4GI_OPF_10127	Btau|508864 Cfam|487987 Hsap|gene:ENSG00000181722 Mmus|gene:ENSMUSG00000022708 Oari|101116796 Sscr|100623829 Sscr|100624908	0	0	0	0	0	0	0	1	1	1	1	1	2	0	0	0	0	0	0	-	-	-	-	-	-	-	-	-	0	6	0	-	-	-		-	-	-	-	-	-		-	-	-	-
	4GI_OPF_10128	Btau|509120 Cfam|487412 Dmel|gene:FBgn0031769 Hsap|gene:ENSG00000179051 Mmus|gene:ENSMUSG00000040945 Oari|101107424 Sscr|100525466	0	0	0	0	0	0	0	1	1	1	1	1	1	1	0	0	0	0	0	-	-	-	-	-	-	-	-	-	0	6	0	-	-	-		-	-	-	-	-	-		-	-	-	-
	4GI_OPF_10129	Btau|509158 Cfam|488455 Hsap|gene:ENSG00000144395 Mmus|gene:ENSMUSG00000025983 Oari|101123103 Sscr|100153055 Sscr|100620231	0	0	0	0	0	0	0	1	1	1	1	1	2	0	0	0	0	0	0	-	-	-	-	-	-	-	-	-	0	6	0	-	-	-		-	-	-	-	-	-		-	-	-	-
	4GI_OPF_1013	Asuu|GS_02399 Btau|404122 Btau|281595 Btau|281592 Btau|280979 Asuu|GS_20031 Asuu|GS_19536 Asuu|GS_09996 Btau|533219 Btau|515610 Cfam|403580 Btau|780991 Cfam|442937 Cfam|478250 Cfam|477587 Cfam|475792 Dmel|gene:FBgn0000042 Dmel|gene:FBgn0000043 Dmel|gene:FBgn0000047 Dmel|gene:FBgn0000046 Dmel|gene:FBgn0000044 Cfam|488984 Dmel|gene:FBgn0000045 Cfam|487218 Dviv|DICVIV_07936 Dviv|DICVIV_07700 Dviv|DI…	2	4	5	11	2	5	5	7	7	11	7	8	5	6	1	1	0	1	0	1179.68	Y	-	-	-	-	-	-	Y	4	6	3	Y	-	-		D918_00637; D918_05244	D918_05244: K05692	D918_05244: actin-5C	D918_05244: 4.3E-202	D918_05244: IPR004001:Actin, conserved site:na|IPR004000:Actin-like:4.6999826251319535E-58|IPR020902:Actin/actin-like conserved site:na	D918_05244: GO:0005524:Molecular Function: ATP binding :na		GS_02399; GS_20031; GS_19536; GS_09996	GS_02399: -; GS_20031: K05692-actin beta/gamma 1 ; GS_19536: K05692-actin beta/gamma 1 ; GS_09996: -	GS_02399: IPR004001-Actin, conserved site IPR020902-Actin/actin-like conserved site IPR004000-Actin-like ; GS_20031: IPR004001-Actin, conserved site IPR004000-Actin-like ; GS_19536: IPR004001-Actin, conserved site IPR020902-Actin/actin-like conserved site IPR004000-Actin-like ; GS_09996: IPR004001-Actin, conserved site IPR020902-Actin/actin-like conserved site IPR004000-Actin-like	GS_02399: Molecular Function: ATP binding (GO:0005524); GS_20031: Molecular Function: ATP binding (GO:0005524); GS_19536: Molecular Function: ATP binding (GO:0005524); GS_09996: Molecular Function: ATP binding (GO:0005524)
	4GI_OPF_10130	Btau|509340 Cfam|492054 Dmel|gene:FBgn0036437 Hsap|gene:ENSG00000080572 Mmus|gene:ENSMUSG00000026063 Oari|101115763 Sscr|100516946	0	0	0	0	0	0	0	1	1	1	1	1	1	1	0	0	0	0	0	-	-	-	-	-	-	-	-	-	0	6	0	-	-	-		-	-	-	-	-	-		-	-	-	-
	4GI_OPF_10131	Btau|509540 Cfam|610231 Dmel|gene:FBgn0037045 Hsap|gene:ENSG00000067365 Mmus|gene:ENSMUSG00000039345 Oari|101105796 Sscr|100523174	0	0	0	0	0	0	0	1	1	1	1	1	1	1	0	0	0	0	0	-	-	-	-	-	-	-	-	-	0	6	0	-	-	-		-	-	-	-	-	-		-	-	-	-
	4GI_OPF_10132	Btau|509897 Cfam|609306 Dmel|gene:FBgn0037245 Hsap|gene:ENSG00000103248 Mmus|gene:ENSMUSG00000031816 Oari|101105679 Sscr|100511815	0	0	0	0	0	0	0	1	1	1	1	1	1	1	0	0	0	0	0	-	-	-	-	-	-	-	-	-	0	6	0	-	-	-		-	-	-	-	-	-		-	-	-	-
	4GI_OPF_10133	Btau|509931 Cfam|609175 Hsap|gene:ENSG00000121104 Mmus|gene:ENSMUSG00000038893 Oari|101118802 Sscr|100623099 Sscr|100524897	0	0	0	0	0	0	0	1	1	1	1	1	2	0	0	0	0	0	0	-	-	-	-	-	-	-	-	-	0	6	0	-	-	-		-	-	-	-	-	-		-	-	-	-
	4GI_OPF_10134	Btau|509947 Cfam|612531 Hsap|gene:ENSG00000162642 Mmus|gene:ENSMUSG00000036873 Oari|101112861 Sscr|100152216 Sscr|100155842	0	0	0	0	0	0	0	1	1	1	1	1	2	0	0	0	0	0	0	-	-	-	-	-	-	-	-	-	0	6	0	-	-	-		-	-	-	-	-	-		-	-	-	-
	4GI_OPF_10135	Btau|509960 Cfam|608127 Dmel|gene:FBgn0040305 Hsap|gene:ENSG00000188786 Mmus|gene:ENSMUSG00000028890 Oari|101116516 Sscr|100511998	0	0	0	0	0	0	0	1	1	1	1	1	1	1	0	0	0	0	0	-	-	-	-	-	-	-	-	-	0	6	0	-	-	-		-	-	-	-	-	-		-	-	-	-
	4GI_OPF_10136	Btau|510101 Cfam|612988 Btau|784703 Hsap|gene:ENSG00000134594 Mmus|gene:ENSMUSG00000031104 Oari|101122169 Sscr|100144495	0	0	0	0	0	0	0	2	1	1	1	1	1	0	0	0	0	0	0	-	-	-	-	-	-	-	-	-	0	6	0	-	-	-		-	-	-	-	-	-		-	-	-	-
	4GI_OPF_10137	Btau|510201 Cfam|486663 Dmel|gene:FBgn0034876 Hsap|gene:ENSG00000023734 Mmus|gene:ENSMUSG00000030224 Oari|101104225 Sscr|100624126	0	0	0	0	0	0	0	1	1	1	1	1	1	1	0	0	0	0	0	-	-	-	-	-	-	-	-	-	0	6	0	-	-	-		-	-	-	-	-	-		-	-	-	-
	4GI_OPF_10138	Btau|510304 Cfam|489280 Dmel|gene:FBgn0027503 Hsap|gene:ENSG00000170322 Mmus|gene:ENSMUSG00000042185 Oari|101118827 Sscr|100624755	0	0	0	0	0	0	0	1	1	1	1	1	1	1	0	0	0	0	0	-	-	-	-	-	-	-	-	-	0	6	0	-	-	-		-	-	-	-	-	-		-	-	-	-
	4GI_OPF_10139	Btau|510377 Cfam|609988 Hsap|gene:ENSG00000079263 Mmus|gene:ENSMUSG00000070031 Oari|101120733 Sscr|100516764 Hsap|gene:ENSG00000185404	0	0	0	0	0	0	0	1	1	2	1	1	1	0	0	0	0	0	0	-	-	-	-	-	-	-	-	-	0	6	0	-	-	-		-	-	-	-	-	-		-	-	-	-
	4GI_OPF_1014	Asuu|GS_07014 Btau|504599 Btau|788077 Btau|619141 Cfam|483172 Cfam|483167 Cfam|608586 Dmel|gene:FBgn0053866 Dmel|gene:FBgn0053863 Dmel|gene:FBgn0053860 Dmel|gene:FBgn0053857 Dmel|gene:FBgn0053854 Dmel|gene:FBgn0053851 Dmel|gene:FBgn0053848 Dmel|gene:FBgn0053845 Dmel|gene:FBgn0053842 Dmel|gene:FBgn0053839 Dmel|gene:FBgn0053836 Dmel|gene:FBgn0053833 Dmel|gene:FBgn0053830 Dmel|gene:FBgn0053827 Dmel|…	0	1	1	0	0	2	1	11	13	13	12	2	5	23	0	0	1	1	0	-	-	-	-	-	-	-	-	-	2	6	2	Y	-	-		-	-	-	-	-	-		GS_07014	GS_07014: K11253-histone H3	GS_07014: IPR000164-Histone H3 IPR007125-Histone core IPR009072-Histone-fold	GS_07014: Biological Process: nucleosome assembly (GO:0006334), Cellular Component: nucleosome (GO:0000786), Molecular Function: DNA binding (GO:0003677)
	4GI_OPF_10140	Btau|510393 Cfam|486814 Hsap|gene:ENSG00000095585 Hsap|gene:ENSG00000262509 Mmus|gene:ENSMUSG00000061132 Oari|101111241 Sscr|100152350	0	0	0	0	0	0	0	1	1	2	1	1	1	0	0	0	0	0	0	-	-	-	-	-	-	-	-	-	0	6	0	-	-	-		-	-	-	-	-	-		-	-	-	-
	4GI_OPF_10141	Btau|510644 Cfam|489898 Hsap|gene:ENSG00000164877 Mmus|gene:ENSMUSG00000036718 Oari|101106245 Sscr|100523596 Oari|101114413	0	0	0	0	0	0	0	1	1	1	1	2	1	0	0	0	0	0	0	-	-	-	-	-	-	-	-	-	0	6	0	-	-	-		-	-	-	-	-	-		-	-	-	-
	4GI_OPF_10142	Btau|510801 Cfam|487031 Btau|784254 Hsap|gene:ENSG00000133742 Mmus|gene:ENSMUSG00000027556 Oari|101113601 Sscr|100153915	0	0	0	0	0	0	0	2	1	1	1	1	1	0	0	0	0	0	0	-	-	-	-	-	-	-	-	-	0	6	0	-	-	-		-	-	-	-	-	-		-	-	-	-
	4GI_OPF_10143	Btau|510906 Cfam|487877 Dmel|gene:FBgn0036165 Hsap|gene:ENSG00000145358 Mmus|gene:ENSMUSG00000046818 Oari|101109448 Sscr|100525762	0	0	0	0	0	0	0	1	1	1	1	1	1	1	0	0	0	0	0	-	-	-	-	-	-	-	-	-	0	6	0	-	-	-		-	-	-	-	-	-		-	-	-	-
	4GI_OPF_10144	Btau|510914 Cfam|491005 Hsap|gene:ENSG00000108244 Hsap|gene:ENSG00000263309 Mmus|gene:ENSMUSG00000006777 Oari|101111379 Sscr|100519795	0	0	0	0	0	0	0	1	1	2	1	1	1	0	0	0	0	0	0	-	-	-	-	-	-	-	-	-	0	6	0	-	-	-		-	-	-	-	-	-		-	-	-	-
	4GI_OPF_10145	Btau|510922 Cfam|608989 Hsap|gene:ENSG00000169402 Hsap|gene:ENSG00000155026 Mmus|gene:ENSMUSG00000075569 Oari|101115338 Sscr|100516852	0	0	0	0	0	0	0	1	1	2	1	1	1	0	0	0	0	0	0	-	-	-	-	-	-	-	-	-	0	6	0	-	-	-		-	-	-	-	-	-		-	-	-	-
	4GI_OPF_10146	Btau|510934 Cfam|611141 Dmel|gene:FBgn0037713 Hsap|gene:ENSG00000103005 Mmus|gene:ENSMUSG00000031792 Oari|101121962 Sscr|100513409	0	0	0	0	0	0	0	1	1	1	1	1	1	1	0	0	0	0	0	-	-	-	-	-	-	-	-	-	0	6	0	-	-	-		-	-	-	-	-	-		-	-	-	-
	4GI_OPF_10147	Btau|510988 Cfam|610898 Hsap|gene:ENSG00000179144 Mmus|gene:ENSMUSG00000043931 Btau|614871 Oari|101123290 Sscr|100518161	0	0	0	0	0	0	0	2	1	1	1	1	1	0	0	0	0	0	0	-	-	-	-	-	-	-	-	-	0	6	0	-	-	-		-	-	-	-	-	-		-	-	-	-
	4GI_OPF_10148	Btau|511037 Cfam|487770 Hsap|gene:ENSG00000184012 Mmus|gene:ENSMUSG00000000385 Oari|101120216 Sscr|100739292 Sscr|100739411	0	0	0	0	0	0	0	1	1	1	1	1	2	0	0	0	0	0	0	-	-	-	-	-	-	-	-	-	0	6	0	-	-	-		-	-	-	-	-	-		-	-	-	-
	4GI_OPF_10149	Btau|511081 Cfam|485713 Dmel|gene:FBgn0038586 Hsap|gene:ENSG00000114744 Mmus|gene:ENSMUSG00000036513 Oari|101120624 Sscr|100522759	0	0	0	0	0	0	0	1	1	1	1	1	1	1	0	0	0	0	0	-	-	-	-	-	-	-	-	-	0	6	0	-	-	-		-	-	-	-	-	-		-	-	-	-
	4GI_OPF_1015	Asuu|GS_20427 Btau|281585 Btau|100336913 Asuu|GS_22685 Btau|100296627 Asuu|GS_07518 Asuu|GS_21361 Btau|536724 Btau|531150 Cfam|403879 Cfam|482284 Cfam|482344 Dmel|gene:FBgn0010241 Dmel|gene:FBgn0004512 Cfam|488390 Dmel|gene:FBgn0004513 Dmel|gene:FBgn0035695 Asuu|GS_01681 Dviv|DICVIV_07481 Asuu|GS_08285 Hcon|HCISE00233200 Asuu|GS_19586 Hcon|HCISE00025600 Dviv|DICVIV_12482 Hcon|HCISE00622400 Dviv|D…	1	8	5	13	1	13	5	5	4	5	5	5	6	4	1	0	0	0	0	2937.33	Y	-	-	-	-	-	-	Y	4	6	3	Y	-	-		D918_09233	D918_09233: K05658	D918_09233: pgp-2; Protein PGP-2	D918_09233: 9.8E-292	D918_09233: IPR003593:ATPase, AAA+ type, core:1e-17|IPR003439:ABC transporter-like:2.3e-21|IPR011527:ABC transporter, transmembrane domain, type 1:4e-64|IPR017940:ABC transporter, integral membrane type 1:na|IPR001140:ABC transporter, transmembrane domain:6.1e-58|IPR017871:ABC transporter, conserved site:na	D918_09233: GO:0006810:Biological Process: transport :4e-64|GO:0055085:Biological Process: transmembrane transport :4e-64|GO:0005524:Molecular Function: ATP binding :4e-64|GO:0000166:Molecular Function: nucleotide binding :1e-17|GO:0042626:Molecular Function: ATPase activity, coupled to transmembrane movement of substances :4e-64|GO:0016021:Cellular Component: integral to membrane :4e-64|GO:00171…		GS_20427; GS_22685; GS_07518; GS_21361; GS_01681; GS_08285; GS_19586; GS_00985	GS_20427: K05658-ATP-binding cassette, subfamily B (MDR/TAP), member 1 ; GS_22685: K05658-ATP-binding cassette, subfamily B (MDR/TAP), member 1 ; GS_07518: K05658-ATP-binding cassette, subfamily B (MDR/TAP), member 1 ; GS_21361: K05658-ATP-binding cassette, subfamily B (MDR/TAP), member 1 ; GS_01681: K06147-ATP-binding cassette, subfamily B, bacterial ; GS_08285: -; GS_19586: K05658-ATP-binding c…	GS_20427: IPR017940-ABC transporter, integral membrane type 1 IPR011527-ABC transporter, transmembrane domain, type 1 IPR001140-ABC transporter, transmembrane domain IPR003439-ABC transporter-like IPR003593-ATPase, AAA+ type, core IPR017871-ABC transporter, conserved site ; GS_22685: IPR017940-ABC transporter, integral membrane type 1 IPR011527-ABC transporter, transmembrane domain, type 1 IPR001…	GS_20427: Biological Process: transmembrane transport (GO:0055085), Biological Process: transport (GO:0006810), Cellular Component: integral to membrane (GO:0016021), Molecular Function: ATP binding (GO:0005524), Molecular Function: ATPase activity (GO:0016887), Molecular Function: ATPase activity, coupled to transmembrane movement of substances (GO:0042626), Molecular Function: nucleoside-tripho…
	4GI_OPF_10150	Btau|511199 Cfam|612219 Hcon|HCISE00472800 Hsap|gene:ENSG00000157978 Mmus|gene:ENSMUSG00000037295 Oari|101118341 Sscr|100125967	0	0	0	1	0	0	0	1	1	1	1	1	1	0	0	0	0	0	0	-	-	-	-	-	-	-	-	-	1	6	0	Y	-	-		-	-	-	-	-	-		-	-	-	-
	4GI_OPF_10151	Btau|511279 Cfam|487612 Dmel|gene:FBgn0020493 Hsap|gene:ENSG00000137834 Mmus|gene:ENSMUSG00000036867 Oari|101103068 Sscr|100152069	0	0	0	0	0	0	0	1	1	1	1	1	1	1	0	0	0	0	0	-	-	-	-	-	-	-	-	-	0	6	0	-	-	-		-	-	-	-	-	-		-	-	-	-
	4GI_OPF_10152	Btau|511340 Cfam|610064 Dmel|gene:FBgn0035542 Hsap|gene:ENSG00000078804 Mmus|gene:ENSMUSG00000038375 Oari|101119069 Sscr|100152247	0	0	0	0	0	0	0	1	1	1	1	1	1	1	0	0	0	0	0	-	-	-	-	-	-	-	-	-	0	6	0	-	-	-		-	-	-	-	-	-		-	-	-	-
	4GI_OPF_10153	Btau|511378 Cfam|610900 Hsap|gene:ENSG00000109084 Hsap|gene:ENSG00000262046 Mmus|gene:ENSMUSG00000037278 Oari|101103331 Scer|YLR050C	0	0	0	0	0	0	0	1	1	2	1	1	0	0	1	0	0	0	0	-	-	-	-	-	-	-	-	-	0	5	0	-	-	-		-	-	-	-	-	-		-	-	-	-
	4GI_OPF_10154	Btau|511573 Cfam|488524 Hsap|gene:ENSG00000115568 Mmus|gene:ENSMUSG00000026135 Oari|101111263 Sscr|100152736 Sscr|100626772	0	0	0	0	0	0	0	1	1	1	1	1	2	0	0	0	0	0	0	-	-	-	-	-	-	-	-	-	0	6	0	-	-	-		-	-	-	-	-	-		-	-	-	-
	4GI_OPF_10155	Btau|511612 Cfam|487886 Dmel|gene:FBgn0011710 Hsap|gene:ENSG00000168385 Mmus|gene:ENSMUSG00000026276 Oari|101123521 Sscr|100510936	0	0	0	0	0	0	0	1	1	1	1	1	1	1	0	0	0	0	0	-	-	-	-	-	-	-	-	-	0	6	0	-	-	-		-	-	-	-	-	-		-	-	-	-
	4GI_OPF_10156	Btau|511665 Cfam|611022 Dmel|gene:FBgn0259171 Hsap|gene:ENSG00000160191 Mmus|gene:ENSMUSG00000041119 Oari|101121743 Sscr|100127144	0	0	0	0	0	0	0	1	1	1	1	1	1	1	0	0	0	0	0	-	-	-	-	-	-	-	-	-	0	6	0	-	-	-		-	-	-	-	-	-		-	-	-	-
	4GI_OPF_10157	Btau|511692 Cfam|609824 Hsap|gene:ENSG00000131653 Mmus|gene:ENSMUSG00000052752 Oari|101114158 Sscr|100516964 Sscr|100738291	0	0	0	0	0	0	0	1	1	1	1	1	2	0	0	0	0	0	0	-	-	-	-	-	-	-	-	-	0	6	0	-	-	-		-	-	-	-	-	-		-	-	-	-
	4GI_OPF_10158	Btau|511761 Cfam|610056 Dmel|gene:FBgn0085486 Hsap|gene:ENSG00000156206 Mmus|gene:ENSMUSG00000011154 Oari|101116681 Sscr|100156420	0	0	0	0	0	0	0	1	1	1	1	1	1	1	0	0	0	0	0	-	-	-	-	-	-	-	-	-	0	6	0	-	-	-		-	-	-	-	-	-		-	-	-	-
	4GI_OPF_10159	Btau|511870 Cfam|612443 Btau|785118 Hsap|gene:ENSG00000105427 Mmus|gene:ENSMUSG00000063651 Oari|101104084 Sscr|100512661	0	0	0	0	0	0	0	2	1	1	1	1	1	0	0	0	0	0	0	-	-	-	-	-	-	-	-	-	0	6	0	-	-	-		-	-	-	-	-	-		-	-	-	-
	4GI_OPF_1016	Asuu|GS_15369 Btau|521326 Btau|534512 Asuu|GS_13808 Btau|540561 Asuu|GS_07649 Cfam|478820 Cfam|490318 Cfam|491293 Dmel|gene:FBgn0005666 Dviv|DICVIV_09668 Dmel|gene:FBgn0053519 Dviv|DICVIV_05139 Hcon|HCISE00349400 Dviv|DICVIV_09670 Dviv|DICVIV_09666 Dviv|DICVIV_09669 Hcon|HCISE00517900 Dviv|DICVIV_10321 Hcon|HCISE01157500 Hcon|HCISE01504700 Hcon|HCISE01362800 Hcon|HCISE01151600 Hcon|HCISE01163000 …	4	3	6	8	9	3	10	6	5	5	5	5	10	2	0	0	0	1	0	9939.14	Y	-	-	-	-	-	-	Y	4	6	3	Y	-	-		D918_02352; D918_02354; D918_07823; D918_07915	D918_07915: K12567	D918_07915: titin-like	D918_07915: 0.000000000066	D918_07915: IPR003598:Immunoglobulin subtype 2:2.2e-05|IPR007110:Immunoglobulin-like:na|IPR013783:Immunoglobulin-like fold:4.9e-19|IPR008957:Fibronectin type III domain:7.6e-09|IPR013098:Immunoglobulin I-set:2.5e-15	D918_07915: GO:0005515:Molecular Function: protein binding :na		GS_15369; GS_13808; GS_07649	GS_15369: -; GS_13808: -; GS_07649: -	GS_15369: IPR002290-Serine/threonine-protein kinase domain IPR020635-Tyrosine-protein kinase, catalytic domain IPR017442-Serine/threonine-protein kinase-like domain IPR003596-Immunoglobulin V-set, subgroup IPR013783-Immunoglobulin-like fold IPR000719-Protein kinase, catalytic domain IPR003961-Fibronectin, type III IPR011009-Protein kinase-like domain IPR003598-Immunoglobulin subtype 2 IPR013098-I…	GS_15369: Biological Process: protein phosphorylation (GO:0006468), Molecular Function: ATP binding (GO:0005524), Molecular Function: protein binding (GO:0005515), Molecular Function: protein kinase activity (GO:0004672), Molecular Function: protein serine/threonine kinase activity (GO:0004674), Molecular Function: transferase activity, transferring phosphorus-containing groups (GO:0016772); GS_1…
	4GI_OPF_10160	Btau|511902 Cfam|608066 Hsap|gene:ENSG00000146826 Mmus|gene:ENSMUSG00000036948 Mmus|gene:ENSMUSG00000091964 Oari|101122916 Sscr|100510955	0	0	0	0	0	0	0	1	1	1	2	1	1	0	0	0	0	0	0	-	-	-	-	-	-	-	-	-	0	6	0	-	-	-		-	-	-	-	-	-		-	-	-	-
	4GI_OPF_10161	Btau|511961 Cfam|488526 Hsap|gene:ENSG00000115592 Mmus|gene:ENSMUSG00000006542 Oari|100142674 Sscr|397149 Sscr|100622966	0	0	0	0	0	0	0	1	1	1	1	1	2	0	0	0	0	0	0	-	-	-	-	-	-	-	-	-	0	6	0	-	-	-		-	-	-	-	-	-		-	-	-	-
	4GI_OPF_10162	Btau|511983 Cfam|488407 Dmel|gene:FBgn0037472 Hsap|gene:ENSG00000144306 Mmus|gene:ENSMUSG00000008226 Oari|101105639 Sscr|100511049	0	0	0	0	0	0	0	1	1	1	1	1	1	1	0	0	0	0	0	-	-	-	-	-	-	-	-	-	0	6	0	-	-	-		-	-	-	-	-	-		-	-	-	-
	4GI_OPF_10163	Btau|512001 Cfam|612594 Hsap|gene:ENSG00000183607 Oari|101108640 Sscr|100737387 Sscr|100125970 Mmus|gene:ENSMUSG00000030049	0	0	0	0	0	0	0	1	1	1	1	1	2	0	0	0	0	0	0	-	-	-	-	-	-	-	-	-	0	6	0	-	-	-		-	-	-	-	-	-		-	-	-	-
	4GI_OPF_10164	Btau|512069 Cfam|611610 Hsap|gene:ENSG00000160256 Mmus|gene:ENSMUSG00000032977 Oari|101105213 Sscr|100623984 Dmel|gene:FBgn0035393	0	0	0	0	0	0	0	1	1	1	1	1	1	1	0	0	0	0	0	-	-	-	-	-	-	-	-	-	0	6	0	-	-	-		-	-	-	-	-	-		-	-	-	-
	4GI_OPF_10165	Btau|512120 Cfam|486678 Dmel|gene:FBgn0038725 Hsap|gene:ENSG00000084444 Mmus|gene:ENSMUSG00000030207 Oari|101118436 Sscr|100514349	0	0	0	0	0	0	0	1	1	1	1	1	1	1	0	0	0	0	0	-	-	-	-	-	-	-	-	-	0	6	0	-	-	-		-	-	-	-	-	-		-	-	-	-
	4GI_OPF_10166	Btau|512177 Cfam|607759 Dmel|gene:FBgn0031495 Hsap|gene:ENSG00000184307 Mmus|gene:ENSMUSG00000036304 Oari|101102277 Sscr|100515099	0	0	0	0	0	0	0	1	1	1	1	1	1	1	0	0	0	0	0	-	-	-	-	-	-	-	-	-	0	6	0	-	-	-		-	-	-	-	-	-		-	-	-	-
	4GI_OPF_10167	Btau|512259 Cfam|486073 Dmel|gene:FBgn0011693 Hsap|gene:ENSG00000164120 Mmus|gene:ENSMUSG00000031613 Oari|101112958 Sscr|100156186	0	0	0	0	0	0	0	1	1	1	1	1	1	1	0	0	0	0	0	-	-	-	-	-	-	-	-	-	0	6	0	-	-	-		-	-	-	-	-	-		-	-	-	-
	4GI_OPF_10168	Btau|512308 Cfam|489078 Hsap|gene:ENSG00000173269 Mmus|gene:ENSMUSG00000041445 Oari|101112788 Sscr|100155963 Sscr|100157129	0	0	0	0	0	0	0	1	1	1	1	1	2	0	0	0	0	0	0	-	-	-	-	-	-	-	-	-	0	6	0	-	-	-		-	-	-	-	-	-		-	-	-	-
	4GI_OPF_10169	Btau|512714 Cfam|488151 Dmel|gene:FBgn0033369 Hsap|gene:ENSG00000171757 Mmus|gene:ENSMUSG00000027702 Oari|101114161 Sscr|100625893	0	0	0	0	0	0	0	1	1	1	1	1	1	1	0	0	0	0	0	-	-	-	-	-	-	-	-	-	0	6	0	-	-	-		-	-	-	-	-	-		-	-	-	-
	4GI_OPF_1017	Btau|100301161 Cfam|444857 Cfam|444850 Cfam|100687760 Cfam|100683401 Cfam|100683333 Cfam|100687987 Btau|100336698 Btau|100336907 Cfam|100683250 Btau|281268 Cfam|100683813 Cfam|100682832 Btau|404115 Btau|407188 Btau|407189 Btau|508202 Btau|527819 Btau|539683 Btau|540546 Btau|614456 Btau|786381 Btau|786903 Cfam|486523 Cfam|486518 Cfam|486524 Cfam|486515 Hsap|gene:ENSG00000167768 Hsap|gene:ENSG00000…	0	0	0	0	0	0	0	14	13	12	12	11	12	0	0	0	0	0	0	-	-	-	-	-	-	-	-	-	0	6	0	-	-	-		-	-	-	-	-	-		-	-	-	-
	4GI_OPF_10170	Btau|512730 Cfam|489623 Dmel|gene:FBgn0028406 Hsap|gene:ENSG00000169598 Mmus|gene:ENSMUSG00000029027 Oari|101101905 Sscr|100513357	0	0	0	0	0	0	0	1	1	1	1	1	1	1	0	0	0	0	0	-	-	-	-	-	-	-	-	-	0	6	0	-	-	-		-	-	-	-	-	-		-	-	-	-
	4GI_OPF_10171	Btau|512732 Cfam|486105 Hsap|gene:ENSG00000015592 Mmus|gene:ENSMUSG00000022044 Oari|101108107 Sscr|100155126 Sscr|100739720	0	0	0	0	0	0	0	1	1	1	1	1	2	0	0	0	0	0	0	-	-	-	-	-	-	-	-	-	0	6	0	-	-	-		-	-	-	-	-	-		-	-	-	-
	4GI_OPF_10172	Btau|512840 Cfam|490360 Dmel|gene:FBgn0085424 Hsap|gene:ENSG00000143190 Mmus|gene:ENSMUSG00000026565 Oari|101114403 Sscr|397501	0	0	0	0	0	0	0	1	1	1	1	1	1	1	0	0	0	0	0	-	-	-	-	-	-	-	-	-	0	6	0	-	-	-		-	-	-	-	-	-		-	-	-	-
	4GI_OPF_10173	Btau|512850 Cfam|490531 Dmel|gene:FBgn0040010 Hsap|gene:ENSG00000177143 Mmus|gene:ENSMUSG00000050996 Oari|101103202 Sscr|100621836	0	0	0	0	0	0	0	1	1	1	1	1	1	1	0	0	0	0	0	-	-	-	-	-	-	-	-	-	0	6	0	-	-	-		-	-	-	-	-	-		-	-	-	-
	4GI_OPF_10174	Btau|512879 Cfam|609936 Dmel|gene:FBgn0031016 Hsap|gene:ENSG00000254402 Mmus|gene:ENSMUSG00000033707 Oari|101106533 Sscr|100524082	0	0	0	0	0	0	0	1	1	1	1	1	1	1	0	0	0	0	0	-	-	-	-	-	-	-	-	-	0	6	0	-	-	-		-	-	-	-	-	-		-	-	-	-
	4GI_OPF_10175	Btau|512975 Cfam|489466 Hsap|gene:ENSG00000181885 Mmus|gene:ENSMUSG00000018569 Oari|100462658 Sscr|100127486 Sscr|100739460	0	0	0	0	0	0	0	1	1	1	1	1	2	0	0	0	0	0	0	-	-	-	-	-	-	-	-	-	0	6	0	-	-	-		-	-	-	-	-	-		-	-	-	-
	4GI_OPF_10176	Btau|513059 Cfam|491156 Dmel|gene:FBgn0036574 Hsap|gene:ENSG00000176208 Mmus|gene:ENSMUSG00000017550 Oari|101122447 Sscr|100522895	0	0	0	0	0	0	0	1	1	1	1	1	1	1	0	0	0	0	0	-	-	-	-	-	-	-	-	-	0	6	0	-	-	-		-	-	-	-	-	-		-	-	-	-
	4GI_OPF_10177	Btau|513094 Cfam|608500 Dmel|gene:FBgn0052225 Hsap|gene:ENSG00000125869 Mmus|gene:ENSMUSG00000027270 Oari|101107458 Sscr|100154727	0	0	0	0	0	0	0	1	1	1	1	1	1	1	0	0	0	0	0	-	-	-	-	-	-	-	-	-	0	6	0	-	-	-		-	-	-	-	-	-		-	-	-	-
	4GI_OPF_10178	Btau|513095 Cfam|490390 Dmel|gene:FBgn0000578 Hsap|gene:ENSG00000154380 Mmus|gene:ENSMUSG00000022995 Oari|101104593 Sscr|100525245	0	0	0	0	0	0	0	1	1	1	1	1	1	1	0	0	0	0	0	-	-	-	-	-	-	-	-	-	0	6	0	-	-	-		-	-	-	-	-	-		-	-	-	-
	4GI_OPF_10179	Btau|513107 Cfam|489817 Hsap|gene:ENSG00000127952 Mmus|gene:ENSMUSG00000019178 Hsap|gene:ENSG00000262263 Oari|101118326 Sscr|100622078	0	0	0	0	0	0	0	1	1	2	1	1	1	0	0	0	0	0	0	-	-	-	-	-	-	-	-	-	0	6	0	-	-	-		-	-	-	-	-	-		-	-	-	-
	4GI_OPF_1018	Asuu|GS_07876 Btau|510708 Cfam|482045 Dviv|DICVIV_00034 Dmel|gene:FBgn0263131 Asuu|GS_07075 Dviv|DICVIV_04262 Hcon|HCISE00127300 Hcon|HCISE01867300 Hpol|HPBE_0000651301-mRNA-1 Hpol|HPBE_0001137701-mRNA-1 Hsap|gene:ENSG00000155897 Mmus|gene:ENSMUSG00000022376 Oari|101119139 Oari|101119873 Ooch|nOo_GENE00922.1:mRNA Ooch|nOo_GENE08703.1:mRNA Sscr|100155970 Cele|C10F3.3 Cele|T01C2.1 Btau|281601 Cfam|…	0	2	2	3	4	2	4	8	8	8	8	8	12	4	0	0	0	0	0	-	-	-	-	-	-	-	-	-	3	6	3	Y	-	-		-	-	-	-	-	-		GS_07876; GS_07075	GS_07876: -; GS_07075: K08045-adenylate cyclase 5	GS_07876: IPR001054-Adenylyl cyclase class-3/4/guanylyl cyclase IPR018297-Adenylyl cyclase class-3/4/guanylyl cyclase, conserved site ; GS_07075: IPR001054-Adenylyl cyclase class-3/4/guanylyl cyclase IPR018297-Adenylyl cyclase class-3/4/guanylyl cyclase, conserved site IPR009398-Adenylate cyclase-like	GS_07876: Biological Process: cyclic nucleotide biosynthetic process (GO:0009190), Biological Process: intracellular signal transduction (GO:0035556), Molecular Function: phosphorus-oxygen lyase activity (GO:0016849); GS_07075: Biological Process: cyclic nucleotide biosynthetic process (GO:0009190), Biological Process: intracellular signal transduction (GO:0035556), Cellular Component: integral t…
	4GI_OPF_10180	Btau|513243 Cfam|610881 Dmel|gene:FBgn0263097 Hsap|gene:ENSG00000164684 Mmus|gene:ENSMUSG00000040209 Oari|101112576 Sscr|100157134	0	0	0	0	0	0	0	1	1	1	1	1	1	1	0	0	0	0	0	-	-	-	-	-	-	-	-	-	0	6	0	-	-	-		-	-	-	-	-	-		-	-	-	-
	4GI_OPF_10181	Btau|513343 Cfam|489387 Hsap|gene:ENSG00000137648 Mmus|gene:ENSMUSG00000032091 Oari|101121197 Sscr|100514419 Dmel|gene:FBgn0034518	0	0	0	0	0	0	0	1	1	1	1	1	1	1	0	0	0	0	0	-	-	-	-	-	-	-	-	-	0	6	0	-	-	-		-	-	-	-	-	-		-	-	-	-
	4GI_OPF_10182	Btau|513419 Cfam|489589 Dmel|gene:FBgn0053156 Hsap|gene:ENSG00000008130 Mmus|gene:ENSMUSG00000029063 Oari|101104592 Scer|YEL041W	0	0	0	0	0	0	0	1	1	1	1	1	0	1	1	0	0	0	0	-	-	-	-	-	-	-	-	-	0	5	0	-	-	-		-	-	-	-	-	-		-	-	-	-
	4GI_OPF_10183	Btau|513454 Cfam|610760 Hsap|gene:ENSG00000177225 Mmus|gene:ENSMUSG00000051007 Oari|101102104 Sscr|100511802 Cfam|100855533	0	0	0	0	0	0	0	1	2	1	1	1	1	0	0	0	0	0	0	-	-	-	-	-	-	-	-	-	0	6	0	-	-	-		-	-	-	-	-	-		-	-	-	-
	4GI_OPF_10184	Btau|513585 Cfam|610016 Dmel|gene:FBgn0038673 Hsap|gene:ENSG00000182307 Mmus|gene:ENSMUSG00000063236 Oari|101105761 Sscr|100512343	0	0	0	0	0	0	0	1	1	1	1	1	1	1	0	0	0	0	0	-	-	-	-	-	-	-	-	-	0	6	0	-	-	-		-	-	-	-	-	-		-	-	-	-
	4GI_OPF_10185	Btau|513587 Cfam|612888 Dmel|gene:FBgn0039209 Hsap|gene:ENSG00000164463 Mmus|gene:ENSMUSG00000048249 Oari|101108688 Sscr|100523409	0	0	0	0	0	0	0	1	1	1	1	1	1	1	0	0	0	0	0	-	-	-	-	-	-	-	-	-	0	6	0	-	-	-		-	-	-	-	-	-		-	-	-	-
	4GI_OPF_10186	Btau|513589 Cfam|608259 Hsap|gene:ENSG00000155926 Mmus|gene:ENSMUSG00000022372 Oari|101123308 Sscr|100154886 Sscr|100156099	0	0	0	0	0	0	0	1	1	1	1	1	2	0	0	0	0	0	0	-	-	-	-	-	-	-	-	-	0	6	0	-	-	-		-	-	-	-	-	-		-	-	-	-
	4GI_OPF_10187	Btau|513676 Cfam|612242 Dmel|gene:FBgn0027364 Hsap|gene:ENSG00000177045 Mmus|gene:ENSMUSG00000040841 Oari|101118127 Sscr|100626906	0	0	0	0	0	0	0	1	1	1	1	1	1	1	0	0	0	0	0	-	-	-	-	-	-	-	-	-	0	6	0	-	-	-		-	-	-	-	-	-		-	-	-	-
	4GI_OPF_10188	Btau|513847 Cfam|611849 Hsap|gene:ENSG00000184831 Mmus|gene:ENSMUSG00000049233 Oari|101113910 Sscr|100525438 Mmus|gene:ENSMUSG00000079508	0	0	0	0	0	0	0	1	1	1	2	1	1	0	0	0	0	0	0	-	-	-	-	-	-	-	-	-	0	6	0	-	-	-		-	-	-	-	-	-		-	-	-	-
	4GI_OPF_10189	Btau|513895 Cfam|607397 Mmus|gene:ENSMUSG00000018293 Oari|101111804 Sscr|100512494 Oari|101109371 Hsap|gene:ENSG00000108518	0	0	0	0	0	0	0	1	1	1	1	2	1	0	0	0	0	0	0	-	-	-	-	-	-	-	-	-	0	6	0	-	-	-		-	-	-	-	-	-		-	-	-	-
	4GI_OPF_1019	Asuu|GS_13638 Btau|506405 Asuu|GS_14836 Asuu|GS_00695 Asuu|GS_09544 Btau|536093 Btau|520046 Btau|512327 Cfam|480507 Cfam|481706 Cfam|479669 Cfam|488856 Dmel|gene:FBgn0026713 Dmel|gene:FBgn0033160 Dviv|DICVIV_05448 Dmel|gene:FBgn0086895 Dmel|gene:FBgn0086444 Dviv|DICVIV_01850 Dviv|DICVIV_03620 Dviv|DICVIV_05228 Hcon|HCISE00353800 Hcon|HCISE00236800 Hcon|HCISE00508200 Hcon|HCISE00473100 Hcon|HCISE0…	4	4	5	6	5	4	4	4	4	11	4	4	5	4	4	0	0	0	0	2834.84	Y	-	-	-	-	-	-	Y	4	6	3	Y	-	-		D918_00408; D918_00732; D918_03125; D918_05962	D918_05962: K12813	D918_05962: dhx16, fa91b12, wu:fa91b12, zgc:55590; DEAH (Asp-Glu-Ala-His) box polypeptide 16 (EC:3.6.4.13)	D918_05962: 0	D918_05962: IPR007502:Helicase-associated domain:8.8e-35|IPR011545:DNA/RNA helicase, DEAD/DEAH box type, N-terminal:1.1e-07|IPR011709:Domain of unknown function DUF1605:3.4e-28|IPR014001:DEAD-like helicase:6.5e-36|IPR001650:Helicase, C-terminal:3.9e-18	D918_05962: GO:0005524:Molecular Function: ATP binding :3.9e-18|GO:0004386:Molecular Function: helicase activity :8.8e-35|GO:0008026:Molecular Function: ATP-dependent helicase activity :1.1e-07|GO:0003676:Molecular Function: nucleic acid binding :3.9e-18		GS_13638; GS_14836; GS_00695; GS_09544	GS_13638: K12818-ATP-dependent RNA helicase DHX8/PRP22 ; GS_14836: K12815-pre-mRNA-splicing factor ATP-dependent RNA helicase PRP16 ; GS_00695: K12820-pre-mRNA-splicing factor ATP-dependent RNA helicase DHX15/PRP43 ; GS_09544: K12813-pre-mRNA-splicing factor ATP-dependent RNA helicase DHX16	GS_13638: IPR011709-Domain of unknown function DUF1605 IPR016027-Nucleic acid-binding, OB-fold-like IPR001650-Helicase, C-terminal IPR003029-Ribosomal protein S1, RNA-binding domain IPR014001-DEAD-like helicase IPR022967-RNA-binding domain, S1 IPR012340-Nucleic acid-binding, OB-fold IPR002464-DNA/RNA helicase, ATP-dependent, DEAH-box type, conserved site IPR011545-DNA/RNA helicase, DEAD/DEAH box …	GS_13638: Molecular Function: ATP binding (GO:0005524), Molecular Function: ATP-dependent helicase activity (GO:0008026), Molecular Function: helicase activity (GO:0004386), Molecular Function: nucleic acid binding (GO:0003676), Molecular Function: RNA binding (GO:0003723); GS_14836: Molecular Function: ATP binding (GO:0005524), Molecular Function: ATP-dependent helicase activity (GO:0008026), Mo…
	4GI_OPF_10190	Btau|513917 Cfam|490923 Hsap|gene:ENSG00000185294 Hsap|gene:ENSG00000257882 Mmus|gene:ENSMUSG00000049506 Oari|101120762 Sscr|100738284	0	0	0	0	0	0	0	1	1	2	1	1	1	0	0	0	0	0	0	-	-	-	-	-	-	-	-	-	0	6	0	-	-	-		-	-	-	-	-	-		-	-	-	-
	4GI_OPF_10191	Btau|513947 Cfam|610586 Dmel|gene:FBgn0004580 Hsap|gene:ENSG00000172137 Mmus|gene:ENSMUSG00000003657 Oari|101105843 Sscr|100127479	0	0	0	0	0	0	0	1	1	1	1	1	1	1	0	0	0	0	0	-	-	-	-	-	-	-	-	-	0	6	0	-	-	-		-	-	-	-	-	-		-	-	-	-
	4GI_OPF_10192	Btau|513972 Cfam|488813 Dmel|gene:FBgn0039337 Hsap|gene:ENSG00000118579 Mmus|gene:ENSMUSG00000015804 Oari|101121011 Sscr|100627415	0	0	0	0	0	0	0	1	1	1	1	1	1	1	0	0	0	0	0	-	-	-	-	-	-	-	-	-	0	6	0	-	-	-		-	-	-	-	-	-		-	-	-	-
	4GI_OPF_10193	Btau|514000 Cfam|486974 Hsap|gene:ENSG00000104442 Mmus|gene:ENSMUSG00000027599 Oari|101119911 Sscr|100156048 Tsui|D918_00520	1	0	0	0	0	0	0	1	1	1	1	1	1	0	0	0	0	0	0	-	-	-	-	-	-	-	-	-	1	6	0	Y	-	-		D918_00520	D918_00520: K17306	D918_00520: armc1, arcp; armadillo repeat containing 1	D918_00520: 0.00000022	D918_00520: -	D918_00520: -		-	-	-	-
	4GI_OPF_10194	Btau|514137 Cfam|492137 Hsap|gene:ENSG00000147256 Mmus|gene:ENSMUSG00000036198 Oari|100913153 Sscr|100511614 Sscr|100738921	0	0	0	0	0	0	0	1	1	1	1	1	2	0	0	0	0	0	0	-	-	-	-	-	-	-	-	-	0	6	0	-	-	-		-	-	-	-	-	-		-	-	-	-
	4GI_OPF_10195	Btau|514150 Cfam|612216 Dmel|gene:FBgn0038168 Hsap|gene:ENSG00000185085 Mmus|gene:ENSMUSG00000071652 Oari|101112174 Sscr|100621046	0	0	0	0	0	0	0	1	1	1	1	1	1	1	0	0	0	0	0	-	-	-	-	-	-	-	-	-	0	6	0	-	-	-		-	-	-	-	-	-		-	-	-	-
	4GI_OPF_10196	Btau|514295 Cfam|612903 Hsap|gene:ENSG00000149600 Mmus|gene:ENSMUSG00000056941 Oari|101123441 Sscr|100514995 Oari|101104771	0	0	0	0	0	0	0	1	1	1	1	2	1	0	0	0	0	0	0	-	-	-	-	-	-	-	-	-	0	6	0	-	-	-		-	-	-	-	-	-		-	-	-	-
	4GI_OPF_10197	Btau|514305 Cfam|607204 Dmel|gene:FBgn0259991 Hsap|gene:ENSG00000244187 Mmus|gene:ENSMUSG00000026939 Oari|101108998 Sscr|100512883	0	0	0	0	0	0	0	1	1	1	1	1	1	1	0	0	0	0	0	-	-	-	-	-	-	-	-	-	0	6	0	-	-	-		-	-	-	-	-	-		-	-	-	-
	4GI_OPF_10198	Btau|514307 Cfam|486360 Dmel|gene:FBgn0030761 Hsap|gene:ENSG00000185133 Mmus|gene:ENSMUSG00000034570 Oari|101103674 Sscr|100510987	0	0	0	0	0	0	0	1	1	1	1	1	1	1	0	0	0	0	0	-	-	-	-	-	-	-	-	-	0	6	0	-	-	-		-	-	-	-	-	-		-	-	-	-
	4GI_OPF_10199	Btau|514354 Cfam|490465 Hsap|gene:ENSG00000167216 Mmus|gene:ENSMUSG00000025420 Oari|101113378 Sscr|100627107 Dmel|gene:FBgn0029656	0	0	0	0	0	0	0	1	1	1	1	1	1	1	0	0	0	0	0	-	-	-	-	-	-	-	-	-	0	6	0	-	-	-		-	-	-	-	-	-		-	-	-	-
	4GI_OPF_1020	Btau|512080 Cfam|100855685 Btau|535046 Btau|537324 Btau|537946 Btau|538924 Btau|540147 Btau|540672 Btau|541188 Btau|541259 Btau|785475 Btau|100851861 Cfam|479696 Cfam|479376 Cfam|483949 Cfam|483959 Cfam|483948 Btau|521039 Cfam|489256 Cfam|489248 Cfam|489253 Cfam|489245 Cfam|489777 Cfam|485906 Hsap|gene:ENSG00000081138 Hsap|gene:ENSG00000040731 Hsap|gene:ENSG00000113100 Hsap|gene:ENSG00000113361 H…	0	0	0	0	0	0	0	12	12	12	12	12	12	0	0	0	0	0	0	-	-	-	-	-	-	-	-	-	0	6	0	-	-	-		-	-	-	-	-	-		-	-	-	-
	4GI_OPF_10200	Btau|514402 Cfam|490745 Dmel|gene:FBgn0037897 Hsap|gene:ENSG00000072121 Mmus|gene:ENSMUSG00000066440 Oari|101116056 Sscr|100155869	0	0	0	0	0	0	0	1	1	1	1	1	1	1	0	0	0	0	0	-	-	-	-	-	-	-	-	-	0	6	0	-	-	-		-	-	-	-	-	-		-	-	-	-
	4GI_OPF_10201	Btau|514487 Cfam|487933 Hsap|gene:ENSG00000178750 Mmus|gene:ENSMUSG00000047854 Oari|101123255 Sscr|100624797 Sscr|100624300	0	0	0	0	0	0	0	1	1	1	1	1	2	0	0	0	0	0	0	-	-	-	-	-	-	-	-	-	0	6	0	-	-	-		-	-	-	-	-	-		-	-	-	-
	4GI_OPF_10202	Btau|514557 Cfam|489361 Dmel|gene:FBgn0011818 Hsap|gene:ENSG00000184232 Mmus|gene:ENSMUSG00000032014 Oari|101116676 Sscr|100522940	0	0	0	0	0	0	0	1	1	1	1	1	1	1	0	0	0	0	0	-	-	-	-	-	-	-	-	-	0	6	0	-	-	-		-	-	-	-	-	-		-	-	-	-
	4GI_OPF_10203	Btau|514560 Cfam|611820 Hsap|gene:ENSG00000125611 Mmus|gene:ENSMUSG00000037938 Oari|101113220 Scer|YDR031W Sscr|100516792	0	0	0	0	0	0	0	1	1	1	1	1	1	0	1	0	0	0	0	-	-	-	-	-	-	-	-	-	0	6	0	-	-	-		-	-	-	-	-	-		-	-	-	-
	4GI_OPF_10204	Btau|514616 Cfam|486133 Dmel|gene:FBgn0029944 Hsap|gene:ENSG00000147443 Mmus|gene:ENSMUSG00000022102 Oari|101119612 Sscr|100152025	0	0	0	0	0	0	0	1	1	1	1	1	1	1	0	0	0	0	0	-	-	-	-	-	-	-	-	-	0	6	0	-	-	-		-	-	-	-	-	-		-	-	-	-
	4GI_OPF_10205	Btau|514626 Cfam|612631 Hsap|gene:ENSG00000059728 Mmus|gene:ENSMUSG00000001156 Oari|101106754 Sscr|100625349 Dmel|gene:FBgn0023215	0	0	0	0	0	0	0	1	1	1	1	1	1	1	0	0	0	0	0	-	-	-	-	-	-	-	-	-	0	6	0	-	-	-		-	-	-	-	-	-		-	-	-	-
	4GI_OPF_10206	Btau|514683 Cfam|610996 Dmel|gene:FBgn0053129 Hsap|gene:ENSG00000119777 Mmus|gene:ENSMUSG00000038828 Oari|101111009 Sscr|100524558	0	0	0	0	0	0	0	1	1	1	1	1	1	1	0	0	0	0	0	-	-	-	-	-	-	-	-	-	0	6	0	-	-	-		-	-	-	-	-	-		-	-	-	-
	4GI_OPF_10207	Btau|514898 Cfam|491223 Hsap|gene:ENSG00000108405 Mmus|gene:ENSMUSG00000020787 Oari|101101902 Sscr|503667 Sscr|100739675	0	0	0	0	0	0	0	1	1	1	1	1	2	0	0	0	0	0	0	-	-	-	-	-	-	-	-	-	0	6	0	-	-	-		-	-	-	-	-	-		-	-	-	-
	4GI_OPF_10208	Btau|515013 Cfam|491046 Hsap|gene:ENSG00000141295 Mmus|gene:ENSMUSG00000020877 Oari|101117681 Sscr|100519333 Tsui|D918_02713	1	0	0	0	0	0	0	1	1	1	1	1	1	0	0	0	0	0	0	-	-	-	-	-	-	-	-	-	1	6	0	Y	-	-		D918_02713	D918_02713: K14358	D918_02713: secernin-3	D918_02713: 1.5E-114	D918_02713: IPR005322:Peptidase C69, dipeptidase A:4.5e-10	D918_02713: GO:0006508:Biological Process: proteolysis :4.5e-10|GO:0016805:Molecular Function: dipeptidase activity :4.5e-10		-	-	-	-
	4GI_OPF_10209	Btau|515018 Cfam|487643 Hsap|gene:ENSG00000129009 Mmus|gene:ENSMUSG00000037206 Oari|101110878 Sscr|100152082 Sscr|100621838	0	0	0	0	0	0	0	1	1	1	1	1	2	0	0	0	0	0	0	-	-	-	-	-	-	-	-	-	0	6	0	-	-	-		-	-	-	-	-	-		-	-	-	-
	4GI_OPF_1021	Asuu|GS_06417 Btau|508251 Btau|536281 Btau|523046 Asuu|GS_12935 Btau|515576 Btau|781683 Btau|539323 Cfam|475621 Cfam|476772 Cfam|479323 Cfam|483834 Cfam|476837 Dmel|gene:FBgn0000497 Dmel|gene:FBgn0001075 Dviv|DICVIV_08863 Dmel|gene:FBgn0261574 Hcon|HCISE00799900 Hcon|HCISE01067800 Hcon|HCISE01390800 Hcon|HCISE01213800 Hpol|HPBE_0000422801-mRNA-1 Hpol|HPBE_0000933701-mRNA-1 Asuu|GS_18487 Hpol|HPBE…	3	5	4	5	3	3	3	7	6	7	6	8	7	3	0	1	2	1	1	5945.41	Y	-	-	-	-	-	-	Y	4	6	3	Y	-	-		D918_00237; D918_00238; D918_00464	D918_00464: K16506	D918_00464: putative cadherin domain protein	D918_00464: 0	D918_00464: IPR001881:EGF-like calcium-binding:na|IPR000742:Epidermal growth factor-like, type 3:na|IPR013320:Concanavalin A-like lectin/glucanase, subgroup:9.4e-41|IPR001791:Laminin G domain:4.6e-27|IPR013032:EGF-like region, conserved site:na|IPR002126:Cadherin:1.1e-34|IPR015919:Cadherin-like:2e-36|IPR012680:Laminin G, subdomain 2:4e-21|IPR006209:EGF:2e-05|IPR006210:Epidermal growth factor-like…	D918_00464: GO:0016020:Cellular Component: membrane :2e-36|GO:0007155:Biological Process: cell adhesion :na|GO:0005515:Molecular Function: protein binding :2e-05|GO:0007156:Biological Process: homophilic cell adhesion :1.1e-34|GO:0005509:Molecular Function: calcium ion binding :2e-36|GO:0005886:Cellular Component: plasma membrane :na		GS_06417; GS_12935; GS_18487; GS_00681; GS_02021	GS_06417: -; GS_12935: -; GS_18487: -; GS_00681: K02035-peptide/nickel transport system substrate-binding protein ; GS_02021: -	GS_06417: IPR015919-Cadherin-like IPR002126-Cadherin IPR006209-EGF IPR001791-Laminin G domain IPR013320-Concanavalin A-like lectin/glucanase, subgroup IPR020894-Cadherin conserved site IPR006210-Epidermal growth factor-like IPR013032-EGF-like region, conserved site IPR008985-Concanavalin A-like lectin/glucanase IPR000152-EGF-type aspartate/asparagine hydroxylation site IPR012680-Laminin G, subdom…	GS_06417: Biological Process: cell adhesion (GO:0007155), Biological Process: homophilic cell adhesion (GO:0007156), Cellular Component: membrane (GO:0016020), Cellular Component: plasma membrane (GO:0005886), Molecular Function: calcium ion binding (GO:0005509), Molecular Function: protein binding (GO:0005515); GS_12935: Biological Process: cell adhesion (GO:0007155), Biological Process: homophi…
	4GI_OPF_10210	Btau|515033 Cfam|611099 Hsap|gene:ENSG00000103034 Mmus|gene:ENSMUSG00000036564 Oari|101122719 Sscr|100513927 Sscr|100626374	0	0	0	0	0	0	0	1	1	1	1	1	2	0	0	0	0	0	0	-	-	-	-	-	-	-	-	-	0	6	0	-	-	-		-	-	-	-	-	-		-	-	-	-
	4GI_OPF_10211	Btau|515152 Cfam|611027 Dmel|gene:FBgn0019940 Hsap|gene:ENSG00000122375 Mmus|gene:ENSMUSG00000021799 Oari|101111250 Sscr|100153077	0	0	0	0	0	0	0	1	1	1	1	1	1	1	0	0	0	0	0	-	-	-	-	-	-	-	-	-	0	6	0	-	-	-		-	-	-	-	-	-		-	-	-	-
	4GI_OPF_10212	Btau|515155 Cfam|486720 Hsap|gene:ENSG00000089692 Mmus|gene:ENSMUSG00000030124 Oari|101109350 Sscr|100125962 Sscr|100737558	0	0	0	0	0	0	0	1	1	1	1	1	2	0	0	0	0	0	0	-	-	-	-	-	-	-	-	-	0	6	0	-	-	-		-	-	-	-	-	-		-	-	-	-
	4GI_OPF_10213	Btau|515208 Cfam|612771 Dmel|gene:FBgn0085346 Hsap|gene:ENSG00000163684 Mmus|gene:ENSMUSG00000023156 Oari|101122389 Sscr|100515579	0	0	0	0	0	0	0	1	1	1	1	1	1	1	0	0	0	0	0	-	-	-	-	-	-	-	-	-	0	6	0	-	-	-		-	-	-	-	-	-		-	-	-	-
	4GI_OPF_10214	Btau|515225 Cfam|607630 Hsap|gene:ENSG00000167925 Mmus|gene:ENSMUSG00000017747 Oari|101122535 Sscr|100523395 Sscr|100523276	0	0	0	0	0	0	0	1	1	1	1	1	2	0	0	0	0	0	0	-	-	-	-	-	-	-	-	-	0	6	0	-	-	-		-	-	-	-	-	-		-	-	-	-
	4GI_OPF_10215	Btau|515297 Cfam|607665 Hsap|gene:ENSG00000120498 Mmus|gene:ENSMUSG00000009670 Oari|101121752 Sscr|100739555 Scer|YIL073C	0	0	0	0	0	0	0	1	1	1	1	1	1	0	1	0	0	0	0	-	-	-	-	-	-	-	-	-	0	6	0	-	-	-		-	-	-	-	-	-		-	-	-	-
	4GI_OPF_10216	Btau|515328 Cfam|487239 Hsap|gene:ENSG00000262407 Hsap|gene:ENSG00000183323 Mmus|gene:ENSMUSG00000048924 Oari|101119672 Sscr|100517130	0	0	0	0	0	0	0	1	1	2	1	1	1	0	0	0	0	0	0	-	-	-	-	-	-	-	-	-	0	6	0	-	-	-		-	-	-	-	-	-		-	-	-	-
	4GI_OPF_10217	Btau|515395 Cfam|488541 Dmel|gene:FBgn0031752 Hsap|gene:ENSG00000144589 Mmus|gene:ENSMUSG00000026213 Oari|101115102 Oari|101119029	0	0	0	0	0	0	0	1	1	1	1	2	0	1	0	0	0	0	0	-	-	-	-	-	-	-	-	-	0	5	0	-	-	-		-	-	-	-	-	-		-	-	-	-
	4GI_OPF_10218	Btau|515550 Cfam|491871 Hsap|gene:ENSG00000068400 Mmus|gene:ENSMUSG00000031153 Oari|101113568 Sscr|100621697 Tsui|D918_07873	1	0	0	0	0	0	0	1	1	1	1	1	1	0	0	0	0	0	0	-	-	-	-	-	-	-	-	-	1	6	0	Y	-	-		D918_07873	D918_07873: K02331	D918_07873: viral A-type inclusion protein	D918_07873: 0.0000000000000005	D918_07873: -	D918_07873: -		-	-	-	-
	4GI_OPF_10219	Btau|515568 Cfam|491866 Dmel|gene:FBgn0034009 Hsap|gene:ENSG00000068354 Mmus|gene:ENSMUSG00000039201 Oari|101111775 Sscr|100628142	0	0	0	0	0	0	0	1	1	1	1	1	1	1	0	0	0	0	0	-	-	-	-	-	-	-	-	-	0	6	0	-	-	-		-	-	-	-	-	-		-	-	-	-
	4GI_OPF_1022	Asuu|GS_07513 Btau|505122 Asuu|GS_01874 Btau|100848725 Btau|100336865 Asuu|GS_21288 Btau|526027 Btau|527711 Btau|537578 Btau|531014 Cfam|403484 Btau|540108 Cfam|403743 Cfam|483706 Cfam|484499 Cfam|488616 Dmel|gene:FBgn0004167 Cfam|490734 Cfam|487513 Asuu|GS_14227 Dmel|gene:FBgn0250789 Dviv|DICVIV_04065 Dmel|gene:FBgn0250788 Dviv|DICVIV_02385 Dviv|DICVIV_05671 Hcon|HCISE00151800 Hcon|HCISE00108000…	4	4	4	4	3	3	3	8	7	7	7	7	5	3	0	0	0	0	0	6669.38	Y	-	-	-	-	-	-	Y	4	6	3	Y	-	-		D918_04523; D918_04524; D918_08758; D918_09172	D918_09172: K06115	D918_09172: putative spectrin repeat-containing domain protein	D918_09172: 0	D918_09172: IPR015947:Pseudouridine synthase/archaeosine transglycosylase-like:3e-14|IPR002017:Spectrin repeat:8.2e-23|IPR002478:Pseudouridine synthase/archaeosine transglycosylase:1.4e-13|IPR001715:Calponin homology domain:1.6e-81|IPR001849:Pleckstrin homology domain:2.8e-11|IPR001589:Actinin-type, actin-binding, conserved site:na|IPR001452:Src homology-3 domain:2.8e-06|IPR001605:Spectrin/plecks…	D918_09172: GO:0003779:Molecular Function: actin binding :na|GO:0003723:Molecular Function: RNA binding :6e-15|GO:0005515:Molecular Function: protein binding :1.6e-81		GS_07513; GS_01874; GS_21288; GS_14227	GS_07513: K06114-spectrin alpha ; GS_01874: K06115-spectrin beta ; GS_21288: K06115-spectrin beta ; GS_14227: -	GS_07513: IPR013315-Spectrin alpha chain, SH3 domain IPR014837-EF-hand, Ca insensitive IPR002017-Spectrin repeat IPR002048-Calcium-binding EF-hand IPR018247-EF-Hand 1, calcium-binding site IPR001452-Src homology-3 domain IPR018249-EF-HAND 2 IPR011992-EF-hand-like domain IPR018159-Spectrin/alpha-actinin ; GS_01874: IPR001605-Spectrin/pleckstrin-like IPR002017-Spectrin repeat IPR001849-Pleckstrin h…	GS_07513: Molecular Function: calcium ion binding (GO:0005509), Molecular Function: protein binding (GO:0005515); GS_01874: Molecular Function: actin binding (GO:0003779), Molecular Function: protein binding (GO:0005515); GS_21288: Molecular Function: actin binding (GO:0003779), Molecular Function: protein binding (GO:0005515); GS_14227: Molecular Function: protein binding (GO:0005515)
	4GI_OPF_10220	Btau|515598 Cfam|610544 Hsap|gene:ENSG00000262851 Hsap|gene:ENSG00000181718 Sscr|100737061 Cfam|483538 Mmus|gene:ENSMUSG00000075175	0	0	0	0	0	0	0	1	2	2	1	0	1	0	0	0	0	0	0	-	-	-	-	-	-	-	-	-	0	5	0	-	-	-		-	-	-	-	-	-		-	-	-	-
	4GI_OPF_10221	Btau|515706 Cfam|609125 Dmel|gene:FBgn0031401 Hsap|gene:ENSG00000182134 Mmus|gene:ENSMUSG00000041912 Oari|101119519 Sscr|100622748	0	0	0	0	0	0	0	1	1	1	1	1	1	1	0	0	0	0	0	-	-	-	-	-	-	-	-	-	0	6	0	-	-	-		-	-	-	-	-	-		-	-	-	-
	4GI_OPF_10222	Btau|515783 Cfam|609596 Hsap|gene:ENSG00000163815 Mmus|gene:ENSMUSG00000025784 Oari|101120024 Sscr|100620511 Dmel|gene:FBgn0040107	0	0	0	0	0	0	0	1	1	1	1	1	1	1	0	0	0	0	0	-	-	-	-	-	-	-	-	-	0	6	0	-	-	-		-	-	-	-	-	-		-	-	-	-
	4GI_OPF_10223	Btau|515878 Cfam|489926 Hsap|gene:ENSG00000123353 Mmus|gene:ENSMUSG00000025353 Oari|101114692 Sscr|100157122 Tsui|D918_00143	1	0	0	0	0	0	0	1	1	1	1	1	1	0	0	0	0	0	0	-	-	-	-	-	-	-	-	-	1	6	0	Y	-	-		D918_00143	D918_00143: K12667	D918_00143: ormdl proteins	D918_00143: 9.8E-28	D918_00143: IPR007203:ORMDL:6.4e-61	D918_00143: GO:0016021:Cellular Component: integral to membrane :6.4e-61		-	-	-	-
	4GI_OPF_10224	Btau|515950 Cfam|487551 Dmel|gene:FBgn0005619 Hsap|gene:ENSG00000140287 Mmus|gene:ENSMUSG00000027360 Oari|101108052 Sscr|100156724	0	0	0	0	0	0	0	1	1	1	1	1	1	1	0	0	0	0	0	-	-	-	-	-	-	-	-	-	0	6	0	-	-	-		-	-	-	-	-	-		-	-	-	-
	4GI_OPF_10225	Btau|516073 Cfam|608982 Dmel|gene:FBgn0029838 Hsap|gene:ENSG00000130193 Hsap|gene:ENSG00000263194 Mmus|gene:ENSMUSG00000056665 Oari|101119647	0	0	0	0	0	0	0	1	1	2	1	1	0	1	0	0	0	0	0	-	-	-	-	-	-	-	-	-	0	5	0	-	-	-		-	-	-	-	-	-		-	-	-	-
	4GI_OPF_10226	Btau|516291 Cfam|490622 Hsap|gene:ENSG00000100918 Mmus|gene:ENSMUSG00000002324 Oari|101116402 Sscr|100152822 Tsui|D918_09959	1	0	0	0	0	0	0	1	1	1	1	1	1	0	0	0	0	0	0	-	-	-	-	-	-	-	-	-	1	6	0	Y	-	-		D918_09959	D918_09959: K13054	D918_09959: uncharacterized LOC100176076	D918_09959: 0.0000000000015	D918_09959: IPR006910:Rad21/Rec8-like protein, N-terminal:1.2e-21	D918_09959: GO:0005515:Molecular Function: protein binding :1.2e-21		-	-	-	-
	4GI_OPF_10227	Btau|516353 Cfam|607954 Hsap|gene:ENSG00000156735 Mmus|gene:ENSMUSG00000037316 Oari|101118503 Sscr|100738485 Cele|Y32G9A.5	0	0	0	0	0	1	0	1	1	1	1	1	1	0	0	0	0	0	0	-	-	-	-	-	-	-	-	-	0	6	1	Y	-	-		-	-	-	-	-	-		-	-	-	-
	4GI_OPF_10228	Btau|516393 Cfam|610001 Hsap|gene:ENSG00000258417 Hsap|gene:ENSG00000253117 Mmus|gene:ENSMUSG00000015001 Oari|101121180 Sscr|100627739	0	0	0	0	0	0	0	1	1	2	1	1	1	0	0	0	0	0	0	-	-	-	-	-	-	-	-	-	0	6	0	-	-	-		-	-	-	-	-	-		-	-	-	-
	4GI_OPF_10229	Btau|516457 Cfam|608163 Hsap|gene:ENSG00000023892 Mmus|gene:ENSMUSG00000002257 Oari|101117371 Sscr|100154998 Sscr|100622643	0	0	0	0	0	0	0	1	1	1	1	1	2	0	0	0	0	0	0	-	-	-	-	-	-	-	-	-	0	6	0	-	-	-		-	-	-	-	-	-		-	-	-	-
	4GI_OPF_1023	Asuu|GS_07566 Btau|100336861 Asuu|GS_05592 Btau|535362 Btau|540485 Cfam|485146 Cfam|484024 Cfam|484751 Dmel|gene:FBgn0019985 Dviv|DICVIV_01947 Hcon|HCISE00918600 Hcon|HCISE00160800 Asuu|GS_03581 Dviv|DICVIV_11734 Hpol|HPBE_0002414101-mRNA-1 Hpol|HPBE_0000175801-mRNA-1 Hpol|HPBE_0000793901-mRNA-1 Hsap|gene:ENSG00000168959 Hsap|gene:ENSG00000152822 Hsap|gene:ENSG00000164082 Mmus|gene:ENSMUSG0000001…	1	3	3	3	2	3	3	9	8	7	8	7	6	2	0	0	0	0	0	2216.6	Y	-	-	-	-	-	-	Y	4	6	3	Y	-	-		D918_08476	D918_08476: K04605	D918_08476: metabotropic glutamate receptor 2	D918_08476: 0	D918_08476: IPR011500:GPCR, family 3, nine cysteines domain:2.3e-09|IPR017979:GPCR, family 3, conserved site:na|IPR001828:Extracellular ligand-binding receptor:1.5e-75|IPR000337:GPCR, family 3:5.9e-112|IPR017978:GPCR, family 3, C-terminal:1.2e-65|IPR000162:GPCR, family 3, metabotropic glutamate receptor:2.5e-12	D918_08476: GO:0007186:Biological Process: G-protein coupled receptor protein signaling pathway :5.9e-112|GO:0016021:Cellular Component: integral to membrane :5.9e-112|GO:0004930:Molecular Function: G-protein coupled receptor activity :5.9e-112		GS_07566; GS_05592; GS_03581	GS_07566: K04604-metabotropic glutamate receptor 1/5 ; GS_05592: K04608-metabotropic glutamate receptor 6/7/8 ; GS_03581: K04605-metabotropic glutamate receptor 2/3	GS_07566: IPR011500-GPCR, family 3, nine cysteines domain IPR001828-Extracellular ligand-binding receptor IPR000162-GPCR, family 3, metabotropic glutamate receptor IPR017979-GPCR, family 3, conserved site IPR000337-GPCR, family 3 IPR017978-GPCR, family 3, C-terminal ; GS_05592: IPR011500-GPCR, family 3, nine cysteines domain IPR001828-Extracellular ligand-binding receptor IPR000162-GPCR, family 3…	GS_07566: Biological Process: G-protein coupled receptor protein signaling pathway (GO:0007186), Cellular Component: integral to membrane (GO:0016021), Molecular Function: G-protein coupled receptor activity (GO:0004930); GS_05592: Biological Process: G-protein coupled receptor protein signaling pathway (GO:0007186), Cellular Component: integral to membrane (GO:0016021), Molecular Function: G-pro…
	4GI_OPF_10230	Btau|516469 Cfam|487104 Dmel|gene:FBgn0062517 Hsap|gene:ENSG00000151023 Mmus|gene:ENSMUSG00000026679 Oari|101105676 Sscr|100738267	0	0	0	0	0	0	0	1	1	1	1	1	1	1	0	0	0	0	0	-	-	-	-	-	-	-	-	-	0	6	0	-	-	-		-	-	-	-	-	-		-	-	-	-
	4GI_OPF_10231	Btau|516493 Cfam|610476 Hsap|gene:ENSG00000137709 Mmus|gene:ENSMUSG00000032015 Oari|101110172 Sscr|397514 Dmel|gene:FBgn0004394	0	0	0	0	0	0	0	1	1	1	1	1	1	1	0	0	0	0	0	-	-	-	-	-	-	-	-	-	0	6	0	-	-	-		-	-	-	-	-	-		-	-	-	-
	4GI_OPF_10232	Btau|516724 Cfam|491168 Hsap|gene:ENSG00000109101 Mmus|gene:ENSMUSG00000002057 Oari|101105170 Sscr|100512558 Sscr|100625164	0	0	0	0	0	0	0	1	1	1	1	1	2	0	0	0	0	0	0	-	-	-	-	-	-	-	-	-	0	6	0	-	-	-		-	-	-	-	-	-		-	-	-	-
	4GI_OPF_10233	Btau|516736 Cfam|606856 Hsap|gene:ENSG00000132958 Mmus|gene:ENSMUSG00000031481 Oari|101107613 Sscr|100625564 Hsap|gene:ENSG00000166157	0	0	0	0	0	0	0	1	1	2	1	1	1	0	0	0	0	0	0	-	-	-	-	-	-	-	-	-	0	6	0	-	-	-		-	-	-	-	-	-		-	-	-	-
	4GI_OPF_10234	Btau|516825 Cfam|609904 Btau|540552 Hsap|gene:ENSG00000187957 Mmus|gene:ENSMUSG00000036766 Oari|101119703 Sscr|100518938	0	0	0	0	0	0	0	2	1	1	1	1	1	0	0	0	0	0	0	-	-	-	-	-	-	-	-	-	0	6	0	-	-	-		-	-	-	-	-	-		-	-	-	-
	4GI_OPF_10235	Btau|516881 Cfam|490728 Hsap|gene:ENSG00000126821 Mmus|gene:ENSMUSG00000021054 Oari|101108492 Scer|YJL134W Sscr|100626032	0	0	0	0	0	0	0	1	1	1	1	1	1	0	1	0	0	0	0	-	-	-	-	-	-	-	-	-	0	6	0	-	-	-		-	-	-	-	-	-		-	-	-	-
	4GI_OPF_10236	Btau|516993 Cfam|490625 Hsap|gene:ENSG00000205978 Mmus|gene:ENSMUSG00000075592 Oari|101118362 Tsui|D918_08309 Tsui|D918_08627	2	0	0	0	0	0	0	1	1	1	1	1	0	0	0	1	0	0	0	-	-	-	-	-	-	-	-	-	1	5	0	Y	-	-		D918_08309; D918_08627	D918_08627: K16502	D918_08627: uncharacterized LOC100536704	D918_08627: 2.1E-22	D918_08627: IPR001584:Integrase, catalytic core:1.3e-28|IPR012337:Ribonuclease H-like:4.3e-46	D918_08627: GO:0015074:Biological Process: DNA integration :1.3e-28|GO:0003677:Molecular Function: DNA binding :1.3e-28|GO:0003676:Molecular Function: nucleic acid binding :4.3e-46		-	-	-	-
	4GI_OPF_10237	Btau|517063 Cfam|489554 Hsap|gene:ENSG00000162433 Mmus|gene:ENSMUSG00000028527 Oari|101103031 Sscr|733667 Sscr|100626333	0	0	0	0	0	0	0	1	1	1	1	1	2	0	0	0	0	0	0	-	-	-	-	-	-	-	-	-	0	6	0	-	-	-		-	-	-	-	-	-		-	-	-	-
	4GI_OPF_10238	Btau|517135 Cfam|486399 Dmel|gene:FBgn0040375 Hsap|gene:ENSG00000138867 Mmus|gene:ENSMUSG00000033416 Oari|101112677 Sscr|100154708	0	0	0	0	0	0	0	1	1	1	1	1	1	1	0	0	0	0	0	-	-	-	-	-	-	-	-	-	0	6	0	-	-	-		-	-	-	-	-	-		-	-	-	-
	4GI_OPF_10239	Btau|517251 Cfam|612140 Dmel|gene:FBgn0030311 Mmus|gene:ENSMUSG00000004945 Hsap|gene:ENSG00000215712 Oari|101107450 Sscr|100152509	0	0	0	0	0	0	0	1	1	1	1	1	1	1	0	0	0	0	0	-	-	-	-	-	-	-	-	-	0	6	0	-	-	-		-	-	-	-	-	-		-	-	-	-
	4GI_OPF_1024	Asuu|GS_13604 Btau|100299831 Asuu|GS_23637 Asuu|GS_13585 Cfam|100855609 Dmel|gene:FBgn0053865 Dmel|gene:FBgn0053862 Dmel|gene:FBgn0053850 Dmel|gene:FBgn0053847 Dmel|gene:FBgn0053844 Dmel|gene:FBgn0053841 Dmel|gene:FBgn0053838 Dmel|gene:FBgn0053835 Dmel|gene:FBgn0053832 Dmel|gene:FBgn0053829 Dmel|gene:FBgn0053826 Dmel|gene:FBgn0053823 Dmel|gene:FBgn0053820 Dmel|gene:FBgn0053817 Dmel|gene:FBgn00538…	2	6	4	2	2	3	3	5	4	3	3	4	2	20	2	0	6	4	2	388.929	Y	-	-	-	-	-	-	Y	4	6	3	Y	-	-		D918_04643; D918_04850	D918_04850: K11251	D918_04850: similar to CG31618-PA	D918_04850: 6E-54	D918_04850: IPR002119:Histone H2A:1.2e-79|IPR009072:Histone-fold:2.3e-59|IPR007125:Histone core:2.1e-28	D918_04850: GO:0005634:Cellular Component: nucleus :1.2e-79|GO:0003677:Molecular Function: DNA binding :1.2e-79|GO:0006334:Biological Process: nucleosome assembly :1.2e-79|GO:0000786:Cellular Component: nucleosome :1.2e-79		GS_13604; GS_23637; GS_13585; GS_19480; GS_15205; GS_22978	GS_13604: K11251-histone H2A ; GS_23637: K11251-histone H2A ; GS_13585: K11251-histone H2A ; GS_19480: K11251-histone H2A ; GS_15205: K11251-histone H2A ; GS_22978: K11251-histone H2A	GS_13604: IPR007125-Histone core IPR009072-Histone-fold IPR002119-Histone H2A ; GS_23637: IPR007125-Histone core IPR009072-Histone-fold IPR002119-Histone H2A ; GS_13585: IPR007125-Histone core IPR009072-Histone-fold IPR002119-Histone H2A ; GS_19480: IPR007125-Histone core IPR009072-Histone-fold IPR002119-Histone H2A ; GS_15205: IPR007125-Histone core IPR009072-Histone-fold IPR002119-Histone H2A ;…	GS_13604: Biological Process: nucleosome assembly (GO:0006334), Cellular Component: nucleosome (GO:0000786), Cellular Component: nucleus (GO:0005634), Molecular Function: DNA binding (GO:0003677); GS_23637: Biological Process: nucleosome assembly (GO:0006334), Cellular Component: nucleosome (GO:0000786), Cellular Component: nucleus (GO:0005634), Molecular Function: DNA binding (GO:0003677); GS_13…
	4GI_OPF_10240	Btau|517489 Cfam|487889 Dmel|gene:FBgn0039459 Hsap|gene:ENSG00000138785 Mmus|gene:ENSMUSG00000028016 Oari|101104238 Sscr|100625394	0	0	0	0	0	0	0	1	1	1	1	1	1	1	0	0	0	0	0	-	-	-	-	-	-	-	-	-	0	6	0	-	-	-		-	-	-	-	-	-		-	-	-	-
	4GI_OPF_10241	Btau|517517 Cfam|487867 Hsap|gene:ENSG00000163116 Mmus|gene:ENSMUSG00000047940 Oari|101102064 Sscr|100514305 Sscr|100737772	0	0	0	0	0	0	0	1	1	1	1	1	2	0	0	0	0	0	0	-	-	-	-	-	-	-	-	-	0	6	0	-	-	-		-	-	-	-	-	-		-	-	-	-
	4GI_OPF_10242	Btau|517688 Cfam|486261 Dmel|gene:FBgn0041585 Hsap|gene:ENSG00000182500 Mmus|gene:ENSMUSG00000049686 Oari|101102013 Sscr|100154923	0	0	0	0	0	0	0	1	1	1	1	1	1	1	0	0	0	0	0	-	-	-	-	-	-	-	-	-	0	6	0	-	-	-		-	-	-	-	-	-		-	-	-	-
	4GI_OPF_10243	Btau|517743 Cfam|610846 Hsap|gene:ENSG00000130935 Mmus|gene:ENSMUSG00000018433 Oari|101107452 Sscr|100524893 Sscr|100524704	0	0	0	0	0	0	0	1	1	1	1	1	2	0	0	0	0	0	0	-	-	-	-	-	-	-	-	-	0	6	0	-	-	-		-	-	-	-	-	-		-	-	-	-
	4GI_OPF_10244	Btau|517909 Cfam|610835 Hsap|gene:ENSG00000101049 Mmus|gene:ENSMUSG00000017868 Oari|101107121 Scer|YKL126W Sscr|100157757	0	0	0	0	0	0	0	1	1	1	1	1	1	0	1	0	0	0	0	-	-	-	-	-	-	-	-	-	0	6	0	-	-	-		-	-	-	-	-	-		-	-	-	-
	4GI_OPF_10245	Btau|518432 Cfam|487572 Dmel|gene:FBgn0069913 Hsap|gene:ENSG00000151575 Mmus|gene:ENSMUSG00000090626 Oari|101103983 Sscr|100155694	0	0	0	0	0	0	0	1	1	1	1	1	1	1	0	0	0	0	0	-	-	-	-	-	-	-	-	-	0	6	0	-	-	-		-	-	-	-	-	-		-	-	-	-
	4GI_OPF_10246	Btau|518488 Cfam|490591 Hsap|gene:ENSG00000100605 Mmus|gene:ENSMUSG00000057963 Oari|101115161 Sscr|100152339 Tsui|D918_03532	1	0	0	0	0	0	0	1	1	1	1	1	1	0	0	0	0	0	0	-	-	-	-	-	-	-	-	-	1	6	0	Y	-	-		D918_03532	D918_03532: K00913	D918_03532: itpk1; inositol-tetrakisphosphate 1-kinase (EC:2.7.1.134 2.7.1.159)	D918_03532: 2E-53	D918_03532: IPR008656:Inositol-tetrakisphosphate 1-kinase:7.9e-65|IPR011761:ATP-grasp fold:na	D918_03532: GO:0000287:Molecular Function: magnesium ion binding :7.9e-65|GO:0046872:Molecular Function: metal ion binding :na|GO:0005524:Molecular Function: ATP binding :7.9e-65|GO:0035300:Molecular Function: inositol-1,3,4-trisphosphate 5/6-kinase activity :7.9e-65|GO:0005622:Cellular Component: intracellular :7.9e-65|GO:0047325:Molecular Function: inositol tetrakisphosphate 1-kinase activity :…		-	-	-	-
	4GI_OPF_10247	Btau|518491 Cfam|609667 Dmel|gene:FBgn0053557 Hsap|gene:ENSG00000125878 Mmus|gene:ENSMUSG00000068079 Oari|101107981 Sscr|100517249	0	0	0	0	0	0	0	1	1	1	1	1	1	1	0	0	0	0	0	-	-	-	-	-	-	-	-	-	0	6	0	-	-	-		-	-	-	-	-	-		-	-	-	-
	4GI_OPF_10248	Btau|518544 Cfam|488780 Dmel|gene:FBgn0036105 Hsap|gene:ENSG00000186222 Mmus|gene:ENSMUSG00000060708 Oari|100145878 Sscr|100621576	0	0	0	0	0	0	0	1	1	1	1	1	1	1	0	0	0	0	0	-	-	-	-	-	-	-	-	-	0	6	0	-	-	-		-	-	-	-	-	-		-	-	-	-
	4GI_OPF_10249	Btau|518801 Cfam|486877 Hsap|gene:ENSG00000197748 Mmus|gene:ENSMUSG00000044948 Oari|101114833 Sscr|100154215 Dmel|gene:FBgn0036348	0	0	0	0	0	0	0	1	1	1	1	1	1	1	0	0	0	0	0	-	-	-	-	-	-	-	-	-	0	6	0	-	-	-		-	-	-	-	-	-		-	-	-	-
	4GI_OPF_1025	Btau|539065 Cfam|100685909 Btau|504861 Cfam|475614 Btau|538708 Btau|539465 Btau|100336759 Cfam|491945 Btau|101908285 Cfam|486022 Btau|506868 Btau|509649 Btau|510904 Btau|512219 Btau|514552 Btau|515600 Btau|525820 Btau|527385 Btau|528332 Btau|528568 Cfam|486765 Btau|617141 Btau|784517 Btau|788038 Btau|789418 Dmel|gene:FBgn0036764 Dmel|gene:FBgn0037203 Hsap|gene:ENSG00000003989 Hsap|gene:ENSG000001…	0	0	0	0	0	0	0	23	5	3	4	13	14	2	1	0	0	0	0	-	-	-	-	-	-	-	-	-	0	6	0	-	-	-		-	-	-	-	-	-		-	-	-	-
	4GI_OPF_10250	Btau|518806 Cfam|489262 Dmel|gene:FBgn0038385 Hsap|gene:ENSG00000183580 Mmus|gene:ENSMUSG00000043556 Oari|101102932 Sscr|100521047	0	0	0	0	0	0	0	1	1	1	1	1	1	1	0	0	0	0	0	-	-	-	-	-	-	-	-	-	0	6	0	-	-	-		-	-	-	-	-	-		-	-	-	-
	4GI_OPF_10251	Btau|518810 Cfam|486009 Hsap|gene:ENSG00000120669 Hsap|gene:ENSG00000250709 Mmus|gene:ENSMUSG00000027794 Oari|101106086 Sscr|100522696	0	0	0	0	0	0	0	1	1	2	1	1	1	0	0	0	0	0	0	-	-	-	-	-	-	-	-	-	0	6	0	-	-	-		-	-	-	-	-	-		-	-	-	-
	4GI_OPF_10252	Btau|518935 Cfam|486342 Hsap|gene:ENSG00000185340 Mmus|gene:ENSMUSG00000034201 Oari|101107225 Sscr|100513569 Dmel|gene:FBgn0029881	0	0	0	0	0	0	0	1	1	1	1	1	1	1	0	0	0	0	0	-	-	-	-	-	-	-	-	-	0	6	0	-	-	-		-	-	-	-	-	-		-	-	-	-
	4GI_OPF_10253	Btau|519030 Cfam|490562 Dmel|gene:FBgn0003475 Hsap|gene:ENSG00000134278 Mmus|gene:ENSMUSG00000024533 Oari|101106482 Sscr|100623382	0	0	0	0	0	0	0	1	1	1	1	1	1	1	0	0	0	0	0	-	-	-	-	-	-	-	-	-	0	6	0	-	-	-		-	-	-	-	-	-		-	-	-	-
	4GI_OPF_10254	Btau|519277 Cfam|487615 Hsap|gene:ENSG00000103599 Mmus|gene:ENSMUSG00000037801 Oari|101103570 Sscr|100518642 Sscr|100517924	0	0	0	0	0	0	0	1	1	1	1	1	2	0	0	0	0	0	0	-	-	-	-	-	-	-	-	-	0	6	0	-	-	-		-	-	-	-	-	-		-	-	-	-
	4GI_OPF_10255	Btau|519513 Cfam|612642 Hsap|gene:ENSG00000185515 Mmus|gene:ENSMUSG00000031201 Oari|101114756 Sscr|100516948 Tsui|D918_07220	1	0	0	0	0	0	0	1	1	1	1	1	1	0	0	0	0	0	0	-	-	-	-	-	-	-	-	-	1	6	0	Y	-	-		D918_07220	D918_07220: K00901	D918_07220: putative diacylglycerol kinase accessory domain (presumed)	D918_07220: 8.3E-52	D918_07220: IPR000555:Mov34/MPN/PAD-1:3.3e-27	D918_07220: GO:0005515:Molecular Function: protein binding :3.3e-27		-	-	-	-
	4GI_OPF_10256	Btau|520313 Cfam|608465 Dmel|gene:FBgn0052343 Hsap|gene:ENSG00000104064 Mmus|gene:ENSMUSG00000027361 Oari|443276 Sscr|100157164	0	0	0	0	0	0	0	1	1	1	1	1	1	1	0	0	0	0	0	-	-	-	-	-	-	-	-	-	0	6	0	-	-	-		-	-	-	-	-	-		-	-	-	-
	4GI_OPF_10257	Btau|520665 Cfam|486768 Hsap|gene:ENSG00000170324 Mmus|gene:ENSMUSG00000067023 Oari|101115935 Sscr|100524830 Sscr|100737592	0	0	0	0	0	0	0	1	1	1	1	1	2	0	0	0	0	0	0	-	-	-	-	-	-	-	-	-	0	6	0	-	-	-		-	-	-	-	-	-		-	-	-	-
	4GI_OPF_10258	Btau|520864 Cfam|609221 Hsap|gene:ENSG00000166135 Mmus|gene:ENSMUSG00000036450 Oari|101122066 Sscr|100513467 Sscr|100155854	0	0	0	0	0	0	0	1	1	1	1	1	2	0	0	0	0	0	0	-	-	-	-	-	-	-	-	-	0	6	0	-	-	-		-	-	-	-	-	-		-	-	-	-
	4GI_OPF_10259	Btau|521175 Cfam|489694 Hsap|gene:ENSG00000127688 Mmus|gene:ENSMUSG00000052557 Oari|101121287 Sscr|100518489 Sscr|100623808	0	0	0	0	0	0	0	1	1	1	1	1	2	0	0	0	0	0	0	-	-	-	-	-	-	-	-	-	0	6	0	-	-	-		-	-	-	-	-	-		-	-	-	-
	4GI_OPF_1026	Asuu|GS_00165 Btau|408013 Btau|100337204 Btau|408015 Btau|282648 Asuu|GS_16801 Btau|282410 Btau|353113 Asuu|GS_04697 Btau|509779 Cfam|403516 Cfam|100686650 Cfam|484724 Cfam|480915 Cfam|480660 Dmel|gene:FBgn0001991 Cfam|490244 Cfam|490305 Dmel|gene:FBgn0263111 Dviv|DICVIV_07691 Dviv|DICVIV_07927 Hcon|HCISE00834000 Hcon|HCISE00088700 Hcon|HCISE00088800 Hcon|HCISE00142200 Hcon|HCISE01105200 Hpol|HPB…	3	3	3	5	3	2	3	7	7	7	7	8	4	2	0	0	0	0	0	3306.43	Y	-	-	-	-	-	-	Y	4	6	3	Y	-	-		D918_03371; D918_07619; D918_07856	D918_07856: K05315	D918_07856: Voltage-gated calcium channel, L-type, alpha subunit. C. elegans egl-19 ortholog	D918_07856: 0	D918_07856: IPR014873:Voltage-dependent calcium channel, alpha-1 subunit, IQ domain:6.1e-19|IPR005821:Ion transport:2.6e-54|IPR005446:Voltage-dependent calcium channel, L-type, alpha-1 subunit:1.7e-11|IPR002077:Voltage-dependent calcium channel, alpha-1 subunit:3.8e-66	D918_07856: GO:0016020:Cellular Component: membrane :2.6e-54|GO:0055085:Biological Process: transmembrane transport :3.8e-66|GO:0005216:Molecular Function: ion channel activity :2.6e-54|GO:0051925:Biological Process: regulation of calcium ion transport via voltage-gated calcium channel activity :3.8e-66|GO:0005245:Molecular Function: voltage-gated calcium channel activity :3.8e-66|GO:0016021:Cell…		GS_00165; GS_16801; GS_04697	GS_00165: K05315-voltage-dependent calcium channel alpha 1, invertebrate ; GS_16801: K05315-voltage-dependent calcium channel alpha 1, invertebrate ; GS_04697: K05315-voltage-dependent calcium channel alpha 1, invertebrate	GS_00165: IPR005446-Voltage-dependent calcium channel, L-type, alpha-1 subunit IPR002077-Voltage-dependent calcium channel, alpha-1 subunit IPR005821-Ion transport ; GS_16801: IPR018249-EF-HAND 2 IPR002077-Voltage-dependent calcium channel, alpha-1 subunit IPR005821-Ion transport ; GS_04697: IPR014873-Voltage-dependent calcium channel, alpha-1 subunit, IQ domain IPR002077-Voltage-dependent calciu…	GS_00165: Biological Process: calcium ion transport (GO:0006816), Biological Process: ion transport (GO:0006811), Biological Process: regulation of calcium ion transport via voltage-gated calcium channel activity (GO:0051925), Biological Process: transmembrane transport (GO:0055085), Cellular Component: integral to membrane (GO:0016021), Cellular Component: membrane (GO:0016020), Cellular Compone…
	4GI_OPF_10260	Btau|521239 Cfam|487079 Dmel|gene:FBgn0031232 Hsap|gene:ENSG00000150051 Mmus|gene:ENSMUSG00000061013 Oari|101120262 Sscr|100620286	0	0	0	0	0	0	0	1	1	1	1	1	1	1	0	0	0	0	0	-	-	-	-	-	-	-	-	-	0	6	0	-	-	-		-	-	-	-	-	-		-	-	-	-
	4GI_OPF_10261	Btau|521780 Cfam|489335 Hsap|gene:ENSG00000110002 Mmus|gene:ENSMUSG00000023186 Mmus|gene:ENSMUSG00000038112 Oari|101105613 Sscr|100515913	0	0	0	0	0	0	0	1	1	1	2	1	1	0	0	0	0	0	0	-	-	-	-	-	-	-	-	-	0	6	0	-	-	-		-	-	-	-	-	-		-	-	-	-
	4GI_OPF_10262	Btau|521995 Cfam|607056 Hsap|gene:ENSG00000165606 Mmus|gene:ENSMUSG00000041730 Oari|101116883 Ooch|nOo_GENE07440.1:mRNA Sscr|100154590	0	0	0	0	1	0	0	1	1	1	1	1	1	0	0	0	0	0	0	-	-	-	-	-	-	-	-	-	0	6	1	Y	-	-		-	-	-	-	-	-		-	-	-	-
	4GI_OPF_10263	Btau|522085 Cfam|611786 Hsap|gene:ENSG00000156150 Mmus|gene:ENSMUSG00000014603 Mmus|gene:ENSMUSG00000092379 Oari|101104710 Sscr|100512714	0	0	0	0	0	0	0	1	1	1	2	1	1	0	0	0	0	0	0	-	-	-	-	-	-	-	-	-	0	6	0	-	-	-		-	-	-	-	-	-		-	-	-	-
	4GI_OPF_10264	Btau|522329 Cfam|607600 Hsap|gene:ENSG00000163607 Mmus|gene:ENSMUSG00000022668 Oari|101122565 Scer|YDR336W Sscr|100515759	0	0	0	0	0	0	0	1	1	1	1	1	1	0	1	0	0	0	0	-	-	-	-	-	-	-	-	-	0	6	0	-	-	-		-	-	-	-	-	-		-	-	-	-
	4GI_OPF_10265	Btau|522566 Cfam|485829 Hsap|gene:ENSG00000126003 Mmus|gene:ENSMUSG00000051413 Oari|101103746 Sscr|100511053 Sscr|100624021	0	0	0	0	0	0	0	1	1	1	1	1	2	0	0	0	0	0	0	-	-	-	-	-	-	-	-	-	0	6	0	-	-	-		-	-	-	-	-	-		-	-	-	-
	4GI_OPF_10266	Btau|522943 Cfam|611315 Hsap|gene:ENSG00000104320 Mmus|gene:ENSMUSG00000028224 Oari|101115286 Sscr|100153233 Dmel|gene:FBgn0261530	0	0	0	0	0	0	0	1	1	1	1	1	1	1	0	0	0	0	0	-	-	-	-	-	-	-	-	-	0	6	0	-	-	-		-	-	-	-	-	-		-	-	-	-
	4GI_OPF_10267	Btau|522946 Cfam|490364 Hsap|gene:ENSG00000143195 Mmus|gene:ENSMUSG00000040612 Oari|101110204 Sscr|100514957 Sscr|100737481	0	0	0	0	0	0	0	1	1	1	1	1	2	0	0	0	0	0	0	-	-	-	-	-	-	-	-	-	0	6	0	-	-	-		-	-	-	-	-	-		-	-	-	-
	4GI_OPF_10268	Btau|522954 Cfam|490580 Btau|613390 Hsap|gene:ENSG00000196242 Oari|101114017 Sscr|100515880 Sscr|100737570	0	0	0	0	0	0	0	2	1	1	0	1	2	0	0	0	0	0	0	-	-	-	-	-	-	-	-	-	0	5	0	-	-	-		-	-	-	-	-	-		-	-	-	-
	4GI_OPF_10269	Btau|522979 Cfam|489366 Hsap|gene:ENSG00000259159 Hsap|gene:ENSG00000235718 Mmus|gene:ENSMUSG00000034739 Oari|101109206 Sscr|100520397	0	0	0	0	0	0	0	1	1	2	1	1	1	0	0	0	0	0	0	-	-	-	-	-	-	-	-	-	0	6	0	-	-	-		-	-	-	-	-	-		-	-	-	-
	4GI_OPF_1027	Btau|282360 Asuu|GS_01680 Btau|100297538 Btau|537901 Btau|517077 Btau|510209 Cfam|403697 Cfam|475171 Cfam|478766 Cfam|485637 Cfam|612275 Cfam|487162 Dviv|DICVIV_05276 Dmel|gene:FBgn0259111 Hcon|HCISE00066700 Hpol|HPBE_0002176401-mRNA-1 Hsap|gene:ENSG00000080493 Hsap|gene:ENSG00000050438 Hsap|gene:ENSG00000033867 Hsap|gene:ENSG00000113073 Hsap|gene:ENSG00000144290 Hsap|gene:ENSG00000188687 Mmus|ge…	1	2	1	1	2	2	1	9	9	9	9	9	7	2	0	0	0	0	0	2861.4	Y	-	-	-	-	-	-	Y	4	6	3	Y	-	-		D918_04235	D918_04235: K13858	D918_04235: SLC4A7, NBC2, NBC3, NBCN1, SBC2, SLC4A6; solute carrier family 4, sodium bicarbonate cotransporter, member 7	D918_04235: 6.8E-236	D918_04235: IPR003024:Sodium bicarbonate cotransporter:4.6e-17|IPR011531:Bicarbonate transporter, C-terminal:1.3e-202|IPR003020:Bicarbonate transporter, eukaryotic:3.7e-36|IPR013769:Bicarbonate transporter, cytoplasmic:2.2e-106|IPR016152:Phosphotransferase/anion transporter:6.8e-88	D918_04235: GO:0006810:Biological Process: transport :6.8e-88|GO:0016020:Cellular Component: membrane :3.7e-36|GO:0006820:Biological Process: anion transport :1.3e-202|GO:0005452:Molecular Function: inorganic anion exchanger activity :3.7e-36|GO:0016021:Cellular Component: integral to membrane :1.3e-202|GO:0005215:Molecular Function: transporter activity :6.8e-88|GO:0008509:Molecular Function: an…		GS_01680; GS_10345	GS_01680: -; GS_10345: K13856-solute carrier family 4 (anion exchanger), member 3	GS_01680: IPR003020-Bicarbonate transporter, eukaryotic IPR003024-Sodium bicarbonate cotransporter IPR016152-Phosphotransferase/anion transporter IPR011531-Bicarbonate transporter, C-terminal IPR013769-Bicarbonate transporter, cytoplasmic ; GS_10345: IPR003020-Bicarbonate transporter, eukaryotic IPR001717-Anion exchange protein IPR016152-Phosphotransferase/anion transporter IPR011531-Bicarbonate …	GS_01680: Biological Process: anion transport (GO:0006820), Biological Process: transport (GO:0006810), Cellular Component: integral to membrane (GO:0016021), Cellular Component: membrane (GO:0016020), Molecular Function: anion transmembrane transporter activity (GO:0008509), Molecular Function: inorganic anion exchanger activity (GO:0005452), Molecular Function: transporter activity (GO:0005215)…
	4GI_OPF_10270	Btau|522980 Cfam|608188 Dmel|gene:FBgn0031187 Hsap|gene:ENSG00000036672 Mmus|gene:ENSMUSG00000032010 Oari|101109478 Sscr|100520041	0	0	0	0	0	0	0	1	1	1	1	1	1	1	0	0	0	0	0	-	-	-	-	-	-	-	-	-	0	6	0	-	-	-		-	-	-	-	-	-		-	-	-	-
	4GI_OPF_10271	Btau|523030 Cfam|491038 Hsap|gene:ENSG00000225485 Hsap|gene:ENSG00000260374 Mmus|gene:ENSMUSG00000049807 Oari|101123648 Sscr|100514368	0	0	0	0	0	0	0	1	1	2	1	1	1	0	0	0	0	0	0	-	-	-	-	-	-	-	-	-	0	6	0	-	-	-		-	-	-	-	-	-		-	-	-	-
	4GI_OPF_10272	Btau|523251 Cfam|491990 Hsap|gene:ENSG00000165259 Mmus|gene:ENSMUSG00000034551 Oari|101122331 Btau|100337493 Sscr|100621628	0	0	0	0	0	0	0	2	1	1	1	1	1	0	0	0	0	0	0	-	-	-	-	-	-	-	-	-	0	6	0	-	-	-		-	-	-	-	-	-		-	-	-	-
	4GI_OPF_10273	Btau|523327 Cfam|609573 Dmel|gene:FBgn0051803 Hsap|gene:ENSG00000172426 Mmus|gene:ENSMUSG00000023966 Oari|101116098 Sscr|100157153	0	0	0	0	0	0	0	1	1	1	1	1	1	1	0	0	0	0	0	-	-	-	-	-	-	-	-	-	0	6	0	-	-	-		-	-	-	-	-	-		-	-	-	-
	4GI_OPF_10274	Btau|523600 Cfam|609664 Dmel|gene:FBgn0038531 Hsap|gene:ENSG00000146221 Mmus|gene:ENSMUSG00000023949 Oari|101118566 Sscr|100156326	0	0	0	0	0	0	0	1	1	1	1	1	1	1	0	0	0	0	0	-	-	-	-	-	-	-	-	-	0	6	0	-	-	-		-	-	-	-	-	-		-	-	-	-
	4GI_OPF_10275	Btau|523616 Cfam|609026 Hsap|gene:ENSG00000240654 Mmus|gene:ENSMUSG00000071347 Oari|101116326 Sscr|100522569 Hsap|gene:ENSG00000205863	0	0	0	0	0	0	0	1	1	2	1	1	1	0	0	0	0	0	0	-	-	-	-	-	-	-	-	-	0	6	0	-	-	-		-	-	-	-	-	-		-	-	-	-
	4GI_OPF_10276	Btau|523694 Cfam|612109 Hsap|gene:ENSG00000178980 Mmus|gene:ENSMUSG00000041571 Oari|101119329 Sscr|397032 Tsui|D918_04992	1	0	0	0	0	0	0	1	1	1	1	1	1	0	0	1	0	0	0	-	-	-	-	-	-	-	-	-	1	6	0	Y	-	-		D918_04992	D918_04992: -	D918_04992: -	D918_04992: -	D918_04992: IPR012335:Thioredoxin fold:7.6e-06|IPR011893:Selenoprotein, Rdx type:1.8e-13|IPR012336:Thioredoxin-like fold:8.4e-06	D918_04992: GO:0008430:Molecular Function: selenium binding :1.8e-13|GO:0045454:Biological Process: cell redox homeostasis :1.8e-13		-	-	-	-
	4GI_OPF_10277	Btau|523830 Cfam|486212 Hsap|gene:ENSG00000154252 Mmus|gene:ENSMUSG00000056307 Oari|101121227 Sscr|396666 Mmus|gene:ENSMUSG00000034005	0	0	0	0	0	0	0	1	1	1	2	1	1	0	0	0	0	0	0	-	-	-	-	-	-	-	-	-	0	6	0	-	-	-		-	-	-	-	-	-		-	-	-	-
	4GI_OPF_10278	Btau|524150 Cfam|609592 Dmel|gene:FBgn0051481 Hsap|gene:ENSG00000105996 Mmus|gene:ENSMUSG00000014704 Oari|101106161 Sscr|100519993	0	0	0	0	0	0	0	1	1	1	1	1	1	1	0	0	0	0	0	-	-	-	-	-	-	-	-	-	0	6	0	-	-	-		-	-	-	-	-	-		-	-	-	-
	4GI_OPF_10279	Btau|524166 Cfam|488237 Dmel|gene:FBgn0053144 Hsap|gene:ENSG00000137393 Mmus|gene:ENSMUSG00000038068 Oari|101122473 Sscr|100155665	0	0	0	0	0	0	0	1	1	1	1	1	1	1	0	0	0	0	0	-	-	-	-	-	-	-	-	-	0	6	0	-	-	-		-	-	-	-	-	-		-	-	-	-
	4GI_OPF_1028	Asuu|GS_23607 Btau|100337021 Btau|100336528 Asuu|GS_21443 Asuu|GS_00736 Btau|504317 Btau|533894 Cfam|478781 Cfam|481124 Cfam|476136 Cfam|483628 Dmel|gene:FBgn0004649 Dviv|DICVIV_00311 Dmel|gene:FBgn0261260 Dmel|gene:FBgn0053087 Asuu|GS_07257 Hcon|HCISE00612400 Hcon|HCISE01583900 Hpol|HPBE_0000873401-mRNA-1 Hsap|gene:ENSG00000081479 Hsap|gene:ENSG00000123384 Hsap|gene:ENSG00000168702 Hsap|gene:ENS…	3	4	2	2	5	2	1	6	6	6	6	6	9	5	0	0	0	0	0	7710	Y	-	-	-	-	-	-	Y	4	6	3	Y	-	-		D918_01129; D918_02136; D918_05632	D918_05632: K03068	D918_05632: putative Low-density lipoprotein receptor repeat class B	D918_05632: 0	D918_05632: IPR002172:Low-density lipoprotein (LDL) receptor class A repeat:5.4e-09|IPR000033:LDLR class B repeat:6.9e-13|IPR023415:Low-density lipoprotein (LDL) receptor class A, conserved site:na|IPR006210:Epidermal growth factor-like:na|IPR011042:Six-bladed beta-propeller, TolB-like:1.6e-83	D918_05632: GO:0005515:Molecular Function: protein binding :5.4e-09		GS_23607; GS_21443; GS_00736; GS_07257	GS_23607: -; GS_21443: K06233-low density lipoprotein-related protein 2 ; GS_00736: K04550-low density lipoprotein-related protein 1 (alpha-2-macroglobulin receptor) ; GS_07257: K03068-low density lipoprotein receptor-related protein 5/6	GS_23607: IPR018097-EGF-like calcium-binding, conserved site IPR000033-LDLR class B repeat IPR023415-Low-density lipoprotein (LDL) receptor class A, conserved site IPR006210-Epidermal growth factor-like IPR013032-EGF-like region, conserved site IPR011042-Six-bladed beta-propeller, TolB-like IPR000152-EGF-type aspartate/asparagine hydroxylation site IPR002172-Low-density lipoprotein (LDL) receptor…	GS_23607: Molecular Function: calcium ion binding (GO:0005509), Molecular Function: protein binding (GO:0005515); GS_21443: Molecular Function: calcium ion binding (GO:0005509), Molecular Function: protein binding (GO:0005515); GS_00736: Molecular Function: calcium ion binding (GO:0005509), Molecular Function: protein binding (GO:0005515); GS_07257: Molecular Function: protein binding (GO:0005515)
	4GI_OPF_10280	Btau|524289 Cfam|488683 Dmel|gene:FBgn0041150 Hsap|gene:ENSG00000104044 Mmus|gene:ENSMUSG00000030450 Oari|101102287 Sscr|397171	0	0	0	0	0	0	0	1	1	1	1	1	1	1	0	0	0	0	0	-	-	-	-	-	-	-	-	-	0	6	0	-	-	-		-	-	-	-	-	-		-	-	-	-
	4GI_OPF_10281	Btau|524585 Cfam|608462 Hsap|gene:ENSG00000125482 Mmus|gene:ENSMUSG00000026803 Oari|101120403 Sscr|100511433 Tsui|D918_06705	1	0	0	0	0	0	0	1	1	1	1	1	1	0	0	0	0	0	0	-	-	-	-	-	-	-	-	-	1	6	0	Y	-	-		D918_06705	D918_06705: K15225	D918_06705: TTF1; transcription termination factor, RNA polymerase I	D918_06705: 0.00000000000015	D918_06705: IPR001005:SANT domain, DNA binding:9.7e-05|IPR014778:Myb, DNA-binding:1.2e-05|IPR009057:Homeodomain-like:1.2e-08|IPR012287:Homeodomain-related:na	D918_06705: GO:0003677:Molecular Function: DNA binding :9.7e-05|GO:0005515:Molecular Function: protein binding :1.2e-08|GO:0006355:Biological Process: regulation of transcription, DNA-dependent :na		-	-	-	-
	4GI_OPF_10282	Btau|524590 Cfam|488794 Hsap|gene:ENSG00000175920 Mmus|gene:ENSMUSG00000044716 Oari|101121682 Sscr|100736823 Sscr|100736712	0	0	0	0	0	0	0	1	1	1	1	1	2	0	0	0	0	0	0	-	-	-	-	-	-	-	-	-	0	6	0	-	-	-		-	-	-	-	-	-		-	-	-	-
	4GI_OPF_10283	Btau|524593 Cfam|607629 Hsap|gene:ENSG00000198750 Hsap|gene:ENSG00000183086 Mmus|gene:ENSMUSG00000015944 Oari|101112277 Sscr|100620792	0	0	0	0	0	0	0	1	1	2	1	1	1	0	0	0	0	0	0	-	-	-	-	-	-	-	-	-	0	6	0	-	-	-		-	-	-	-	-	-		-	-	-	-
	4GI_OPF_10284	Btau|525122 Cfam|489618 Hsap|gene:ENSG00000215912 Mmus|gene:ENSMUSG00000046637 Btau|101904409 Oari|101120260 Sscr|100626203	0	0	0	0	0	0	0	2	1	1	1	1	1	0	0	0	0	0	0	-	-	-	-	-	-	-	-	-	0	6	0	-	-	-		-	-	-	-	-	-		-	-	-	-
	4GI_OPF_10285	Btau|525154 Cfam|610411 Hsap|gene:ENSG00000109929 Mmus|gene:ENSMUSG00000032018 Oari|101117697 Scer|YLR056W Sscr|100520925	0	0	0	0	0	0	0	1	1	1	1	1	1	0	1	0	0	0	0	-	-	-	-	-	-	-	-	-	0	6	0	-	-	-		-	-	-	-	-	-		-	-	-	-
	4GI_OPF_10286	Btau|525243 Cfam|486322 Dmel|gene:FBgn0030634 Hsap|gene:ENSG00000075035 Mmus|gene:ENSMUSG00000063430 Oari|101104094 Sscr|100737379	0	0	0	0	0	0	0	1	1	1	1	1	1	1	0	0	0	0	0	-	-	-	-	-	-	-	-	-	0	6	0	-	-	-		-	-	-	-	-	-		-	-	-	-
	4GI_OPF_10287	Btau|525496 Cfam|489894 Hsap|gene:ENSG00000106268 Mmus|gene:ENSMUSG00000036639 Oari|101119103 Sscr|100624718 Tsui|D918_03087	1	0	0	0	0	0	0	1	1	1	1	1	1	0	0	0	0	0	0	-	-	-	-	-	-	-	-	-	1	6	0	Y	-	-		D918_03087	D918_03087: K03574	D918_03087: 7,8-dihydro-8-oxoguanine triphosphatase	D918_03087: 8.2E-50	D918_03087: IPR015797:NUDIX hydrolase domain-like:6.8e-29|IPR020476:NUDIX hydrolase:2.3e-06|IPR003563:7,8-dihydro-8-oxoguanine triphosphatase:2.7e-38|IPR020084:NUDIX hydrolase, conserved site:na|IPR000086:NUDIX hydrolase domain:8.5e-37	D918_03087: GO:0006281:Biological Process: DNA repair :2.7e-38|GO:0016787:Molecular Function: hydrolase activity :8.5e-37|GO:0008413:Molecular Function: 8-oxo-7,8-dihydroguanosine triphosphate pyrophosphatase activity :2.7e-38		-	-	-	-
	4GI_OPF_10288	Btau|525558 Cfam|612672 Hsap|gene:ENSG00000102349 Mmus|gene:ENSMUSG00000041649 Oari|101114934 Sscr|100154631 Dmel|gene:FBgn0261705	0	0	0	0	0	0	0	1	1	1	1	1	1	1	0	0	0	0	0	-	-	-	-	-	-	-	-	-	0	6	0	-	-	-		-	-	-	-	-	-		-	-	-	-
	4GI_OPF_10289	Btau|525643 Cfam|488825 Hsap|gene:ENSG00000163982 Mmus|gene:ENSMUSG00000051596 Oari|101114523 Sscr|100524096 Sscr|100626593	0	0	0	0	0	0	0	1	1	1	1	1	2	0	0	0	0	0	0	-	-	-	-	-	-	-	-	-	0	6	0	-	-	-		-	-	-	-	-	-		-	-	-	-
	4GI_OPF_1029	Btau|100299477 Cfam|403497 Cfam|100855710 Btau|282061 Btau|507516 Btau|517426 Btau|529590 Btau|533065 Btau|534223 Btau|535956 Btau|537277 Btau|539718 Cfam|477026 Cfam|478772 Cfam|478773 Cfam|478775 Cfam|477604 Cfam|485593 Cfam|610754 Cfam|488382 Dmel|gene:FBgn0260993 Dmel|gene:FBgn0085434 Hsap|gene:ENSG00000007314 Hsap|gene:ENSG00000153253 Hsap|gene:ENSG00000136531 Hsap|gene:ENSG00000144285 Hsap|…	0	0	0	0	0	0	0	10	10	10	10	10	11	2	0	0	0	0	0	-	-	-	-	-	-	-	-	-	0	6	0	-	-	-		-	-	-	-	-	-		-	-	-	-
	4GI_OPF_10290	Btau|526095 Cfam|608170 Dmel|gene:FBgn0039149 Hsap|gene:ENSG00000182196 Mmus|gene:ENSMUSG00000029404 Oari|101122815 Sscr|100157752	0	0	0	0	0	0	0	1	1	1	1	1	1	1	0	0	0	0	0	-	-	-	-	-	-	-	-	-	0	6	0	-	-	-		-	-	-	-	-	-		-	-	-	-
	4GI_OPF_10291	Btau|526291 Cfam|485910 Hsap|gene:ENSG00000158296 Mmus|gene:ENSMUSG00000018459 Oari|101118040 Sscr|100157990 Sscr|100738810	0	0	0	0	0	0	0	1	1	1	1	1	2	0	0	0	0	0	0	-	-	-	-	-	-	-	-	-	0	6	0	-	-	-		-	-	-	-	-	-		-	-	-	-
	4GI_OPF_10292	Btau|526448 Cfam|489948 Dmel|gene:FBgn0028789 Hsap|gene:ENSG00000149922 Mmus|gene:ENSMUSG00000030699 Oari|101115502 Dmel|gene:FBgn0035956	0	0	0	0	0	0	0	1	1	1	1	1	0	2	0	0	0	0	0	-	-	-	-	-	-	-	-	-	0	5	0	-	-	-		-	-	-	-	-	-		-	-	-	-
	4GI_OPF_10293	Btau|526535 Cfam|608021 Hsap|gene:ENSG00000104549 Mmus|gene:ENSMUSG00000022351 Oari|100125351 Sscr|100113409 Scer|YGR175C	0	0	0	0	0	0	0	1	1	1	1	1	1	0	1	0	0	0	0	-	-	-	-	-	-	-	-	-	0	6	0	-	-	-		-	-	-	-	-	-		-	-	-	-
	4GI_OPF_10294	Btau|526597 Cfam|608430 Hsap|gene:ENSG00000173818 Mmus|gene:ENSMUSG00000039850 Oari|101119998 Sscr|100525423 Sscr|100525249	0	0	0	0	0	0	0	1	1	1	1	1	2	0	0	0	0	0	0	-	-	-	-	-	-	-	-	-	0	6	0	-	-	-		-	-	-	-	-	-		-	-	-	-
	4GI_OPF_10295	Btau|526748 Cfam|610595 Dmel|gene:FBgn0030995 Hsap|gene:ENSG00000215883 Mmus|gene:ENSMUSG00000028621 Oari|101121639 Sscr|100621173	0	0	0	0	0	0	0	1	1	1	1	1	1	1	0	0	0	0	0	-	-	-	-	-	-	-	-	-	0	6	0	-	-	-		-	-	-	-	-	-		-	-	-	-
	4GI_OPF_10296	Btau|526961 Cfam|490217 Dmel|gene:FBgn0028487 Hsap|gene:ENSG00000066557 Mmus|gene:ENSMUSG00000063052 Oari|101117711 Sscr|100515841	0	0	0	0	0	0	0	1	1	1	1	1	1	1	0	0	0	0	0	-	-	-	-	-	-	-	-	-	0	6	0	-	-	-		-	-	-	-	-	-		-	-	-	-
	4GI_OPF_10297	Btau|527341 Cfam|490544 Btau|787120 Hsap|gene:ENSG00000206422 Mmus|gene:ENSMUSG00000073375 Oari|101106733 Sscr|100623178	0	0	0	0	0	0	0	2	1	1	1	1	1	0	0	0	0	0	0	-	-	-	-	-	-	-	-	-	0	6	0	-	-	-		-	-	-	-	-	-		-	-	-	-
	4GI_OPF_10298	Btau|527363 Cfam|488096 Btau|787222 Hsap|gene:ENSG00000172578 Mmus|gene:ENSMUSG00000043008 Oari|101102950 Sscr|100625137	0	0	0	0	0	0	0	2	1	1	1	1	1	0	0	0	0	0	0	-	-	-	-	-	-	-	-	-	0	6	0	-	-	-		-	-	-	-	-	-		-	-	-	-
	4GI_OPF_10299	Btau|527393 Cfam|487567 Hsap|gene:ENSG00000256061 Mmus|gene:ENSMUSG00000092192 Sscr|100513251 Dmel|gene:FBgn0032345 Mmus|gene:ENSMUSG00000089865	0	0	0	0	0	0	0	1	1	1	2	0	1	1	0	0	0	0	0	-	-	-	-	-	-	-	-	-	0	5	0	-	-	-		-	-	-	-	-	-		-	-	-	-
	4GI_OPF_1030	Asuu|GS_01635 Btau|407104 Btau|407770 Btau|504294 Btau|508175 Btau|100851717 Btau|531240 Cfam|100688869 Btau|781625 Cfam|482251 Cfam|474459 Cfam|476526 Cfam|490270 Cfam|492251 Cfam|492243 Dmel|gene:FBgn0025741 Dviv|DICVIV_02053 Hcon|HCISE00572000 Hcon|HCISE00473900 Hcon|HCISE01382900 Hpol|HPBE_0000120901-mRNA-1 Hsap|gene:ENSG00000076356 Hsap|gene:ENSG00000114554 Hsap|gene:ENSG00000004399 Hsap|gen…	2	1	3	3	1	1	1	8	8	8	8	8	7	2	0	0	0	0	1	2857.56	Y	-	-	-	-	-	-	Y	4	6	3	Y	-	-		D918_04484; D918_09345	D918_09345: K06820	D918_09345: putative IPT/TIG domain protein	D918_09345: 2E-291	D918_09345: IPR003659:Plexin/semaphorin/integrin:na|IPR014756:Immunoglobulin E-set:9.5e-17|IPR002165:Plexin:2.4e-05|IPR016201:Plexin-like fold:6.9e-06|IPR008936:Rho GTPase activation protein:4.3e-11|IPR002909:Cell surface receptor IPT/TIG:1.8e-19|IPR013548:Plexin, cytoplasmic RasGAP domain:2.4e-89|IPR013783:Immunoglobulin-like fold:1.2e-21	D918_09345: GO:0016020:Cellular Component: membrane :6.9e-06|GO:0007165:Biological Process: signal transduction :4.3e-11|GO:0005515:Molecular Function: protein binding :1.8e-19|GO:0007275:Biological Process: multicellular organismal development :6.9e-06|GO:0004872:Molecular Function: receptor activity :6.9e-06|GO:0005622:Cellular Component: intracellular :4.3e-11		GS_01635	GS_01635: K06820-plexin A	GS_01635: IPR015943-WD40/YVTN repeat-like-containing domain IPR013548-Plexin, cytoplasmic RasGAP domain IPR002165-Plexin IPR013783-Immunoglobulin-like fold IPR008936-Rho GTPase activation protein IPR001627-Semaphorin/CD100 antigen IPR014756-Immunoglobulin E-set IPR002909-Cell surface receptor IPT/TIG IPR016201-Plexin-like fold IPR003659-Plexin/semaphorin/integrin	GS_01635: Biological Process: multicellular organismal development (GO:0007275), Biological Process: signal transduction (GO:0007165), Cellular Component: intracellular (GO:0005622), Cellular Component: membrane (GO:0016020), Molecular Function: protein binding (GO:0005515), Molecular Function: receptor activity (GO:0004872)
	4GI_OPF_10300	Btau|527553 Cfam|488629 Hsap|gene:ENSG00000132693 Mmus|gene:ENSMUSG00000037942 Oari|101115495 Sscr|100620468 Sscr|396842	0	0	0	0	0	0	0	1	1	1	1	1	2	0	0	0	0	0	0	-	-	-	-	-	-	-	-	-	0	6	0	-	-	-		-	-	-	-	-	-		-	-	-	-
	4GI_OPF_10301	Btau|527669 Cfam|489491 Dmel|gene:FBgn0033903 Hsap|gene:ENSG00000125434 Mmus|gene:ENSMUSG00000018740 Oari|101107368 Sscr|100628169	0	0	0	0	0	0	0	1	1	1	1	1	1	1	0	0	0	0	0	-	-	-	-	-	-	-	-	-	0	6	0	-	-	-		-	-	-	-	-	-		-	-	-	-
	4GI_OPF_10302	Btau|527744 Cfam|486253 Hsap|gene:ENSG00000182782 Hsap|gene:ENSG00000255398 Mmus|gene:ENSMUSG00000045502 Oari|101102014 Sscr|100155773	0	0	0	0	0	0	0	1	1	2	1	1	1	0	0	0	0	0	0	-	-	-	-	-	-	-	-	-	0	6	0	-	-	-		-	-	-	-	-	-		-	-	-	-
	4GI_OPF_10303	Btau|528166 Cfam|489449 Hsap|gene:ENSG00000091592 Mmus|gene:ENSMUSG00000069830 Mmus|gene:ENSMUSG00000070390 Mmus|gene:ENSMUSG00000092528 Oari|101114035	0	0	0	0	0	0	0	1	1	1	3	1	0	0	0	0	0	0	0	-	-	-	-	-	-	-	-	-	0	5	0	-	-	-		-	-	-	-	-	-		-	-	-	-
	4GI_OPF_10304	Btau|528174 Cfam|486229 Hsap|gene:ENSG00000111452 Mmus|gene:ENSMUSG00000044017 Oari|101113363 Sscr|100157489 Sscr|100736874	0	0	0	0	0	0	0	1	1	1	1	1	2	0	0	0	0	0	0	-	-	-	-	-	-	-	-	-	0	6	0	-	-	-		-	-	-	-	-	-		-	-	-	-
	4GI_OPF_10305	Btau|528249 Cfam|486982 Hsap|gene:ENSG00000178460 Mmus|gene:ENSMUSG00000046101 Oari|101122869 Sscr|100154418 Dmel|gene:FBgn0002709	0	0	0	0	0	0	0	1	1	1	1	1	1	1	0	0	0	0	0	-	-	-	-	-	-	-	-	-	0	6	0	-	-	-		-	-	-	-	-	-		-	-	-	-
	4GI_OPF_10306	Btau|528348 Cfam|487255 Dmel|gene:FBgn0031235 Hsap|gene:ENSG00000103021 Mmus|gene:ENSMUSG00000036598 Oari|101104419 Sscr|100736676	0	0	0	0	0	0	0	1	1	1	1	1	1	1	0	0	0	0	0	-	-	-	-	-	-	-	-	-	0	6	0	-	-	-		-	-	-	-	-	-		-	-	-	-
	4GI_OPF_10307	Btau|528748 Cfam|609872 Hsap|gene:ENSG00000261846 Hsap|gene:ENSG00000197953 Mmus|gene:ENSMUSG00000090527 Oari|101116193 Mmus|gene:ENSMUSG00000091376	0	0	0	0	0	0	0	1	1	2	2	1	0	0	0	0	0	0	0	-	-	-	-	-	-	-	-	-	0	5	0	-	-	-		-	-	-	-	-	-		-	-	-	-
	4GI_OPF_10308	Btau|528977 Cfam|486445 Hsap|gene:ENSG00000196934 Hsap|gene:ENSG00000196622 Hsap|gene:ENSG00000183246 Mmus|gene:ENSMUSG00000071636 Sscr|100153093	0	0	0	0	0	0	0	1	1	3	1	0	1	0	0	0	0	0	0	-	-	-	-	-	-	-	-	-	0	5	0	-	-	-		-	-	-	-	-	-		-	-	-	-
	4GI_OPF_10309	Btau|529059 Cfam|607271 Dmel|gene:FBgn0014949 Hsap|gene:ENSG00000005102 Mmus|gene:ENSMUSG00000001493 Oari|101110776 Sscr|100516574	0	0	0	0	0	0	0	1	1	1	1	1	1	1	0	0	0	0	0	-	-	-	-	-	-	-	-	-	0	6	0	-	-	-		-	-	-	-	-	-		-	-	-	-
	4GI_OPF_1031	Btau|540615 Cfam|100856068 Hsap|gene:ENSG00000197888 Mmus|gene:ENSMUSG00000061906 Oari|101117764 Sscr|100624788 Btau|100138004 Cfam|442984 Cfam|100856129 Cfam|100686607 Btau|100138908 Btau|100140261 Btau|100296421 Btau|511743 Btau|515638 Btau|526979 Btau|530553 Btau|533587 Btau|540544 Btau|615303 Btau|781478 Btau|781988 Cfam|480777 Cfam|475163 Cfam|482178 Cfam|608760 Dmel|gene:FBgn0026314 Hsap|ge…	0	0	0	0	0	0	0	14	8	12	9	8	9	1	0	0	0	0	0	-	-	-	-	-	-	-	-	-	0	6	0	-	-	-		-	-	-	-	-	-		-	-	-	-
	4GI_OPF_10310	Btau|529183 Cfam|491690 Hsap|gene:ENSG00000141639 Hsap|gene:ENSG00000262673 Mmus|gene:ENSMUSG00000024558 Oari|101112939 Sscr|100523414	0	0	0	0	0	0	0	1	1	2	1	1	1	0	0	0	0	0	0	-	-	-	-	-	-	-	-	-	0	6	0	-	-	-		-	-	-	-	-	-		-	-	-	-
	4GI_OPF_10311	Btau|529391 Cfam|489080 Hsap|gene:ENSG00000204176 Mmus|gene:ENSMUSG00000041479 Oari|101115343 Sscr|100625711 Tsui|D918_02641	1	0	0	0	0	0	0	1	1	1	1	1	1	0	0	0	0	0	0	-	-	-	-	-	-	-	-	-	1	6	0	Y	-	-		D918_02641	D918_02641: K15290	D918_02641: synaptotagmin I	D918_02641: 1.3E-26	D918_02641: IPR018029:C2 membrane targeting protein:na|IPR008973:C2 calcium/lipid-binding domain, CaLB:3.6e-19|IPR000008:C2 calcium-dependent membrane targeting:7.6e-09	D918_02641: GO:0005515:Molecular Function: protein binding :3.6e-19		-	-	-	-
	4GI_OPF_10312	Btau|529552 Cfam|486973 Hsap|gene:ENSG00000172817 Mmus|gene:ENSMUSG00000039519 Oari|101119648 Sscr|100286867 Sscr|100738003	0	0	0	0	0	0	0	1	1	1	1	1	2	0	0	0	0	0	0	-	-	-	-	-	-	-	-	-	0	6	0	-	-	-		-	-	-	-	-	-		-	-	-	-
	4GI_OPF_10313	Btau|529775 Cfam|488709 Dmel|gene:FBgn0033199 Hsap|gene:ENSG00000183060 Mmus|gene:ENSMUSG00000043831 Oari|101116429 Sscr|100152655	0	0	0	0	0	0	0	1	1	1	1	1	1	1	0	0	0	0	0	-	-	-	-	-	-	-	-	-	0	6	0	-	-	-		-	-	-	-	-	-		-	-	-	-
	4GI_OPF_10314	Btau|529791 Cfam|488710 Hsap|gene:ENSG00000103852 Mmus|gene:ENSMUSG00000030555 Oari|101110879 Sscr|100518888 Tsui|D918_01633	1	0	0	0	0	0	0	1	1	1	1	1	1	0	0	0	0	0	0	-	-	-	-	-	-	-	-	-	1	6	0	Y	-	-		D918_01633	D918_01633: -	D918_01633: -	D918_01633: -	D918_01633: IPR011990:Tetratricopeptide-like helical:2.8e-09	D918_01633: GO:0005488:Molecular Function: binding :2.8e-09		-	-	-	-
	4GI_OPF_10315	Btau|529881 Cfam|612640 Dmel|gene:FBgn0036846 Hsap|gene:ENSG00000082213 Mmus|gene:ENSMUSG00000022195 Oari|101115572 Sscr|100627703	0	0	0	0	0	0	0	1	1	1	1	1	1	1	0	0	0	0	0	-	-	-	-	-	-	-	-	-	0	6	0	-	-	-		-	-	-	-	-	-		-	-	-	-
	4GI_OPF_10316	Btau|530104 Cfam|607063 Dmel|gene:FBgn0039463 Hsap|gene:ENSG00000104450 Mmus|gene:ENSMUSG00000037617 Oari|101104833 Sscr|100135664	0	0	0	0	0	0	0	1	1	1	1	1	1	1	0	0	0	0	0	-	-	-	-	-	-	-	-	-	0	6	0	-	-	-		-	-	-	-	-	-		-	-	-	-
	4GI_OPF_10317	Btau|530263 Cfam|491144 Dmel|gene:FBgn0033783 Hsap|gene:ENSG00000092871 Mmus|gene:ENSMUSG00000020696 Oari|101118456 Sscr|100627054	0	0	0	0	0	0	0	1	1	1	1	1	1	1	0	0	0	0	0	-	-	-	-	-	-	-	-	-	0	6	0	-	-	-		-	-	-	-	-	-		-	-	-	-
	4GI_OPF_10318	Btau|530550 Cfam|490543 Hsap|gene:ENSG00000088756 Mmus|gene:ENSMUSG00000024043 Oari|101102444 Sscr|100520745 Sscr|100621566	0	0	0	0	0	0	0	1	1	1	1	1	2	0	0	0	0	0	0	-	-	-	-	-	-	-	-	-	0	6	0	-	-	-		-	-	-	-	-	-		-	-	-	-
	4GI_OPF_10319	Btau|530613 Cfam|487435 Hsap|gene:ENSG00000188984 Mmus|gene:ENSMUSG00000078507 Oari|101112496 Sscr|100513663 Cele|T09B9.1	0	0	0	0	0	1	0	1	1	1	1	1	1	0	0	0	0	0	0	-	-	-	-	-	-	-	-	-	0	6	1	Y	-	-		-	-	-	-	-	-		-	-	-	-
	4GI_OPF_1032	Asuu|GS_17114 Btau|508023 Btau|100295817 Btau|537464 Btau|537297 Cfam|479548 Cfam|476333 Cfam|611163 Cfam|492089 Dmel|gene:FBgn0031216 Dviv|DICVIV_12756 Asuu|GS_13952 Dviv|DICVIV_11301 Hcon|HCISE00440700 Asuu|GS_04483 Hcon|HCISE00591400 Dviv|DICVIV_11299 Hcon|HCISE01688300 Asuu|GS_07949 Hpol|HPBE_0002508401-mRNA-1 Hsap|gene:ENSG00000116641 Hsap|gene:ENSG00000107099 Hsap|gene:ENSG00000130158 Hsap|…	2	4	2	4	5	2	3	6	6	6	6	6	6	2	0	0	2	1	1	2926.75	Y	-	-	-	-	-	-	Y	4	6	3	Y	-	-		D918_04815; D918_04816	D918_04816: -	D918_04816: -	D918_04816: -	D918_04816: -	D918_04816: -		GS_17114; GS_13952; GS_04483; GS_07949	GS_17114: -; GS_13952: -; GS_04483: -; GS_07949: -	GS_17114: IPR010703-Dedicator of cytokinesis IPR021816-Protein of unknown function DUF3398 ; GS_13952: -; GS_04483: IPR010703-Dedicator of cytokinesis ; GS_07949: -	GS_17114: Molecular Function: GTP binding (GO:0005525), Molecular Function: GTPase binding (GO:0051020), Molecular Function: guanyl-nucleotide exchange factor activity (GO:0005085); GS_13952: -; GS_04483: Molecular Function: GTP binding (GO:0005525), Molecular Function: GTPase binding (GO:0051020), Molecular Function: guanyl-nucleotide exchange factor activity (GO:0005085); GS_07949: -
	4GI_OPF_10320	Btau|530659 Cfam|608380 Dmel|gene:FBgn0034962 Hsap|gene:ENSG00000174106 Mmus|gene:ENSMUSG00000048661 Oari|101116043 Sscr|100511508	0	0	0	0	0	0	0	1	1	1	1	1	1	1	0	0	0	0	0	-	-	-	-	-	-	-	-	-	0	6	0	-	-	-		-	-	-	-	-	-		-	-	-	-
	4GI_OPF_10321	Btau|530961 Cfam|610190 Hsap|gene:ENSG00000138376 Mmus|gene:ENSMUSG00000026196 Oari|101108373 Ooch|nOo_GENE02782.1:mRNA Sscr|100511662	0	0	0	0	1	0	0	1	1	1	1	1	1	0	0	0	0	0	0	-	-	-	-	-	-	-	-	-	0	6	1	Y	-	-		-	-	-	-	-	-		-	-	-	-
	4GI_OPF_10322	Btau|531074 Cfam|490248 Dmel|gene:FBgn0004374 Hsap|gene:ENSG00000118193 Mmus|gene:ENSMUSG00000041498 Oari|101107720 Sscr|100524038	0	0	0	0	0	0	0	1	1	1	1	1	1	1	0	0	0	0	0	-	-	-	-	-	-	-	-	-	0	6	0	-	-	-		-	-	-	-	-	-		-	-	-	-
	4GI_OPF_10323	Btau|531104 Cfam|609705 Dmel|gene:FBgn0033785 Hsap|gene:ENSG00000182040 Mmus|gene:ENSMUSG00000045288 Oari|101102406 Sscr|100512251	0	0	0	0	0	0	0	1	1	1	1	1	1	1	0	0	0	0	0	-	-	-	-	-	-	-	-	-	0	6	0	-	-	-		-	-	-	-	-	-		-	-	-	-
	4GI_OPF_10324	Btau|531139 Cfam|486168 Hsap|gene:ENSG00000085982 Mmus|gene:ENSMUSG00000005501 Oari|101104791 Sscr|100154213 Sscr|100512196	0	0	0	0	0	0	0	1	1	1	1	1	2	0	0	0	0	0	0	-	-	-	-	-	-	-	-	-	0	6	0	-	-	-		-	-	-	-	-	-		-	-	-	-
	4GI_OPF_10325	Btau|531343 Cfam|607077 Hsap|gene:ENSG00000115648 Mmus|gene:ENSMUSG00000026303 Oari|100272215 Oari|101111150 Sscr|100049680	0	0	0	0	0	0	0	1	1	1	1	2	1	0	0	0	0	0	0	-	-	-	-	-	-	-	-	-	0	6	0	-	-	-		-	-	-	-	-	-		-	-	-	-
	4GI_OPF_10326	Btau|531476 Cfam|611936 Hsap|gene:ENSG00000140044 Mmus|gene:ENSMUSG00000034271 Oari|101108494 Sscr|100624820 Dviv|DICVIV_06265	0	0	0	0	0	0	1	1	1	1	1	1	1	0	0	0	0	0	0	-	-	-	-	-	-	-	-	-	0	6	1	Y	-	-		-	-	-	-	-	-		-	-	-	-
	4GI_OPF_10327	Btau|531776 Cfam|490464 Dmel|gene:FBgn0039932 Hsap|gene:ENSG00000215474 Mmus|gene:ENSMUSG00000091519 Oari|101110895 Sscr|100154175	0	0	0	0	0	0	0	1	1	1	1	1	1	1	0	0	0	0	0	-	-	-	-	-	-	-	-	-	0	6	0	-	-	-		-	-	-	-	-	-		-	-	-	-
	4GI_OPF_10328	Btau|532174 Cfam|491786 Hsap|gene:ENSG00000176774 Mmus|gene:ENSMUSG00000067649 Oari|101116122 Sscr|100512693 Sscr|100737023	0	0	0	0	0	0	0	1	1	1	1	1	2	0	0	0	0	0	0	-	-	-	-	-	-	-	-	-	0	6	0	-	-	-		-	-	-	-	-	-		-	-	-	-
	4GI_OPF_10329	Btau|532276 Cfam|485759 Dmel|gene:FBgn0004387 Hsap|gene:ENSG00000089177 Mmus|gene:ENSMUSG00000038844 Oari|101111986 Sscr|100154597	0	0	0	0	0	0	0	1	1	1	1	1	1	1	0	0	0	0	0	-	-	-	-	-	-	-	-	-	0	6	0	-	-	-		-	-	-	-	-	-		-	-	-	-
	4GI_OPF_1033	Asuu|GS_00299 Btau|504353 Btau|282146 Btau|282641 Asuu|GS_04406 Asuu|GS_23606 Cfam|403731 Cfam|403480 Btau|613800 Cfam|476535 Cfam|492238 Dmel|gene:FBgn0259214 Dviv|DICVIV_09195 Dviv|DICVIV_04866 Dviv|DICVIV_12570 Hcon|HCISE00878900 Hcon|HCISE00713300 Hcon|HCISE01988900 Hcon|HCISE00992300 Hcon|HCISE01419100 Hpol|HPBE_0001769801-mRNA-1 Hpol|HPBE_0002035801-mRNA-1 Hpol|HPBE_0000196601-mRNA-1 Hsap|g…	2	3	3	6	3	3	3	4	4	5	4	6	7	1	1	0	0	0	0	2843.79	Y	-	-	-	-	-	-	Y	4	6	3	Y	-	-		D918_08988; D918_09680	D918_09680: K05850	D918_09680: plasma membrane calcium-transporting ATPase 3	D918_09680: 0	D918_09680: IPR023298:ATPase, P-type, transmembrane domain:5.7e-103|IPR023306:ATPase, cation-transporting, domain N:4.6e-46|IPR023299:ATPase, P-type, cytoplasmic domain N:2.8e-53|IPR008250:ATPase, P-type, ATPase-associated domain:1.3e-58|IPR006408:ATPase, P-type, calcium-transporting, PMCA-type:2.8e-229|IPR023214:HAD-like domain:5.5e-40|IPR005834:Haloacid dehalogenase-like hydrolase:3.3e-11|IPR00…	D918_09680: GO:0070588:Biological Process: calcium ion transmembrane transport :2.8e-229|GO:0016020:Cellular Component: membrane :2.8e-229|GO:0005524:Molecular Function: ATP binding :2.8e-229|GO:0008152:Biological Process: metabolic process :3.3e-11|GO:0015662:Molecular Function: ATPase activity, coupled to transmembrane movement of ions, phosphorylative mechanism :1.6e-38|GO:0005388:Molecular Fu…		GS_00299; GS_04406; GS_23606	GS_00299: K01537-Ca2+-transporting ATPase ; GS_04406: -; GS_23606: K05850-Ca2+ transporting ATPase, plasma membrane	GS_00299: IPR001757-ATPase, P-type, K/Mg/Cd/Cu/Zn/Na/Ca/Na/H-transporter IPR006408-ATPase, P-type, calcium-transporting, PMCA-type IPR018303-ATPase, P-type phosphorylation site IPR006068-ATPase, P-type cation-transporter, C-terminal IPR023300-ATPase, P-type, cytoplasmic transduction domain A IPR022141-Plasma membrane calcium transporter ATPase C-terminal IPR023298-ATPase, P-type, transmembrane do…	GS_00299: Biological Process: ATP biosynthetic process (GO:0006754), Biological Process: calcium ion transmembrane transport (GO:0070588), Biological Process: cation transport (GO:0006812), Biological Process: metabolic process (GO:0008152), Cellular Component: membrane (GO:0016020), Molecular Function: ATP binding (GO:0005524), Molecular Function: ATPase activity, coupled to transmembrane moveme…
	4GI_OPF_10330	Btau|532597 Cfam|609558 Dmel|gene:FBgn0030812 Hsap|gene:ENSG00000095787 Mmus|gene:ENSMUSG00000024283 Oari|101117863 Sscr|100517599	0	0	0	0	0	0	0	1	1	1	1	1	1	1	0	0	0	0	0	-	-	-	-	-	-	-	-	-	0	6	0	-	-	-		-	-	-	-	-	-		-	-	-	-
	4GI_OPF_10331	Btau|532668 Cfam|489726 Hsap|gene:ENSG00000102984 Mmus|gene:ENSMUSG00000031728 Oari|101103172 Sscr|100515083 Sscr|100738347	0	0	0	0	0	0	0	1	1	1	1	1	2	0	0	0	0	0	0	-	-	-	-	-	-	-	-	-	0	6	0	-	-	-		-	-	-	-	-	-		-	-	-	-
	4GI_OPF_10332	Btau|532784 Cfam|491754 Dmel|gene:FBgn0050106 Hsap|gene:ENSG00000126010 Mmus|gene:ENSMUSG00000031364 Oari|100142675 Sscr|100517439	0	0	0	0	0	0	0	1	1	1	1	1	1	1	0	0	0	0	0	-	-	-	-	-	-	-	-	-	0	6	0	-	-	-		-	-	-	-	-	-		-	-	-	-
	4GI_OPF_10333	Btau|532832 Cfam|487982 Hsap|gene:ENSG00000163617 Mmus|gene:ENSMUSG00000022701 Oari|101116278 Sscr|100627364 Dmel|gene:FBgn0031496	0	0	0	0	0	0	0	1	1	1	1	1	1	1	0	0	0	0	0	-	-	-	-	-	-	-	-	-	0	6	0	-	-	-		-	-	-	-	-	-		-	-	-	-
	4GI_OPF_10334	Btau|532863 Cfam|487003 Hsap|gene:ENSG00000137558 Mmus|gene:ENSMUSG00000067780 Oari|101109187 Sscr|100158209 Cele|ZK384.2	0	0	0	0	0	1	0	1	1	1	1	1	1	0	0	0	0	0	0	-	-	-	-	-	-	-	-	-	0	6	1	Y	-	-		-	-	-	-	-	-		-	-	-	-
	4GI_OPF_10335	Btau|532953 Cfam|488915 Hsap|gene:ENSG00000153140 Mmus|gene:ENSMUSG00000021537 Oari|101106324 Scer|YOR257W Sscr|574052	0	0	0	0	0	0	0	1	1	1	1	1	1	0	1	0	0	0	0	-	-	-	-	-	-	-	-	-	0	6	0	-	-	-		-	-	-	-	-	-		-	-	-	-
	4GI_OPF_10336	Btau|533033 Cfam|612588 Dmel|gene:FBgn0085429 Hsap|gene:ENSG00000095397 Mmus|gene:ENSMUSG00000039137 Oari|101118591 Sscr|100520475	0	0	0	0	0	0	0	1	1	1	1	1	1	1	0	0	0	0	0	-	-	-	-	-	-	-	-	-	0	6	0	-	-	-		-	-	-	-	-	-		-	-	-	-
	4GI_OPF_10337	Btau|533042 Cfam|488399 Dmel|gene:FBgn0032247 Hsap|gene:ENSG00000172878 Mmus|gene:ENSMUSG00000041921 Oari|101114168 Sscr|100522284	0	0	0	0	0	0	0	1	1	1	1	1	1	1	0	0	0	0	0	-	-	-	-	-	-	-	-	-	0	6	0	-	-	-		-	-	-	-	-	-		-	-	-	-
	4GI_OPF_10338	Btau|533277 Cfam|610951 Hsap|gene:ENSG00000157315 Mmus|gene:ENSMUSG00000031919 Oari|101121367 Sscr|100517589 Dmel|gene:FBgn0061492	0	0	0	0	0	0	0	1	1	1	1	1	1	1	0	0	0	0	0	-	-	-	-	-	-	-	-	-	0	6	0	-	-	-		-	-	-	-	-	-		-	-	-	-
	4GI_OPF_10339	Btau|533492 Cfam|489363 Hsap|gene:ENSG00000110400 Mmus|gene:ENSMUSG00000032012 Oari|101116172 Sscr|397247 Sscr|100522562	0	0	0	0	0	0	0	1	1	1	1	1	2	0	0	0	0	0	0	-	-	-	-	-	-	-	-	-	0	6	0	-	-	-		-	-	-	-	-	-		-	-	-	-
	4GI_OPF_1034	Asuu|GS_13254 Btau|282598 Btau|282144 Asuu|GS_18657 Asuu|GS_11781 Asuu|GS_21392 Btau|515161 Btau|537960 Btau|530703 Btau|521163 Cfam|403992 Cfam|403820 Cfam|431686 Dmel|gene:FBgn0002921 Cfam|612463 Cfam|488636 Cfam|488637 Dviv|DICVIV_05802 Dmel|gene:FBgn0085503 Hcon|HCISE00627300 Hcon|HCISE00122200 Hpol|HPBE_0001802001-mRNA-1 Hsap|gene:ENSG00000105409 Hsap|gene:ENSG00000018625 Hsap|gene:ENSG00000…	2	4	1	3	2	2	1	6	6	6	6	6	7	2	0	0	0	0	0	2776.9	Y	-	-	-	-	-	-	Y	4	6	3	Y	-	-		D918_00606; D918_09082	D918_09082: K01539	D918_09082: GF17998 gene product from transcript GF17998-RA	D918_09082: 2.9E-299	D918_09082: IPR023298:ATPase, P-type, transmembrane domain:2.6e-124|IPR023306:ATPase, cation-transporting, domain N:2e-74|IPR004114:THUMP:6e-12|IPR005775:ATPase, P-type cation exchange, alpha subunit, eukaryotic:na|IPR023299:ATPase, P-type, cytoplasmic domain N:2.6e-71|IPR008250:ATPase, P-type, ATPase-associated domain:7.5e-25|IPR023214:HAD-like domain:1.4e-43|IPR005834:Haloacid dehalogenase-like…	D918_09082: GO:0016020:Cellular Component: membrane :3.3e-87|GO:0008152:Biological Process: metabolic process :4.8e-21|GO:0005524:Molecular Function: ATP binding :1.5e-35|GO:0015662:Molecular Function: ATPase activity, coupled to transmembrane movement of ions, phosphorylative mechanism :3.3e-87|GO:0003824:Molecular Function: catalytic activity :4.8e-21|GO:0006812:Biological Process: cation trans…		GS_13254; GS_18657; GS_11781; GS_21392	GS_13254: -; GS_18657: K01539-sodium/potassium-transporting ATPase subunit alpha ; GS_11781: -; GS_21392: K01539-sodium/potassium-transporting ATPase subunit alpha	GS_13254: IPR001757-ATPase, P-type, K/Mg/Cd/Cu/Zn/Na/Ca/Na/H-transporter IPR023306-ATPase, cation-transporting, domain N IPR018303-ATPase, P-type phosphorylation site IPR006068-ATPase, P-type cation-transporter, C-terminal IPR023300-ATPase, P-type, cytoplasmic transduction domain A IPR023298-ATPase, P-type, transmembrane domain IPR023214-HAD-like domain IPR006069-ATPase, P-type cation exchange, a…	GS_13254: Biological Process: ATP biosynthetic process (GO:0006754), Biological Process: cation transport (GO:0006812), Biological Process: metabolic process (GO:0008152), Cellular Component: membrane (GO:0016020), Molecular Function: ATP binding (GO:0005524), Molecular Function: ATPase activity, coupled to transmembrane movement of ions, phosphorylative mechanism (GO:0015662), Molecular Function…
	4GI_OPF_10340	Btau|533548 Cfam|612983 Hsap|gene:ENSG00000113761 Mmus|gene:ENSMUSG00000021481 Oari|101120238 Sscr|100512523 Dmel|gene:FBgn0032276	0	0	0	0	0	0	0	1	1	1	1	1	1	1	0	0	0	0	0	-	-	-	-	-	-	-	-	-	0	6	0	-	-	-		-	-	-	-	-	-		-	-	-	-
	4GI_OPF_10341	Btau|533579 Cfam|612133 Dmel|gene:FBgn0260775 Hsap|gene:ENSG00000110011 Mmus|gene:ENSMUSG00000024963 Oari|101115588 Sscr|100522005	0	0	0	0	0	0	0	1	1	1	1	1	1	1	0	0	0	0	0	-	-	-	-	-	-	-	-	-	0	6	0	-	-	-		-	-	-	-	-	-		-	-	-	-
	4GI_OPF_10342	Btau|533661 Cfam|606815 Hsap|gene:ENSG00000184584 Mmus|gene:ENSMUSG00000024349 Oari|101116050 Sscr|100217389 Dmel|gene:FBgn0033453	0	0	0	0	0	0	0	1	1	1	1	1	1	1	0	0	0	0	0	-	-	-	-	-	-	-	-	-	0	6	0	-	-	-		-	-	-	-	-	-		-	-	-	-
	4GI_OPF_10343	Btau|533678 Cfam|608096 Dmel|gene:FBgn0051251 Hsap|gene:ENSG00000015676 Mmus|gene:ENSMUSG00000053838 Oari|101116647 Sscr|100513575	0	0	0	0	0	0	0	1	1	1	1	1	1	1	0	0	0	0	0	-	-	-	-	-	-	-	-	-	0	6	0	-	-	-		-	-	-	-	-	-		-	-	-	-
	4GI_OPF_10344	Btau|533703 Cfam|609818 Dmel|gene:FBgn0034959 Hsap|gene:ENSG00000173950 Mmus|gene:ENSMUSG00000047434 Oari|101105043 Tsui|D918_04480	1	0	0	0	0	0	0	1	1	1	1	1	0	1	0	0	0	0	0	-	-	-	-	-	-	-	-	-	1	5	0	Y	-	-		D918_04480	D918_04480: K09668	D918_04480: GYLTL1B; glycosyltransferase-like 1B	D918_04480: 0.0000000000000012	D918_04480: IPR002495:Glycosyl transferase, family 8:3.3e-12	D918_04480: GO:0016757:Molecular Function: transferase activity, transferring glycosyl groups :3.3e-12		-	-	-	-
	4GI_OPF_10345	Btau|533883 Cfam|611748 Hsap|gene:ENSG00000197077 Hsap|gene:ENSG00000251180 Mmus|gene:ENSMUSG00000051339 Oari|101117110 Sscr|100154475	0	0	0	0	0	0	0	1	1	2	1	1	1	0	0	0	0	0	0	-	-	-	-	-	-	-	-	-	0	6	0	-	-	-		-	-	-	-	-	-		-	-	-	-
	4GI_OPF_10346	Btau|533992 Cfam|612179 Hcon|HCISE00612300 Hsap|gene:ENSG00000136048 Mmus|gene:ENSMUSG00000020057 Oari|101109084 Sscr|100462750	0	0	0	1	0	0	0	1	1	1	1	1	1	0	0	0	0	0	0	-	-	-	-	-	-	-	-	-	1	6	0	Y	-	-		-	-	-	-	-	-		-	-	-	-
	4GI_OPF_10347	Btau|534006 Cfam|608692 Hsap|gene:ENSG00000120709 Mmus|gene:ENSMUSG00000034300 Oari|101111018 Sscr|100515714 Sscr|100518542	0	0	0	0	0	0	0	1	1	1	1	1	2	0	0	0	0	0	0	-	-	-	-	-	-	-	-	-	0	6	0	-	-	-		-	-	-	-	-	-		-	-	-	-
	4GI_OPF_10348	Btau|534032 Cfam|488786 Hsap|gene:ENSG00000196526 Mmus|gene:ENSMUSG00000029094 Oari|101109449 Sscr|100522448 Sscr|100522153	0	0	0	0	0	0	0	1	1	1	1	1	2	0	0	0	0	0	0	-	-	-	-	-	-	-	-	-	0	6	0	-	-	-		-	-	-	-	-	-		-	-	-	-
	4GI_OPF_10349	Btau|534070 Cfam|489683 Hsap|gene:ENSG00000168418 Mmus|gene:ENSMUSG00000045246 Oari|101102663 Sscr|100516015 Sscr|100737872	0	0	0	0	0	0	0	1	1	1	1	1	2	0	0	0	0	0	0	-	-	-	-	-	-	-	-	-	0	6	0	-	-	-		-	-	-	-	-	-		-	-	-	-
	4GI_OPF_1035	Asuu|GS_15347 Btau|286768 Asuu|GS_20770 Btau|338038 Btau|518974 Btau|513684 Btau|785923 Cfam|482779 Cfam|483691 Cfam|607705 Cfam|486245 Dmel|gene:FBgn0028671 Dmel|gene:FBgn0028670 Dmel|gene:FBgn0032373 Dmel|gene:FBgn0038613 Dviv|DICVIV_04996 Dviv|DICVIV_06944 Dviv|DICVIV_10297 Hcon|HCISE00035100 Hcon|HCISE00018900 Hcon|HCISE00563500 Asuu|GS_13250 Hcon|HCISE01617300 Hcon|HCISE01809800 Hcon|HCISE02…	1	3	4	6	2	4	3	5	4	4	4	4	5	4	1	0	0	0	0	2522.14	Y	-	-	-	-	-	-	Y	4	6	3	Y	-	-		D918_01578	D918_01578: K02154	D918_01578: vacuolar ATP synthase subunit a	D918_01578: 0	D918_01578: IPR002490:ATPase, V0/A0 complex, 116kDa subunit:na	D918_01578: GO:0015991:Biological Process: ATP hydrolysis coupled proton transport :na|GO:0033177:Cellular Component: proton-transporting two-sector ATPase complex, proton-transporting domain :na|GO:0015078:Molecular Function: hydrogen ion transmembrane transporter activity :na		GS_15347; GS_20770; GS_13250	GS_15347: K02154-V-type H+-transporting ATPase subunit I ; GS_20770: K02154-V-type H+-transporting ATPase subunit I ; GS_13250: K02123-V-type H+-transporting ATPase subunit I	GS_15347: IPR002490-ATPase, V0/A0 complex, 116kDa subunit ; GS_20770: IPR002490-ATPase, V0/A0 complex, 116kDa subunit ; GS_13250: IPR002490-ATPase, V0/A0 complex, 116kDa subunit	GS_15347: Biological Process: ATP hydrolysis coupled proton transport (GO:0015991), Cellular Component: proton-transporting two-sector ATPase complex, proton-transporting domain (GO:0033177), Molecular Function: hydrogen ion transmembrane transporter activity (GO:0015078); GS_20770: Biological Process: ATP hydrolysis coupled proton transport (GO:0015991), Cellular Component: proton-transporting t…
	4GI_OPF_10350	Btau|534137 Cfam|492125 Hsap|gene:ENSG00000122122 Mmus|gene:ENSMUSG00000031101 Oari|101120304 Sscr|100525094 Dmel|gene:FBgn0051163	0	0	0	0	0	0	0	1	1	1	1	1	1	1	0	0	0	0	0	-	-	-	-	-	-	-	-	-	0	6	0	-	-	-		-	-	-	-	-	-		-	-	-	-
	4GI_OPF_10351	Btau|534258 Cfam|491298 Hsap|gene:ENSG00000167157 Mmus|gene:ENSMUSG00000039476 Oari|101104390 Sscr|100521241 Scer|YDR451C	0	0	0	0	0	0	0	1	1	1	1	1	1	0	1	0	0	0	0	-	-	-	-	-	-	-	-	-	0	6	0	-	-	-		-	-	-	-	-	-		-	-	-	-
	4GI_OPF_10352	Btau|534327 Cfam|486897 Dmel|gene:FBgn0250830 Hsap|gene:ENSG00000196865 Mmus|gene:ENSMUSG00000025078 Oari|101123514 Sscr|100155569	0	0	0	0	0	0	0	1	1	1	1	1	1	1	0	0	0	0	0	-	-	-	-	-	-	-	-	-	0	6	0	-	-	-		-	-	-	-	-	-		-	-	-	-
	4GI_OPF_10353	Btau|534432 Cfam|488089 Dmel|gene:FBgn0037276 Hsap|gene:ENSG00000145075 Mmus|gene:ENSMUSG00000027676 Oari|101105124 Sscr|100525008	0	0	0	0	0	0	0	1	1	1	1	1	1	1	0	0	0	0	0	-	-	-	-	-	-	-	-	-	0	6	0	-	-	-		-	-	-	-	-	-		-	-	-	-
	4GI_OPF_10354	Btau|534518 Cfam|611483 Dmel|gene:FBgn0038738 Hsap|gene:ENSG00000106066 Mmus|gene:ENSMUSG00000052955 Oari|101112477 Sscr|100515288	0	0	0	0	0	0	0	1	1	1	1	1	1	1	0	0	0	0	0	-	-	-	-	-	-	-	-	-	0	6	0	-	-	-		-	-	-	-	-	-		-	-	-	-
	4GI_OPF_10355	Btau|535023 Cfam|607279 Dmel|gene:FBgn0032886 Hsap|gene:ENSG00000065809 Mmus|gene:ENSMUSG00000026655 Oari|101108149 Sscr|100513426	0	0	0	0	0	0	0	1	1	1	1	1	1	1	0	0	0	0	0	-	-	-	-	-	-	-	-	-	0	6	0	-	-	-		-	-	-	-	-	-		-	-	-	-
	4GI_OPF_10356	Btau|535060 Cfam|488849 Hsap|gene:ENSG00000091490 Mmus|gene:ENSMUSG00000029189 Oari|101106686 Sscr|100518082 Sscr|100625521	0	0	0	0	0	0	0	1	1	1	1	1	2	0	0	0	0	0	0	-	-	-	-	-	-	-	-	-	0	6	0	-	-	-		-	-	-	-	-	-		-	-	-	-
	4GI_OPF_10357	Btau|535067 Cfam|608531 Dmel|gene:FBgn0005355 Hsap|gene:ENSG00000107882 Mmus|gene:ENSMUSG00000025231 Oari|101114993 Sscr|100155412	0	0	0	0	0	0	0	1	1	1	1	1	1	1	0	0	0	0	0	-	-	-	-	-	-	-	-	-	0	6	0	-	-	-		-	-	-	-	-	-		-	-	-	-
	4GI_OPF_10358	Btau|535174 Cfam|490059 Dmel|gene:FBgn0032160 Hsap|gene:ENSG00000167969 Mmus|gene:ENSMUSG00000024132 Oari|101115592 Sscr|100738177	0	0	0	0	0	0	0	1	1	1	1	1	1	1	0	0	0	0	0	-	-	-	-	-	-	-	-	-	0	6	0	-	-	-		-	-	-	-	-	-		-	-	-	-
	4GI_OPF_10359	Btau|535359 Cfam|610376 Hsap|gene:ENSG00000151612 Mmus|gene:ENSMUSG00000071064 Oari|101109647 Sscr|100523980 Sscr|100738000	0	0	0	0	0	0	0	1	1	1	1	1	2	0	0	0	0	0	0	-	-	-	-	-	-	-	-	-	0	6	0	-	-	-		-	-	-	-	-	-		-	-	-	-
	4GI_OPF_1036	Asuu|GS_16147 Btau|537051 Btau|536137 Cfam|606847 Cfam|486602 Dmel|gene:FBgn0038341 Dviv|DICVIV_08506 Dviv|DICVIV_08505 Hcon|HCISE01954300 Hpol|HPBE_0002579101-mRNA-1 Hsap|gene:ENSG00000163638 Hsap|gene:ENSG00000173157 Mmus|gene:ENSMUSG00000030022 Mmus|gene:ENSMUSG00000022449 Oari|101119080 Oari|101115444 Ooch|nOo_GENE08967.1:mRNA Sscr|100520218 Tsui|D918_09769 Cele|F25H8.3b Btau|286805 Cfam|1006…	1	1	2	1	1	1	2	7	7	7	7	7	8	1	0	0	0	0	0	3845.4	Y	-	-	-	-	-	-	Y	4	6	3	Y	-	-		D918_09769	D918_09769: K08624	D918_09769: ADAM-TS Spacer 1 family protein	D918_09769: 0	D918_09769: IPR000884:Thrombospondin, type 1 repeat:4.4e-19|IPR013273:Peptidase M12B, ADAM-TS:5.1e-20|IPR010294:ADAM-TS Spacer 1:1.2e-27|IPR006586:ADAM, cysteine-rich:na|IPR001590:Peptidase M12B, ADAM/reprolysin:1.9e-12	D918_09769: GO:0031012:Cellular Component: extracellular matrix :1.2e-27|GO:0008237:Molecular Function: metallopeptidase activity :5.1e-20|GO:0006508:Biological Process: proteolysis :1.9e-12|GO:0004222:Molecular Function: metalloendopeptidase activity :1.2e-27|GO:0008270:Molecular Function: zinc ion binding :5.1e-20|GO:0005578:Cellular Component: proteinaceous extracellular matrix :5.1e-20		GS_16147	GS_16147: K08624-a disintegrin and metalloproteinase with thrombospondin motifs 9	GS_16147: IPR001590-Peptidase M12B, ADAM/reprolysin IPR000884-Thrombospondin, type 1 repeat IPR010294-ADAM-TS Spacer 1 IPR013273-Peptidase M12B, ADAM-TS IPR012314-Peptidase M12B, GON-ADAMTSs IPR002870-Peptidase M12B, propeptide	GS_16147: Biological Process: proteolysis (GO:0006508), Cellular Component: extracellular matrix (GO:0031012), Cellular Component: proteinaceous extracellular matrix (GO:0005578), Molecular Function: metalloendopeptidase activity (GO:0004222), Molecular Function: metallopeptidase activity (GO:0008237), Molecular Function: zinc ion binding (GO:0008270)
	4GI_OPF_10360	Btau|535482 Cfam|607697 Dmel|gene:FBgn0040696 Hsap|gene:ENSG00000159079 Mmus|gene:ENSMUSG00000022972 Oari|101102107 Sscr|100524957	0	0	0	0	0	0	0	1	1	1	1	1	1	1	0	0	0	0	0	-	-	-	-	-	-	-	-	-	0	6	0	-	-	-		-	-	-	-	-	-		-	-	-	-
	4GI_OPF_10361	Btau|535622 Cfam|487085 Hsap|gene:ENSG00000107968 Mmus|gene:ENSMUSG00000024235 Oari|101117094 Sscr|100624078 Sscr|100622217	0	0	0	0	0	0	0	1	1	1	1	1	2	0	0	0	0	0	0	-	-	-	-	-	-	-	-	-	0	6	0	-	-	-		-	-	-	-	-	-		-	-	-	-
	4GI_OPF_10362	Btau|535869 Cfam|492051 Dviv|DICVIV_03336 Hsap|gene:ENSG00000133135 Mmus|gene:ENSMUSG00000031438 Oari|101117223 Sscr|100515872	0	0	0	0	0	0	1	1	1	1	1	1	1	0	0	0	0	0	0	-	-	-	-	-	-	-	-	-	0	6	1	Y	-	-		-	-	-	-	-	-		-	-	-	-
	4GI_OPF_10363	Btau|535872 Cfam|491964 Hsap|gene:ENSG00000147100 Mmus|gene:ENSMUSG00000033965 Oari|101104210 Sscr|100513513 Sscr|100738799	0	0	0	0	0	0	0	1	1	1	1	1	2	0	0	0	0	0	0	-	-	-	-	-	-	-	-	-	0	6	0	-	-	-		-	-	-	-	-	-		-	-	-	-
	4GI_OPF_10364	Btau|536186 Cfam|487004 Hcon|HCISE00388200 Hsap|gene:ENSG00000121005 Mmus|gene:ENSMUSG00000025776 Oari|101109455 Sscr|100152961	0	0	0	1	0	0	0	1	1	1	1	1	1	0	0	0	0	0	0	-	-	-	-	-	-	-	-	-	1	6	0	Y	-	-		-	-	-	-	-	-		-	-	-	-
	4GI_OPF_10365	Btau|536822 Cfam|487040 Dmel|gene:FBgn0037185 Hsap|gene:ENSG00000180694 Mmus|gene:ENSMUSG00000043252 Oari|101111814 Scer|YKR088C	0	0	0	0	0	0	0	1	1	1	1	1	0	1	1	0	0	0	0	-	-	-	-	-	-	-	-	-	0	5	0	-	-	-		-	-	-	-	-	-		-	-	-	-
	4GI_OPF_10366	Btau|537433 Cfam|612126 Dmel|gene:FBgn0033654 Hsap|gene:ENSG00000112320 Mmus|gene:ENSMUSG00000038248 Oari|101108923 Sscr|100521699	0	0	0	0	0	0	0	1	1	1	1	1	1	1	0	0	0	0	0	-	-	-	-	-	-	-	-	-	0	6	0	-	-	-		-	-	-	-	-	-		-	-	-	-
	4GI_OPF_10367	Btau|537773 Cfam|491281 Hsap|gene:ENSG00000165702 Mmus|gene:ENSMUSG00000026815 Oari|101112798 Sscr|100514698 Tsui|D918_06477	1	0	0	0	0	0	0	1	1	1	1	1	1	0	0	1	0	0	0	-	-	-	-	-	-	-	-	-	1	6	0	Y	-	-		D918_06477	D918_06477: K09223	D918_06477: similar to senseless-2 CG31632-PA	D918_06477: 7.2E-74	D918_06477: IPR015880:Zinc finger, C2H2-like:na|IPR007087:Zinc finger, C2H2-type:1.7e-05|IPR013087:Zinc finger, C2H2-type/integrase, DNA-binding:2.8e-13	D918_06477: GO:0008270:Molecular Function: zinc ion binding :1.7e-05|GO:0005622:Cellular Component: intracellular :1.7e-05|GO:0003676:Molecular Function: nucleic acid binding :2.8e-13		-	-	-	-
	4GI_OPF_10368	Btau|537810 Cfam|490644 Hsap|gene:ENSG00000151320 Mmus|gene:ENSMUSG00000061603 Oari|101117111 Sscr|100155181 Sscr|100627899	0	0	0	0	0	0	0	1	1	1	1	1	2	0	0	0	0	0	0	-	-	-	-	-	-	-	-	-	0	6	0	-	-	-		-	-	-	-	-	-		-	-	-	-
	4GI_OPF_10369	Btau|537917 Cfam|491004 Hsap|gene:ENSG00000262164 Hsap|gene:ENSG00000196859 Mmus|gene:ENSMUSG00000064165 Oari|100526786 Sscr|100523817	0	0	0	0	0	0	0	1	1	2	1	1	1	0	0	0	0	0	0	-	-	-	-	-	-	-	-	-	0	6	0	-	-	-		-	-	-	-	-	-		-	-	-	-
	4GI_OPF_1037	Asuu|GS_07224 Btau|281663 Cfam|608044 Dmel|gene:FBgn0025866 Dviv|DICVIV_00661 Dviv|DICVIV_06846 Asuu|GS_01121 Asuu|GS_02957 Hcon|HCISE00590700 Hcon|HCISE00562900 Hpol|HPBE_0002240201-mRNA-1 Hpol|HPBE_0001206501-mRNA-1 Hsap|gene:ENSG00000135773 Mmus|gene:ENSMUSG00000031981 Oari|100127211 Ooch|nOo_GENE09647.1:mRNA Ooch|nOo_GENE13532.1:mRNA Ooch|nOo_GENE12105.1:mRNA Ooch|nOo_GENE08440.1:mRNA Sscr|10…	1	3	2	3	4	4	2	5	5	6	6	5	5	1	0	0	0	0	1	1981.33	Y	-	-	-	-	-	-	Y	4	6	3	Y	-	-		D918_08759	D918_08759: K08585	D918_08759: calpain clp-1	D918_08759: 2.8E-301	D918_08759: IPR022683:Peptidase C2, calpain, domain III:6.7e-66|IPR022682:Peptidase C2, calpain, large subunit, domain III:1.5e-46|IPR000169:Peptidase, cysteine peptidase active site:na|IPR001300:Peptidase C2, calpain, catalytic domain:4.9e-178|IPR022684:Peptidase C2, calpain family:8.5e-95	D918_08759: GO:0004198:Molecular Function: calcium-dependent cysteine-type endopeptidase activity :4.9e-178|GO:0006508:Biological Process: proteolysis :4.9e-178|GO:0004197:Molecular Function: cysteine-type endopeptidase activity :na|GO:0005622:Cellular Component: intracellular :4.9e-178		GS_07224; GS_01121; GS_02957	GS_07224: K08585-calpain, invertebrate ; GS_01121: K08585-calpain, invertebrate ; GS_02957: -	GS_07224: IPR022682-Peptidase C2, calpain, large subunit, domain III IPR022684-Peptidase C2, calpain family IPR001300-Peptidase C2, calpain, catalytic domain IPR000169-Peptidase, cysteine peptidase active site IPR022683-Peptidase C2, calpain, domain III ; GS_01121: IPR022682-Peptidase C2, calpain, large subunit, domain III IPR022684-Peptidase C2, calpain family IPR001300-Peptidase C2, calpain, ca…	GS_07224: Biological Process: proteolysis (GO:0006508), Cellular Component: intracellular (GO:0005622), Molecular Function: calcium-dependent cysteine-type endopeptidase activity (GO:0004198), Molecular Function: cysteine-type endopeptidase activity (GO:0004197); GS_01121: Biological Process: proteolysis (GO:0006508), Cellular Component: intracellular (GO:0005622), Molecular Function: calcium-dep…
	4GI_OPF_10370	Btau|538107 Cfam|490492 Hsap|gene:ENSG00000141431 Mmus|gene:ENSMUSG00000045215 Oari|101117128 Sscr|100518495 Sscr|100620141	0	0	0	0	0	0	0	1	1	1	1	1	2	0	0	0	0	0	0	-	-	-	-	-	-	-	-	-	0	6	0	-	-	-		-	-	-	-	-	-		-	-	-	-
	4GI_OPF_10371	Btau|538164 Cfam|610370 Dmel|gene:FBgn0033408 Hsap|gene:ENSG00000119661 Mmus|gene:ENSMUSG00000042523 Oari|101104495 Sscr|100156521	0	0	0	0	0	0	0	1	1	1	1	1	1	1	0	0	0	0	0	-	-	-	-	-	-	-	-	-	0	6	0	-	-	-		-	-	-	-	-	-		-	-	-	-
	4GI_OPF_10372	Btau|538195 Cfam|611020 Dmel|gene:FBgn0036967 Hsap|gene:ENSG00000109184 Mmus|gene:ENSMUSG00000051674 Oari|101113593 Sscr|100521504	0	0	0	0	0	0	0	1	1	1	1	1	1	1	0	0	0	0	0	-	-	-	-	-	-	-	-	-	0	6	0	-	-	-		-	-	-	-	-	-		-	-	-	-
	4GI_OPF_10373	Btau|538464 Cfam|489707 Dmel|gene:FBgn0051637 Hsap|gene:ENSG00000135702 Hsap|gene:ENSG00000183196 Mmus|gene:ENSMUSG00000031952 Oari|101118212	0	0	0	0	0	0	0	1	1	2	1	1	0	1	0	0	0	0	0	-	-	-	-	-	-	-	-	-	0	5	0	-	-	-		-	-	-	-	-	-		-	-	-	-
	4GI_OPF_10374	Btau|538498 Cfam|490203 Dmel|gene:FBgn0031876 Hsap|gene:ENSG00000036549 Mmus|gene:ENSMUSG00000039068 Oari|101122232 Sscr|100511643	0	0	0	0	0	0	0	1	1	1	1	1	1	1	0	0	0	0	0	-	-	-	-	-	-	-	-	-	0	6	0	-	-	-		-	-	-	-	-	-		-	-	-	-
	4GI_OPF_10375	Btau|538509 Cfam|487118 Dmel|gene:FBgn0030973 Hsap|gene:ENSG00000148481 Mmus|gene:ENSMUSG00000026767 Oari|101109726 Sscr|100525772	0	0	0	0	0	0	0	1	1	1	1	1	1	1	0	0	0	0	0	-	-	-	-	-	-	-	-	-	0	6	0	-	-	-		-	-	-	-	-	-		-	-	-	-
	4GI_OPF_10376	Btau|538721 Cfam|490111 Hsap|gene:ENSG00000143105 Mmus|gene:ENSMUSG00000042861 Oari|101111758 Sscr|100049654 Sscr|100627142	0	0	0	0	0	0	0	1	1	1	1	1	2	0	0	0	0	0	0	-	-	-	-	-	-	-	-	-	0	6	0	-	-	-		-	-	-	-	-	-		-	-	-	-
	4GI_OPF_10377	Btau|538730 Cfam|612757 Hsap|gene:ENSG00000124785 Mmus|gene:ENSMUSG00000039114 Oari|101108869 Sscr|100155948 Sscr|100737220	0	0	0	0	0	0	0	1	1	1	1	1	2	0	0	0	0	0	0	-	-	-	-	-	-	-	-	-	0	6	0	-	-	-		-	-	-	-	-	-		-	-	-	-
	4GI_OPF_10378	Btau|538746 Cfam|489236 Dmel|gene:FBgn0035968 Hsap|gene:ENSG00000164175 Mmus|gene:ENSMUSG00000022243 Oari|101113792 Sscr|606748	0	0	0	0	0	0	0	1	1	1	1	1	1	1	0	0	0	0	0	-	-	-	-	-	-	-	-	-	0	6	0	-	-	-		-	-	-	-	-	-		-	-	-	-
	4GI_OPF_10379	Btau|538758 Cfam|607958 Dmel|gene:FBgn0036536 Hsap|gene:ENSG00000186073 Mmus|gene:ENSMUSG00000040282 Oari|101104494 Sscr|100512939	0	0	0	0	0	0	0	1	1	1	1	1	1	1	0	0	0	0	0	-	-	-	-	-	-	-	-	-	0	6	0	-	-	-		-	-	-	-	-	-		-	-	-	-
	4GI_OPF_1038	Asuu|GS_23270 Btau|617975 Cfam|610251 Dmel|gene:FBgn0053864 Dmel|gene:FBgn0053852 Dmel|gene:FBgn0053849 Dmel|gene:FBgn0053846 Dmel|gene:FBgn0053843 Dmel|gene:FBgn0053840 Dmel|gene:FBgn0053837 Dmel|gene:FBgn0053831 Dmel|gene:FBgn0053828 Dmel|gene:FBgn0053825 Dmel|gene:FBgn0053822 Dmel|gene:FBgn0053819 Dmel|gene:FBgn0053816 Dmel|gene:FBgn0053813 Dmel|gene:FBgn0053810 Dmel|gene:FBgn0053804 Dmel|gene…	1	1	1	2	1	1	1	4	4	4	3	2	3	21	1	0	0	0	0	540	Y	-	-	-	-	-	-	Y	4	6	3	Y	-	-		D918_02943	D918_02943: K11275	D918_02943: putative histone H1.6-like	D918_02943: 2.1E-19	D918_02943: IPR005819:Histone H5:5.3e-08|IPR011991:Winged helix-turn-helix transcription repressor DNA-binding:1.6e-19|IPR005818:Histone H1/H5:7.8e-21	D918_02943: GO:0005634:Cellular Component: nucleus :7.8e-21|GO:0003677:Molecular Function: DNA binding :7.8e-21|GO:0006334:Biological Process: nucleosome assembly :7.8e-21|GO:0000786:Cellular Component: nucleosome :7.8e-21		GS_23270	GS_23270: K11275-histone H1/5	GS_23270: IPR011991-Winged helix-turn-helix transcription repressor DNA-binding IPR005818-Histone H1/H5 IPR005819-Histone H5	GS_23270: Biological Process: nucleosome assembly (GO:0006334), Cellular Component: nucleosome (GO:0000786), Cellular Component: nucleus (GO:0005634), Molecular Function: DNA binding (GO:0003677)
	4GI_OPF_10380	Btau|538768 Cfam|612939 Hsap|gene:ENSG00000179476 Mmus|gene:ENSMUSG00000047227 Oari|101104937 Sscr|100736841 Sscr|100736797	0	0	0	0	0	0	0	1	1	1	1	1	2	0	0	0	0	0	0	-	-	-	-	-	-	-	-	-	0	6	0	-	-	-		-	-	-	-	-	-		-	-	-	-
	4GI_OPF_10381	Btau|538774 Cfam|491158 Dmel|gene:FBgn0020887 Hsap|gene:ENSG00000178691 Mmus|gene:ENSMUSG00000017548 Oari|101116666 Sscr|100294712	0	0	0	0	0	0	0	1	1	1	1	1	1	1	0	0	0	0	0	-	-	-	-	-	-	-	-	-	0	6	0	-	-	-		-	-	-	-	-	-		-	-	-	-
	4GI_OPF_10382	Btau|538782 Cfam|608661 Hsap|gene:ENSG00000261887 Hsap|gene:ENSG00000181751 Mmus|gene:ENSMUSG00000044768 Oari|101114866 Sscr|100625150	0	0	0	0	0	0	0	1	1	2	1	1	1	0	0	0	0	0	0	-	-	-	-	-	-	-	-	-	0	6	0	-	-	-		-	-	-	-	-	-		-	-	-	-
	4GI_OPF_10383	Btau|538798 Cfam|488408 Dmel|gene:FBgn0036741 Hsap|gene:ENSG00000163328 Mmus|gene:ENSMUSG00000041762 Oari|101110651 Sscr|100511231	0	0	0	0	0	0	0	1	1	1	1	1	1	1	0	0	0	0	0	-	-	-	-	-	-	-	-	-	0	6	0	-	-	-		-	-	-	-	-	-		-	-	-	-
	4GI_OPF_10384	Btau|538817 Cfam|611179 Dmel|gene:FBgn0036889 Hsap|gene:ENSG00000171861 Mmus|gene:ENSMUSG00000038046 Oari|101102000 Sscr|100522640	0	0	0	0	0	0	0	1	1	1	1	1	1	1	0	0	0	0	0	-	-	-	-	-	-	-	-	-	0	6	0	-	-	-		-	-	-	-	-	-		-	-	-	-
	4GI_OPF_10385	Btau|538902 Cfam|612864 Hsap|gene:ENSG00000177888 Mmus|gene:ENSMUSG00000033964 Oari|101123481 Sscr|100520324 Sscr|100627731	0	0	0	0	0	0	0	1	1	1	1	1	2	0	0	0	0	0	0	-	-	-	-	-	-	-	-	-	0	6	0	-	-	-		-	-	-	-	-	-		-	-	-	-
	4GI_OPF_10386	Btau|538940 Cfam|608886 Dmel|gene:FBgn0024510 Hsap|gene:ENSG00000140326 Mmus|gene:ENSMUSG00000027284 Oari|101118193 Sscr|100512030	0	0	0	0	0	0	0	1	1	1	1	1	1	1	0	0	0	0	0	-	-	-	-	-	-	-	-	-	0	6	0	-	-	-		-	-	-	-	-	-		-	-	-	-
	4GI_OPF_10387	Btau|538956 Cfam|610720 Hsap|gene:ENSG00000139737 Mmus|gene:ENSMUSG00000055717 Oari|101103654 Sscr|100739847 Sscr|100526183	0	0	0	0	0	0	0	1	1	1	1	1	2	0	0	0	0	0	0	-	-	-	-	-	-	-	-	-	0	6	0	-	-	-		-	-	-	-	-	-		-	-	-	-
	4GI_OPF_10388	Btau|538960 Cfam|609625 Dmel|gene:FBgn0036652 Hsap|gene:ENSG00000244607 Mmus|gene:ENSMUSG00000079235 Oari|101117705 Sscr|100153739	0	0	0	0	0	0	0	1	1	1	1	1	1	1	0	0	0	0	0	-	-	-	-	-	-	-	-	-	0	6	0	-	-	-		-	-	-	-	-	-		-	-	-	-
	4GI_OPF_10389	Btau|539011 Cfam|613002 Dmel|gene:FBgn0033058 Hsap|gene:ENSG00000102239 Mmus|gene:ENSMUSG00000031130 Oari|443044 Sscr|100621965	0	0	0	0	0	0	0	1	1	1	1	1	1	1	0	0	0	0	0	-	-	-	-	-	-	-	-	-	0	6	0	-	-	-		-	-	-	-	-	-		-	-	-	-
	4GI_OPF_1039	Asuu|GS_03947 Btau|506402 Btau|532673 Btau|530880 Asuu|GS_07029 Btau|515860 Asuu|GS_18246 Cfam|100687809 Cfam|477714 Cfam|479489 Cfam|489627 Cfam|486944 Dmel|gene:FBgn0023395 Dmel|gene:FBgn0011828 Dviv|DICVIV_05340 Dmel|gene:FBgn0262519 Dviv|DICVIV_03507 Hcon|HCISE02124700 Hcon|HCISE01481400 Hcon|HCISE01683500 Hpol|HPBE_0000612901-mRNA-1 Hpol|HPBE_0001680401-mRNA-1 Hsap|gene:ENSG00000111642 Hsap|…	2	3	2	3	3	4	2	4	5	5	4	4	5	3	0	0	1	0	2	4410.3	Y	-	-	-	-	-	-	Y	4	6	3	Y	-	-		D918_00135; D918_00136	D918_00136: K11643	D918_00136: domain protein, SNF2 family	D918_00136: 4.8E-299	D918_00136: IPR019786:Zinc finger, PHD-type, conserved site:na|IPR005479:Carbamoyl-phosphate synthetase, large subunit, ATP-binding:na|IPR001965:Zinc finger, PHD-type:1.3e-14|IPR012958:CHD, N-terminal:1.8e-20|IPR000953:Chromo domain/shadow:3.6e-10|IPR000330:SNF2-related:4.8e-39|IPR023780:Chromo domain:1.9e-10|IPR002464:DNA/RNA helicase, ATP-dependent, DEAH-box type, conserved site:na|IPR013083:Zi…	D918_00136: GO:0003677:Molecular Function: DNA binding :4.8e-39|GO:0005634:Cellular Component: nucleus :1.8e-20|GO:0008152:Biological Process: metabolic process :na|GO:0005524:Molecular Function: ATP binding :4.8e-39|GO:0006355:Biological Process: regulation of transcription, DNA-dependent :1.8e-20|GO:0003824:Molecular Function: catalytic activity :na|GO:0008026:Molecular Function: ATP-dependent …		GS_03947; GS_07029; GS_18246	GS_03947: K11643-chromodomain-helicase-DNA-binding protein 4 ; GS_07029: -; GS_18246: -	GS_03947: IPR019786-Zinc finger, PHD-type, conserved site IPR001650-Helicase, C-terminal IPR001965-Zinc finger, PHD-type IPR009463-Domain of unknown function DUF1087 IPR012957-CHD, C-terminal 2 IPR000330-SNF2-related IPR013083-Zinc finger, RING/FYVE/PHD-type IPR014001-DEAD-like helicase IPR000953-Chromo domain/shadow IPR023780-Chromo domain IPR016197-Chromo domain-like IPR002464-DNA/RNA helicase,…	GS_03947: Biological Process: regulation of transcription, DNA-dependent (GO:0006355), Cellular Component: nucleus (GO:0005634), Molecular Function: ATP binding (GO:0005524), Molecular Function: ATP-dependent helicase activity (GO:0008026), Molecular Function: DNA binding (GO:0003677), Molecular Function: helicase activity (GO:0004386), Molecular Function: hydrolase activity, acting on acid anhyd…
	4GI_OPF_10390	Btau|539020 Cfam|488124 Hsap|gene:ENSG00000113916 Mmus|gene:ENSMUSG00000022508 Oari|101110557 Sscr|100156549 Sscr|100621484	0	0	0	0	0	0	0	1	1	1	1	1	2	0	0	0	0	0	0	-	-	-	-	-	-	-	-	-	0	6	0	-	-	-		-	-	-	-	-	-		-	-	-	-
	4GI_OPF_10391	Btau|539047 Cfam|486804 Hsap|gene:ENSG00000095596 Mmus|gene:ENSMUSG00000024987 Oari|101103439 Sscr|100124374 Sscr|100739734	0	0	0	0	0	0	0	1	1	1	1	1	2	0	0	0	0	0	0	-	-	-	-	-	-	-	-	-	0	6	0	-	-	-		-	-	-	-	-	-		-	-	-	-
	4GI_OPF_10392	Btau|539106 Cfam|489484 Dmel|gene:FBgn0035295 Hsap|gene:ENSG00000170037 Mmus|gene:ENSMUSG00000032782 Oari|101120679 Sscr|100626956	0	0	0	0	0	0	0	1	1	1	1	1	1	1	0	0	0	0	0	-	-	-	-	-	-	-	-	-	0	6	0	-	-	-		-	-	-	-	-	-		-	-	-	-
	4GI_OPF_10393	Btau|539244 Cfam|490836 Hsap|gene:ENSG00000100628 Mmus|gene:ENSMUSG00000021200 Oari|101114059 Sscr|100153068 Sscr|100627413	0	0	0	0	0	0	0	1	1	1	1	1	2	0	0	0	0	0	0	-	-	-	-	-	-	-	-	-	0	6	0	-	-	-		-	-	-	-	-	-		-	-	-	-
	4GI_OPF_10394	Btau|539248 Cfam|611962 Hsap|gene:ENSG00000133935 Mmus|gene:ENSMUSG00000021252 Oari|101110679 Scer|YER044C Sscr|100312958	0	0	0	0	0	0	0	1	1	1	1	1	1	0	1	0	0	0	0	-	-	-	-	-	-	-	-	-	0	6	0	-	-	-		-	-	-	-	-	-		-	-	-	-
	4GI_OPF_10395	Btau|539250 Cfam|489285 Hsap|gene:ENSG00000151704 Mmus|gene:ENSMUSG00000041248 Oari|101119004 Oari|101115663 Sscr|100517668	0	0	0	0	0	0	0	1	1	1	1	2	1	0	0	0	0	0	0	-	-	-	-	-	-	-	-	-	0	6	0	-	-	-		-	-	-	-	-	-		-	-	-	-
	4GI_OPF_10396	Btau|539337 Cfam|486561 Hsap|gene:ENSG00000169884 Mmus|gene:ENSMUSG00000022996 Oari|101102299 Oari|101121252 Sscr|100126276	0	0	0	0	0	0	0	1	1	1	1	2	1	0	0	0	0	0	0	-	-	-	-	-	-	-	-	-	0	6	0	-	-	-		-	-	-	-	-	-		-	-	-	-
	4GI_OPF_10397	Btau|539358 Cfam|491197 Hsap|gene:ENSG00000185924 Mmus|gene:ENSMUSG00000045287 Oari|101104256 Sscr|100511223 Sscr|100625930	0	0	0	0	0	0	0	1	1	1	1	1	2	0	0	0	0	0	0	-	-	-	-	-	-	-	-	-	0	6	0	-	-	-		-	-	-	-	-	-		-	-	-	-
	4GI_OPF_10398	Btau|539408 Cfam|490726 Dmel|gene:FBgn0063368 Mmus|gene:ENSMUSG00000048982 Oari|101107526 Sscr|100526029 Tsui|D918_07988	1	0	0	0	0	0	0	1	1	0	1	1	1	1	0	0	0	0	0	-	-	-	-	-	-	-	-	-	1	5	0	Y	-	-		D918_07988	D918_07988: K08521	D918_07988: gonadotropin subunit beta-2-like	D918_07988: 0.0000017	D918_07988: IPR006208:Cystine knot:1.1e-07	D918_07988: -		-	-	-	-
	4GI_OPF_10399	Btau|539447 Cfam|608408 Hsap|gene:ENSG00000165698 Mmus|gene:ENSMUSG00000026809 Oari|101113214 Sscr|100737397 Sscr|100151892	0	0	0	0	0	0	0	1	1	1	1	1	2	0	0	0	0	0	0	-	-	-	-	-	-	-	-	-	0	6	0	-	-	-		-	-	-	-	-	-		-	-	-	-
	4GI_OPF_1040	Asuu|GS_12069 Btau|506730 Btau|535297 Cfam|475321 Cfam|474948 Dmel|gene:FBgn0013733 Hcon|HCISE00327600 Hsap|gene:ENSG00000127603 Hsap|gene:ENSG00000151914 Mmus|gene:ENSMUSG00000026131 Mmus|gene:ENSMUSG00000028649 Oari|101118486 Oari|101113020 Ooch|nOo_GENE00340.1:mRNA Ooch|nOo_GENE10757.1:mRNA Ooch|nOo_GENE08821.1:mRNA Sscr|100152205 Sscr|100514848 Tsui|D918_05418 Cele|ZK1151.1c Btau|100337278 Cf…	2	1	5	1	4	1	4	5	5	7	4	5	3	1	0	0	0	0	0	7853.33	Y	-	-	-	-	-	-	Y	4	6	3	Y	-	-		D918_05418; D918_05419	D918_05419: K10388	D918_05419: PLEC, PLEC1; plectin	D918_05419: 2.1E-185	D918_05419: IPR001589:Actinin-type, actin-binding, conserved site:na|IPR002017:Spectrin repeat:4.2e-05|IPR018159:Spectrin/alpha-actinin:3e-13|IPR001715:Calponin homology domain:2.3e-64|IPR001101:Plectin repeat:1.1e+02	D918_05419: GO:0003779:Molecular Function: actin binding :na|GO:0005856:Cellular Component: cytoskeleton :1.1e+02|GO:0005515:Molecular Function: protein binding :2.3e-64		GS_12069	GS_12069: -	GS_12069: IPR003108-Growth-arrest-specific protein 2 domain IPR002017-Spectrin repeat IPR001715-Calponin homology domain IPR018159-Spectrin/alpha-actinin	GS_12069: Biological Process: cell cycle arrest (GO:0007050), Molecular Function: protein binding (GO:0005515)
	4GI_OPF_10400	Btau|539454 Cfam|488217 Dmel|gene:FBgn0014179 Hsap|gene:ENSG00000124827 Mmus|gene:ENSMUSG00000021362 Oari|101105538 Sscr|100738494	0	0	0	0	0	0	0	1	1	1	1	1	1	1	0	0	0	0	0	-	-	-	-	-	-	-	-	-	0	6	0	-	-	-		-	-	-	-	-	-		-	-	-	-
	4GI_OPF_10401	Btau|539472 Cfam|490785 Dmel|gene:FBgn0031384 Hsap|gene:ENSG00000119682 Mmus|gene:ENSMUSG00000042350 Oari|101106945 Sscr|100622552	0	0	0	0	0	0	0	1	1	1	1	1	1	1	0	0	0	0	0	-	-	-	-	-	-	-	-	-	0	6	0	-	-	-		-	-	-	-	-	-		-	-	-	-
	4GI_OPF_10402	Btau|539499 Cfam|489506 Hsap|gene:ENSG00000188803 Mmus|gene:ENSMUSG00000053930 Oari|101104163 Sscr|100624640 Sscr|100624731	0	0	0	0	0	0	0	1	1	1	1	1	2	0	0	0	0	0	0	-	-	-	-	-	-	-	-	-	0	6	0	-	-	-		-	-	-	-	-	-		-	-	-	-
	4GI_OPF_10403	Btau|539501 Cfam|490907 Dmel|gene:FBgn0036451 Hsap|gene:ENSG00000198265 Mmus|gene:ENSMUSG00000020721 Oari|101117777 Sscr|100524104	0	0	0	0	0	0	0	1	1	1	1	1	1	1	0	0	0	0	0	-	-	-	-	-	-	-	-	-	0	6	0	-	-	-		-	-	-	-	-	-		-	-	-	-
	4GI_OPF_10404	Btau|539509 Cfam|489237 Hsap|gene:ENSG00000182631 Mmus|gene:ENSMUSG00000060735 Oari|101118386 Sscr|100512567 Sscr|100621794	0	0	0	0	0	0	0	1	1	1	1	1	2	0	0	0	0	0	0	-	-	-	-	-	-	-	-	-	0	6	0	-	-	-		-	-	-	-	-	-		-	-	-	-
	4GI_OPF_10405	Btau|539518 Cfam|487234 Hsap|gene:ENSG00000134061 Mmus|gene:ENSMUSG00000021624 Oari|101122054 Sscr|397644 Sscr|100739765	0	0	0	0	0	0	0	1	1	1	1	1	2	0	0	0	0	0	0	-	-	-	-	-	-	-	-	-	0	6	0	-	-	-		-	-	-	-	-	-		-	-	-	-
	4GI_OPF_10406	Btau|539523 Cfam|609575 Hsap|gene:ENSG00000125895 Mmus|gene:ENSMUSG00000044364 Oari|101106959 Sscr|100518099 Sscr|100737119	0	0	0	0	0	0	0	1	1	1	1	1	2	0	0	0	0	0	0	-	-	-	-	-	-	-	-	-	0	6	0	-	-	-		-	-	-	-	-	-		-	-	-	-
	4GI_OPF_10407	Btau|539532 Cfam|490750 Dmel|gene:FBgn0037901 Hsap|gene:ENSG00000081177 Mmus|gene:ENSMUSG00000032705 Oari|101117589 Sscr|100155300	0	0	0	0	0	0	0	1	1	1	1	1	1	1	0	0	0	0	0	-	-	-	-	-	-	-	-	-	0	6	0	-	-	-		-	-	-	-	-	-		-	-	-	-
	4GI_OPF_10408	Btau|539543 Cfam|552897 Dmel|gene:FBgn0015129 Hsap|gene:ENSG00000171873 Mmus|gene:ENSMUSG00000027335 Oari|100170316 Sscr|552898	0	0	0	0	0	0	0	1	1	1	1	1	1	1	0	0	0	0	0	-	-	-	-	-	-	-	-	-	0	6	0	-	-	-		-	-	-	-	-	-		-	-	-	-
	4GI_OPF_10409	Btau|539555 Cfam|612998 Hsap|gene:ENSG00000175130 Mmus|gene:ENSMUSG00000047945 Oari|101105729 Sscr|100518914 Sscr|100628001	0	0	0	0	0	0	0	1	1	1	1	1	2	0	0	0	0	0	0	-	-	-	-	-	-	-	-	-	0	6	0	-	-	-		-	-	-	-	-	-		-	-	-	-
	4GI_OPF_1041	Asuu|GS_08663 Btau|100337431 Asuu|GS_23814 Btau|521217 Btau|533876 Btau|510157 Cfam|478239 Cfam|479679 Cfam|488069 Cfam|485905 Dviv|DICVIV_09063 Dviv|DICVIV_04678 Dmel|gene:FBgn0261794 Asuu|GS_00713 Asuu|GS_05785 Hcon|HCISE00060400 Hcon|HCISE00713200 Hcon|HCISE00703500 Hcon|HCISE00801100 Hcon|HCISE01664600 Hpol|HPBE_0000031001-mRNA-1 Hpol|HPBE_0000434101-mRNA-1 Hsap|gene:ENSG00000124067 Hsap|gene…	5	4	2	5	4	3	2	4	4	4	4	3	3	1	0	0	0	0	0	2787.38	Y	-	-	-	-	-	-	Y	4	6	3	Y	-	-		D918_00858; D918_03759; D918_04308; D918_04821; D918_04822	D918_04822: K14427	D918_04822: amino acid permease superfamily	D918_04822: 1.7E-219	D918_04822: IPR004841:Amino acid permease domain:8.6e-40	D918_04822: GO:0016020:Cellular Component: membrane :8.6e-40|GO:0006810:Biological Process: transport :8.6e-40|GO:0055085:Biological Process: transmembrane transport :8.6e-40		GS_08663; GS_23814; GS_00713; GS_05785	GS_08663: K14427-solute carrier family 12 (potassium/chloride transporter), member 4/5/6 ; GS_23814: K14427-solute carrier family 12 (potassium/chloride transporter), member 4/5/6 ; GS_00713: -; GS_05785: -	GS_08663: IPR000076-K-Cl co-transporter IPR004841-Amino acid permease domain ; GS_23814: IPR004841-Amino acid permease domain ; GS_00713: IPR004841-Amino acid permease domain ; GS_05785: -	GS_08663: Biological Process: ion transport (GO:0006811), Biological Process: transmembrane transport (GO:0055085), Biological Process: transport (GO:0006810), Cellular Component: membrane (GO:0016020), Molecular Function: transporter activity (GO:0005215); GS_23814: Biological Process: transmembrane transport (GO:0055085), Biological Process: transport (GO:0006810), Cellular Component: membrane …
	4GI_OPF_10410	Btau|539674 Cfam|491161 Hsap|gene:ENSG00000109079 Hsap|gene:ENSG00000262447 Mmus|gene:ENSMUSG00000017615 Oari|101104160 Sscr|100737417	0	0	0	0	0	0	0	1	1	2	1	1	1	0	0	0	0	0	0	-	-	-	-	-	-	-	-	-	0	6	0	-	-	-		-	-	-	-	-	-		-	-	-	-
	4GI_OPF_10411	Btau|539712 Cfam|609077 Dmel|gene:FBgn0031895 Hsap|gene:ENSG00000187866 Mmus|gene:ENSMUSG00000074922 Oari|101108108 Sscr|100512697	0	0	0	0	0	0	0	1	1	1	1	1	1	1	0	0	0	0	0	-	-	-	-	-	-	-	-	-	0	6	0	-	-	-		-	-	-	-	-	-		-	-	-	-
	4GI_OPF_10412	Btau|539771 Cfam|486497 Dmel|gene:FBgn0038490 Hsap|gene:ENSG00000123415 Mmus|gene:ENSMUSG00000036061 Oari|101107856 Sscr|100153912	0	0	0	0	0	0	0	1	1	1	1	1	1	1	0	0	0	0	0	-	-	-	-	-	-	-	-	-	0	6	0	-	-	-		-	-	-	-	-	-		-	-	-	-
	4GI_OPF_10413	Btau|539811 Cfam|489806 Hsap|gene:ENSG00000262018 Mmus|gene:ENSMUSG00000043614 Oari|101113456 Sscr|100524550 Hsap|gene:ENSG00000176428	0	0	0	0	0	0	0	1	1	2	1	1	1	0	0	0	0	0	0	-	-	-	-	-	-	-	-	-	0	6	0	-	-	-		-	-	-	-	-	-		-	-	-	-
	4GI_OPF_10414	Btau|539951 Cfam|490590 Hsap|gene:ENSG00000100599 Mmus|gene:ENSMUSG00000044456 Oari|101112263 Sscr|100155709 Sscr|100153517	0	0	0	0	0	0	0	1	1	1	1	1	2	0	0	0	0	0	0	-	-	-	-	-	-	-	-	-	0	6	0	-	-	-		-	-	-	-	-	-		-	-	-	-
	4GI_OPF_10415	Btau|540056 Cfam|608567 Btau|782651 Hsap|gene:ENSG00000166272 Mmus|gene:ENSMUSG00000047731 Oari|101109314 Sscr|100151782	0	0	0	0	0	0	0	2	1	1	1	1	1	0	0	0	0	0	0	-	-	-	-	-	-	-	-	-	0	6	0	-	-	-		-	-	-	-	-	-		-	-	-	-
	4GI_OPF_10416	Btau|540087 Cfam|610584 Dmel|gene:FBgn0039770 Hsap|gene:ENSG00000145708 Mmus|gene:ENSMUSG00000021680 Oari|101111457 Sscr|100337682	0	0	0	0	0	0	0	1	1	1	1	1	1	1	0	0	0	0	0	-	-	-	-	-	-	-	-	-	0	6	0	-	-	-		-	-	-	-	-	-		-	-	-	-
	4GI_OPF_10417	Btau|540132 Cfam|612996 Dmel|gene:FBgn0029837 Hsap|gene:ENSG00000011105 Mmus|gene:ENSMUSG00000030352 Oari|100180629 Sscr|768114	0	0	0	0	0	0	0	1	1	1	1	1	1	1	0	0	0	0	0	-	-	-	-	-	-	-	-	-	0	6	0	-	-	-		-	-	-	-	-	-		-	-	-	-
	4GI_OPF_10418	Btau|540134 Cfam|486433 Hsap|gene:ENSG00000099910 Mmus|gene:ENSMUSG00000022750 Oari|101119851 Sscr|100156352 Sscr|100737324	0	0	0	0	0	0	0	1	1	1	1	1	2	0	0	0	0	0	0	-	-	-	-	-	-	-	-	-	0	6	0	-	-	-		-	-	-	-	-	-		-	-	-	-
	4GI_OPF_10419	Btau|540175 Cfam|489081 Hsap|gene:ENSG00000262722 Hsap|gene:ENSG00000204175 Mmus|gene:ENSMUSG00000071531 Oari|101115601 Sscr|100568453	0	0	0	0	0	0	0	1	1	2	1	1	1	0	0	0	0	0	0	-	-	-	-	-	-	-	-	-	0	6	0	-	-	-		-	-	-	-	-	-		-	-	-	-
	4GI_OPF_1042	Asuu|GS_04745 Btau|532553 Btau|615226 Cfam|481938 Cfam|608269 Dmel|gene:FBgn0038837 Dviv|DICVIV_02573 Asuu|GS_04529 Dviv|DICVIV_02730 Hcon|HCISE01603700 Hpol|HPBE_0000475101-mRNA-1 Hcon|HCISE01355500 Hsap|gene:ENSG00000164418 Mmus|gene:ENSMUSG00000056073 Oari|101122701 Oari|101114065 Sscr|100511641 Sscr|100516526 Cele|C06A8.9a Tsui|D918_02118 Cele|ZC196.7 Btau|100847531 Btau|526363 Cfam|484480 Bt…	1	2	3	2	0	3	2	6	5	5	5	5	6	3	0	0	0	0	0	1857.38	Y	-	-	-	-	-	-	Y	4	6	2	Y	-	-		D918_02118	D918_02118: K05202	D918_02118: glutamate receptor, ionotropic kainate 3	D918_02118: 9.9E-196	D918_02118: IPR001320:Ionotropic glutamate receptor:1.3e-108|IPR001508:NMDA receptor:2.7e-13|IPR001828:Extracellular ligand-binding receptor:2.5e-05|IPR019594:Glutamate receptor, L-glutamate/glycine-binding:1.6e-27	D918_02118: GO:0016020:Cellular Component: membrane :1.3e-108|GO:0005216:Molecular Function: ion channel activity :2.7e-13|GO:0004872:Molecular Function: receptor activity :2.7e-13|GO:0005234:Molecular Function: extracellular-glutamate-gated ion channel activity :1.3e-108|GO:0004970:Molecular Function: ionotropic glutamate receptor activity :1.3e-108|GO:0006811:Biological Process: ion transport :…		GS_04745; GS_04529	GS_04745: K05313-glutamate receptor, ionotropic, invertebrate ; GS_04529: K05313-glutamate receptor, ionotropic, invertebrate	GS_04745: IPR001638-Extracellular solute-binding protein, family 3 IPR019594-Glutamate receptor, L-glutamate/glycine-binding IPR001828-Extracellular ligand-binding receptor IPR001320-Ionotropic glutamate receptor ; GS_04529: IPR019594-Glutamate receptor, L-glutamate/glycine-binding IPR001828-Extracellular ligand-binding receptor IPR001320-Ionotropic glutamate receptor IPR001508-NMDA receptor	GS_04745: Biological Process: transport (GO:0006810), Cellular Component: membrane (GO:0016020), Cellular Component: outer membrane-bounded periplasmic space (GO:0030288), Molecular Function: extracellular-glutamate-gated ion channel activity (GO:0005234), Molecular Function: ionotropic glutamate receptor activity (GO:0004970), Molecular Function: transporter activity (GO:0005215); GS_04529: Biol…
	4GI_OPF_10420	Btau|540206 Cfam|607216 Dmel|gene:FBgn0260399 Hsap|gene:ENSG00000120539 Mmus|gene:ENSMUSG00000026779 Oari|101119067 Sscr|100514867	0	0	0	0	0	0	0	1	1	1	1	1	1	1	0	0	0	0	0	-	-	-	-	-	-	-	-	-	0	6	0	-	-	-		-	-	-	-	-	-		-	-	-	-
	4GI_OPF_10421	Btau|540253 Cfam|608050 Hpol|HPBE_0001865201-mRNA-1 Hsap|gene:ENSG00000155542 Oari|101112002 Sscr|100521163 Tsui|D918_09215	1	0	1	0	0	0	0	1	1	1	0	1	1	0	0	1	0	0	0	-	-	-	-	-	-	-	-	-	2	5	0	Y	-	-		D918_09215	D918_09215: -	D918_09215: -	D918_09215: -	D918_09215: -	D918_09215: -		-	-	-	-
	4GI_OPF_10422	Btau|540395 Cfam|608540 Dmel|gene:FBgn0031575 Hsap|gene:ENSG00000182504 Mmus|gene:ENSMUSG00000022604 Oari|101112438 Sscr|100521822	0	0	0	0	0	0	0	1	1	1	1	1	1	1	0	0	0	0	0	-	-	-	-	-	-	-	-	-	0	6	0	-	-	-		-	-	-	-	-	-		-	-	-	-
	4GI_OPF_10423	Btau|540478 Cfam|488374 Hsap|gene:ENSG00000182263 Mmus|gene:ENSMUSG00000075324 Oari|101105473 Sscr|100736811 Sscr|100736859	0	0	0	0	0	0	0	1	1	1	1	1	2	0	0	0	0	0	0	-	-	-	-	-	-	-	-	-	0	6	0	-	-	-		-	-	-	-	-	-		-	-	-	-
	4GI_OPF_10424	Btau|540509 Cfam|488667 Hsap|gene:ENSG00000143248 Mmus|gene:ENSMUSG00000026678 Oari|101110554 Scer|YOR107W Sscr|397640	0	0	0	0	0	0	0	1	1	1	1	1	1	0	1	0	0	0	0	-	-	-	-	-	-	-	-	-	0	6	0	-	-	-		-	-	-	-	-	-		-	-	-	-
	4GI_OPF_10425	Btau|540532 Cfam|489277 Hsap|gene:ENSG00000196323 Mmus|gene:ENSMUSG00000047412 Oari|101119946 Sscr|100518028 Sscr|100738036	0	0	0	0	0	0	0	1	1	1	1	1	2	0	0	0	0	0	0	-	-	-	-	-	-	-	-	-	0	6	0	-	-	-		-	-	-	-	-	-		-	-	-	-
	4GI_OPF_10426	Btau|540543 Cfam|611747 Dmel|gene:FBgn0051712 Hsap|gene:ENSG00000134884 Mmus|gene:ENSMUSG00000040459 Oari|101115718 Sscr|100152796	0	0	0	0	0	0	0	1	1	1	1	1	1	1	0	0	0	0	0	-	-	-	-	-	-	-	-	-	0	6	0	-	-	-		-	-	-	-	-	-		-	-	-	-
	4GI_OPF_10427	Btau|540626 Cfam|489294 Hsap|gene:ENSG00000197798 Mmus|gene:ENSMUSG00000050471 Oari|101113968 Sscr|100515227 Sscr|100737185	0	0	0	0	0	0	0	1	1	1	1	1	2	0	0	0	0	0	0	-	-	-	-	-	-	-	-	-	0	6	0	-	-	-		-	-	-	-	-	-		-	-	-	-
	4GI_OPF_10428	Btau|540682 Cfam|489784 Hsap|gene:ENSG00000164776 Mmus|gene:ENSMUSG00000025537 Oari|101109323 Sscr|397548 Tsui|D918_07542	1	0	0	0	0	0	0	1	1	1	1	1	1	0	0	0	0	0	0	-	-	-	-	-	-	-	-	-	1	6	0	Y	-	-		D918_07542	D918_07542: K00871	D918_07542: phosphorylase B kinase gamma catalytic chain, skeletal muscle isoform	D918_07542: 2.3E-86	D918_07542: IPR002291:Phosphorylase kinase, gamma catalytic subunit:1e-16|IPR000719:Protein kinase, catalytic domain:na|IPR002290:Serine/threonine-protein kinase domain:1.8e-05|IPR020636:Calcium/calmodulin-dependent protein kinase-like:8.2e-90|IPR017442:Serine/threonine-protein kinase-like domain:4.9e-27|IPR011009:Protein kinase-like domain:1.7e-32	D918_07542: GO:0005524:Molecular Function: ATP binding :4.9e-27|GO:0004689:Molecular Function: phosphorylase kinase activity :1e-16|GO:0006468:Biological Process: protein phosphorylation :4.9e-27|GO:0005978:Biological Process: glycogen biosynthetic process :1e-16|GO:0004674:Molecular Function: protein serine/threonine kinase activity :1.8e-05|GO:0004672:Molecular Function: protein kinase activity…		-	-	-	-
	4GI_OPF_10429	Btau|540733 Cfam|612746 Dmel|gene:FBgn0031816 Hsap|gene:ENSG00000163743 Mmus|gene:ENSMUSG00000029397 Oari|100302546 Sscr|100038006	0	0	0	0	0	0	0	1	1	1	1	1	1	1	0	0	0	0	0	-	-	-	-	-	-	-	-	-	0	6	0	-	-	-		-	-	-	-	-	-		-	-	-	-
	4GI_OPF_1043	Asuu|GS_12520 Btau|522967 Btau|516513 Cfam|491153 Dmel|gene:FBgn0010246 Dmel|gene:FBgn0086347 Hcon|HCISE00258700 Hcon|HCISE01013700 Hpol|HPBE_0001879801-mRNA-1 Hsap|gene:ENSG00000176658 Hsap|gene:ENSG00000136286 Mmus|gene:ENSMUSG00000020437 Mmus|gene:ENSMUSG00000035441 Oari|101115139 Oari|101114605 Sscr|100049650 Ooch|nOo_GENE03408.1:mRNA Sscr|100512998 Cele|T02C12.1 Btau|281936 Cfam|100855443 Cf…	0	1	2	2	2	1	1	6	7	6	6	6	6	2	0	0	0	0	0	-	-	-	-	-	-	-	-	-	3	6	3	Y	-	-		-	-	-	-	-	-		GS_12520	GS_12520: K10356-myosin I	GS_12520: IPR010926-Myosin tail 2 IPR000048-IQ motif, EF-hand binding site IPR001609-Myosin head, motor domain	GS_12520: Cellular Component: myosin complex (GO:0016459), Molecular Function: ATP binding (GO:0005524), Molecular Function: motor activity (GO:0003774), Molecular Function: protein binding (GO:0005515)
	4GI_OPF_10430	Btau|540824 Cfam|490183 Hsap|gene:ENSG00000142867 Mmus|gene:ENSMUSG00000028191 Oari|101113372 Sscr|100153411 Sscr|100125346	0	0	0	0	0	0	0	1	1	1	1	1	2	0	0	0	0	0	0	-	-	-	-	-	-	-	-	-	0	6	0	-	-	-		-	-	-	-	-	-		-	-	-	-
	4GI_OPF_10431	Btau|540901 Cfam|609105 Dmel|gene:FBgn0034821 Hsap|gene:ENSG00000116132 Mmus|gene:ENSMUSG00000026586 Oari|101103742 Sscr|100738910	0	0	0	0	0	0	0	1	1	1	1	1	1	1	0	0	0	0	0	-	-	-	-	-	-	-	-	-	0	6	0	-	-	-		-	-	-	-	-	-		-	-	-	-
	4GI_OPF_10432	Btau|540925 Cfam|610239 Hsap|gene:ENSG00000166257 Mmus|gene:ENSMUSG00000049281 Oari|101113095 Sscr|100628130 Sscr|100624626	0	0	0	0	0	0	0	1	1	1	1	1	2	0	0	0	0	0	0	-	-	-	-	-	-	-	-	-	0	6	0	-	-	-		-	-	-	-	-	-		-	-	-	-
	4GI_OPF_10433	Btau|541035 Cfam|492171 Hcon|HCISE01782100 Hsap|gene:ENSG00000156925 Mmus|gene:ENSMUSG00000067860 Oari|101116459 Sscr|100156863	0	0	0	1	0	0	0	1	1	1	1	1	1	0	0	0	0	0	0	-	-	-	-	-	-	-	-	-	1	6	0	Y	-	-		-	-	-	-	-	-		-	-	-	-
	4GI_OPF_10434	Btau|541054 Cfam|487695 Hsap|gene:ENSG00000154640 Mmus|gene:ENSMUSG00000022863 Mmus|gene:ENSMUSG00000044645 Sscr|100048957 Oari|100620049	0	0	0	0	0	0	0	1	1	1	2	1	1	0	0	0	0	0	0	-	-	-	-	-	-	-	-	-	0	6	0	-	-	-		-	-	-	-	-	-		-	-	-	-
	4GI_OPF_10435	Btau|541059 Cfam|610163 Hsap|gene:ENSG00000169330 Mmus|gene:ENSMUSG00000039313 Oari|101113798 Sscr|100622753 Sscr|100622045	0	0	0	0	0	0	0	1	1	1	1	1	2	0	0	0	0	0	0	-	-	-	-	-	-	-	-	-	0	6	0	-	-	-		-	-	-	-	-	-		-	-	-	-
	4GI_OPF_10436	Btau|541070 Cfam|488230 Dmel|gene:FBgn0260866 Hsap|gene:ENSG00000007944 Mmus|gene:ENSMUSG00000038175 Oari|101102848 Sscr|100155795	0	0	0	0	0	0	0	1	1	1	1	1	1	1	0	0	0	0	0	-	-	-	-	-	-	-	-	-	0	6	0	-	-	-		-	-	-	-	-	-		-	-	-	-
	4GI_OPF_10437	Btau|541073 Cfam|490363 Hsap|gene:ENSG00000143194 Mmus|gene:ENSMUSG00000040629 Oari|101113811 Sscr|100048945 Sscr|100737640	0	0	0	0	0	0	0	1	1	1	1	1	2	0	0	0	0	0	0	-	-	-	-	-	-	-	-	-	0	6	0	-	-	-		-	-	-	-	-	-		-	-	-	-
	4GI_OPF_10438	Btau|541134 Cfam|489120 Hsap|gene:ENSG00000168246 Mmus|gene:ENSMUSG00000044949 Oari|101107388 Sscr|100621592 Tsui|D918_05097	1	0	0	0	0	0	0	1	1	1	1	1	1	0	0	1	0	0	0	-	-	-	-	-	-	-	-	-	1	6	0	Y	-	-		D918_05097	D918_05097: -	D918_05097: -	D918_05097: -	D918_05097: IPR000626:Ubiquitin:7.4e-07|IPR019955:Ubiquitin supergroup:na	D918_05097: GO:0005515:Molecular Function: protein binding :7.4e-07		-	-	-	-
	4GI_OPF_10439	Btau|541211 Cfam|608957 Hsap|gene:ENSG00000150764 Hsap|gene:ENSG00000262277 Mmus|gene:ENSMUSG00000032064 Oari|101110264 Sscr|100520320	0	0	0	0	0	0	0	1	1	2	1	1	1	0	0	0	0	0	0	-	-	-	-	-	-	-	-	-	0	6	0	-	-	-		-	-	-	-	-	-		-	-	-	-
	4GI_OPF_1044	Asuu|GS_11472 Btau|281876 Cfam|477956 Dmel|gene:FBgn0004657 Dviv|DICVIV_02485 Hcon|HCISE00023400 Hcon|HCISE01308200 Hpol|HPBE_0001615601-mRNA-1 Hsap|gene:ENSG00000150093 Mmus|gene:ENSMUSG00000025809 Ooch|nOo_GENE07911.1:mRNA Oari|443141 Sscr|397019 Tsui|D918_07196 Cele|ZK1058.2 Cfam|403770 Cfam|403788 Btau|281877 Btau|282564 Btau|282642 Btau|282644 Btau|514031 Cfam|477598 Cfam|488368 Cfam|608977 …	1	1	1	2	1	1	1	6	6	7	7	6	6	1	0	1	0	0	0	2310	Y	-	-	-	-	-	-	Y	4	6	3	Y	-	-		D918_07196	D918_07196: K05719	D918_07196: integrin beta pat-3	D918_07196: 7.5E-301	D918_07196: IPR013111:EGF, extracellular:na|IPR002369:Integrin beta subunit, N-terminal:3.3e-228|IPR016201:Plexin-like fold:3.9e-11|IPR015812:Integrin beta subunit:7.4e-293	D918_07196: GO:0016020:Cellular Component: membrane :3.9e-11|GO:0004872:Molecular Function: receptor activity :7.4e-293|GO:0005488:Molecular Function: binding :7.4e-293|GO:0007160:Biological Process: cell-matrix adhesion :7.4e-293|GO:0008305:Cellular Component: integrin complex :7.4e-293|GO:0007155:Biological Process: cell adhesion :7.4e-293|GO:0007275:Biological Process: multicellular organismal…		GS_11472	GS_11472: K05719-integrin beta 1	GS_11472: IPR002369-Integrin beta subunit, N-terminal IPR013111-EGF, extracellular IPR012896-Integrin beta subunit, tail IPR016201-Plexin-like fold IPR015812-Integrin beta subunit	GS_11472: Biological Process: cell adhesion (GO:0007155), Biological Process: cell-matrix adhesion (GO:0007160), Biological Process: integrin-mediated signaling pathway (GO:0007229), Biological Process: multicellular organismal development (GO:0007275), Cellular Component: integrin complex (GO:0008305), Cellular Component: membrane (GO:0016020), Molecular Function: binding (GO:0005488), Molecular…
	4GI_OPF_10440	Btau|541235 Cfam|608708 Dmel|gene:FBgn0027515 Hsap|gene:ENSG00000163590 Mmus|gene:ENSMUSG00000027784 Oari|101105045 Sscr|100622923	0	0	0	0	0	0	0	1	1	1	1	1	1	1	0	0	0	0	0	-	-	-	-	-	-	-	-	-	0	6	0	-	-	-		-	-	-	-	-	-		-	-	-	-
	4GI_OPF_10441	Btau|541240 Cfam|612335 Dmel|gene:FBgn0001296 Hsap|gene:ENSG00000112394 Mmus|gene:ENSMUSG00000019838 Oari|101107103 Sscr|100627081	0	0	0	0	0	0	0	1	1	1	1	1	1	1	0	0	0	0	0	-	-	-	-	-	-	-	-	-	0	6	0	-	-	-		-	-	-	-	-	-		-	-	-	-
	4GI_OPF_10442	Btau|541243 Cfam|490919 Dmel|gene:FBgn0010453 Hsap|gene:ENSG00000158955 Mmus|gene:ENSMUSG00000018486 Oari|101120506 Sscr|100738655	0	0	0	0	0	0	0	1	1	1	1	1	1	1	0	0	0	0	0	-	-	-	-	-	-	-	-	-	0	6	0	-	-	-		-	-	-	-	-	-		-	-	-	-
	4GI_OPF_10443	Btau|541261 Cfam|491354 Hsap|gene:ENSG00000106852 Mmus|gene:ENSMUSG00000026890 Oari|101113740 Ooch|nOo_GENE12443.1:mRNA Sscr|100739090	0	0	0	0	1	0	0	1	1	1	1	1	1	0	0	0	0	0	0	-	-	-	-	-	-	-	-	-	0	6	1	Y	-	-		-	-	-	-	-	-		-	-	-	-
	4GI_OPF_10444	Btau|541272 Cfam|492194 Dmel|gene:FBgn0035445 Hsap|gene:ENSG00000010404 Mmus|gene:ENSMUSG00000035847 Oari|101116540 Sscr|100512880	0	0	0	0	0	0	0	1	1	1	1	1	1	1	0	0	0	0	0	-	-	-	-	-	-	-	-	-	0	6	0	-	-	-		-	-	-	-	-	-		-	-	-	-
	4GI_OPF_10445	Btau|541302 Cfam|612993 Hsap|gene:ENSG00000262968 Hsap|gene:ENSG00000186104 Mmus|gene:ENSMUSG00000030670 Oari|101117786 Sscr|100124375	0	0	0	0	0	0	0	1	1	2	1	1	1	0	0	0	0	0	0	-	-	-	-	-	-	-	-	-	0	6	0	-	-	-		-	-	-	-	-	-		-	-	-	-
	4GI_OPF_10446	Btau|613265 Cfam|488017 Hsap|gene:ENSG00000163848 Mmus|gene:ENSMUSG00000022811 Oari|101117035 Oari|101121910 Sscr|100515279	0	0	0	0	0	0	0	1	1	1	1	2	1	0	0	0	0	0	0	-	-	-	-	-	-	-	-	-	0	6	0	-	-	-		-	-	-	-	-	-		-	-	-	-
	4GI_OPF_10447	Btau|613455 Cfam|488020 Dmel|gene:FBgn0039522 Hsap|gene:ENSG00000114473 Mmus|gene:ENSMUSG00000035578 Oari|101119097 Sscr|100514601	0	0	0	0	0	0	0	1	1	1	1	1	1	1	0	0	0	0	0	-	-	-	-	-	-	-	-	-	0	6	0	-	-	-		-	-	-	-	-	-		-	-	-	-
	4GI_OPF_10448	Btau|613472 Cfam|487002 Dmel|gene:FBgn0035587 Hsap|gene:ENSG00000104381 Mmus|gene:ENSMUSG00000025777 Oari|101108759 Sscr|100157012	0	0	0	0	0	0	0	1	1	1	1	1	1	1	0	0	0	0	0	-	-	-	-	-	-	-	-	-	0	6	0	-	-	-		-	-	-	-	-	-		-	-	-	-
	4GI_OPF_10449	Btau|613541 Cfam|607407 Hsap|gene:ENSG00000185633 Mmus|gene:ENSMUSG00000040280 Oari|101123455 Sscr|100156288 Sscr|100627009	0	0	0	0	0	0	0	1	1	1	1	1	2	0	0	0	0	0	0	-	-	-	-	-	-	-	-	-	0	6	0	-	-	-		-	-	-	-	-	-		-	-	-	-
	4GI_OPF_1045	Asuu|GS_23879 Btau|100296901 Cfam|488141 Asuu|GS_08447 Dviv|DICVIV_07601 Asuu|GS_19777 Asuu|GS_17323 Asuu|GS_23076 Asuu|GS_06701 Asuu|GS_17123 Asuu|GS_04731 Hcon|HCISE00966600 Hcon|HCISE00707600 Hcon|HCISE00287200 Hcon|HCISE00571500 Hcon|HCISE00564000 Hcon|HCISE01034300 Hpol|HPBE_0001454901-mRNA-1 Hsap|gene:ENSG00000261791 Hsap|gene:ENSG00000257743 Mmus|gene:ENSMUSG00000027790 Oari|101113672 Ooch…	2	8	1	7	1	2	1	4	4	6	3	4	4	0	0	1	5	1	3	2819.89	Y	-	-	-	-	-	-	Y	4	6	3	Y	-	-		D918_00706; D918_08087	D918_08087: K12047	D918_08087: glycosyl hydrolase, family 31	D918_08087: 4.2E-268	D918_08087: IPR011013:Glycoside hydrolase-type carbohydrate-binding:7.7e-29|IPR000322:Glycoside hydrolase, family 31:1.2e-299|IPR000519:P-type trefoil:7.9e-08|IPR017853:Glycoside hydrolase, superfamily:2.5e-78	D918_08087: GO:0030246:Molecular Function: carbohydrate binding :7.7e-29|GO:0004553:Molecular Function: hydrolase activity, hydrolyzing O-glycosyl compounds :1.2e-299|GO:0005975:Biological Process: carbohydrate metabolic process :1.2e-299|GO:0003824:Molecular Function: catalytic activity :7.7e-29		GS_23879; GS_08447; GS_19777; GS_17323; GS_23076; GS_06701; GS_17123; GS_04731	GS_23879: K12047-maltase-glucoamylase ; GS_08447: K12047-maltase-glucoamylase ; GS_19777: K01203-sucrase-isomaltase / oligo-1,6-glucosidase ; GS_17323: -; GS_23076: K01187-alpha-glucosidase ; GS_06701: K01187-alpha-glucosidase ; GS_17123: -; GS_04731: -	GS_23879: IPR000519-P-type trefoil IPR000322-Glycoside hydrolase, family 31 IPR017853-Glycoside hydrolase, superfamily IPR011013-Glycoside hydrolase-type carbohydrate-binding ; GS_08447: IPR000519-P-type trefoil IPR000322-Glycoside hydrolase, family 31 IPR017853-Glycoside hydrolase, superfamily IPR011013-Glycoside hydrolase-type carbohydrate-binding ; GS_19777: IPR000519-P-type trefoil IPR000322-…	GS_23879: Biological Process: carbohydrate metabolic process (GO:0005975), Molecular Function: carbohydrate binding (GO:0030246), Molecular Function: catalytic activity (GO:0003824), Molecular Function: hydrolase activity, hydrolyzing O-glycosyl compounds (GO:0004553); GS_08447: Biological Process: carbohydrate metabolic process (GO:0005975), Molecular Function: carbohydrate binding (GO:0030246),…
	4GI_OPF_10450	Btau|613543 Cfam|486055 Dmel|gene:FBgn0011020 Hsap|gene:ENSG00000151849 Mmus|gene:ENSMUSG00000064128 Oari|101119996 Tsui|D918_00738	1	0	0	0	0	0	0	1	1	1	1	1	0	1	0	0	0	0	0	-	-	-	-	-	-	-	-	-	1	5	0	Y	-	-		D918_00738	D918_00738: K11502	D918_00738: cenpj, fi46g11, si:dkey-46k9.9, wu:fi46g11; centromere protein J	D918_00738: 6.2E-48	D918_00738: IPR009852:T-complex 10/CenJ, C-terminal:2.9e-42|IPR009638:Fez1:7.3e-07	D918_00738: GO:0016020:Cellular Component: membrane :7.3e-07|GO:0005737:Cellular Component: cytoplasm :7.3e-07		-	-	-	-
	4GI_OPF_10451	Btau|613587 Cfam|609582 Dmel|gene:FBgn0036849 Hsap|gene:ENSG00000106686 Mmus|gene:ENSMUSG00000064202 Oari|101112453 Sscr|100522592	0	0	0	0	0	0	0	1	1	1	1	1	1	1	0	0	0	0	0	-	-	-	-	-	-	-	-	-	0	6	0	-	-	-		-	-	-	-	-	-		-	-	-	-
	4GI_OPF_10452	Btau|613590 Cfam|488923 Hsap|gene:ENSG00000152422 Mmus|gene:ENSMUSG00000021615 Oari|101102481 Sscr|100514895 Tsui|D918_08534	1	0	0	0	0	0	0	1	1	1	1	1	1	0	0	0	0	0	0	-	-	-	-	-	-	-	-	-	1	6	0	Y	-	-		D918_08534	D918_08534: K10886	D918_08534: hypothetical protein	D918_08534: 0.00000078	D918_08534: IPR014751:DNA double-strand break repair and VJ recombination XRCC4, C-terminal:5.6e-11|IPR010585:DNA double-strand break repair and VJ recombination XRCC4:1.1e-05	D918_08534: GO:0006302:Biological Process: double-strand break repair :5.6e-11|GO:0005634:Cellular Component: nucleus :1.1e-05|GO:0003677:Molecular Function: DNA binding :5.6e-11|GO:0006310:Biological Process: DNA recombination :5.6e-11		-	-	-	-
	4GI_OPF_10453	Btau|613648 Cfam|607920 Hsap|gene:ENSG00000261941 Hsap|gene:ENSG00000254550 Mmus|gene:ENSMUSG00000074006 Oari|101113008 Sscr|100524697	0	0	0	0	0	0	0	1	1	2	1	1	1	0	0	0	0	0	0	-	-	-	-	-	-	-	-	-	0	6	0	-	-	-		-	-	-	-	-	-		-	-	-	-
	4GI_OPF_10454	Btau|613717 Cfam|486109 Dmel|gene:FBgn0037244 Hsap|gene:ENSG00000104756 Mmus|gene:ENSMUSG00000034327 Oari|101111427 Sscr|100521867	0	0	0	0	0	0	0	1	1	1	1	1	1	1	0	0	0	0	0	-	-	-	-	-	-	-	-	-	0	6	0	-	-	-		-	-	-	-	-	-		-	-	-	-
	4GI_OPF_10455	Btau|613859 Cfam|612344 Hsap|gene:ENSG00000120519 Mmus|gene:ENSMUSG00000031684 Oari|101109122 Scer|YMR034C Sscr|100192449	0	0	0	0	0	0	0	1	1	1	1	1	1	0	1	0	0	0	0	-	-	-	-	-	-	-	-	-	0	6	0	-	-	-		-	-	-	-	-	-		-	-	-	-
	4GI_OPF_10456	Btau|613925 Cfam|490256 Hsap|gene:ENSG00000263014 Mmus|gene:ENSMUSG00000026394 Oari|101102659 Sscr|100522819 Hsap|gene:ENSG00000151418	0	0	0	0	0	0	0	1	1	2	1	1	1	0	0	0	0	0	0	-	-	-	-	-	-	-	-	-	0	6	0	-	-	-		-	-	-	-	-	-		-	-	-	-
	4GI_OPF_10457	Btau|613942 Cfam|487699 Hsap|gene:ENSG00000154645 Mmus|gene:ENSMUSG00000022860 Oari|101115923 Sscr|100520642 Cele|F38A1.4	0	0	0	0	0	1	0	1	1	1	1	1	1	0	0	0	0	0	0	-	-	-	-	-	-	-	-	-	0	6	1	Y	-	-		-	-	-	-	-	-		-	-	-	-
	4GI_OPF_10458	Btau|614014 Cfam|485983 Dmel|gene:FBgn0028938 Hsap|gene:ENSG00000196700 Mmus|gene:ENSMUSG00000000823 Oari|101108330 Dmel|gene:FBgn0028544	0	0	0	0	0	0	0	1	1	1	1	1	0	2	0	0	0	0	0	-	-	-	-	-	-	-	-	-	0	5	0	-	-	-		-	-	-	-	-	-		-	-	-	-
	4GI_OPF_10459	Btau|614070 Cfam|487047 Dmel|gene:FBgn0032428 Hsap|gene:ENSG00000188343 Mmus|gene:ENSMUSG00000028218 Oari|101112577 Sscr|100515202	0	0	0	0	0	0	0	1	1	1	1	1	1	1	0	0	0	0	0	-	-	-	-	-	-	-	-	-	0	6	0	-	-	-		-	-	-	-	-	-		-	-	-	-
	4GI_OPF_1046	Asuu|GS_09242 Btau|100336680 Asuu|GS_22022 Btau|616459 Btau|539136 Cfam|474665 Cfam|489619 Cfam|487609 Dmel|gene:FBgn0027594 Dviv|DICVIV_01405 Hcon|HCISE00498100 Dviv|DICVIV_10460 Hcon|HCISE02140200 Hcon|HCISE02140100 Hpol|HPBE_0001448101-mRNA-1 Hpol|HPBE_0000587301-mRNA-1 Hsap|gene:ENSG00000162591 Hsap|gene:ENSG00000157890 Hsap|gene:ENSG00000145794 Hsap|gene:ENSG00000263138 Mmus|gene:ENSMUSG0000…	2	2	4	4	2	2	4	4	4	5	4	4	4	2	0	0	0	0	2	2627.33	Y	-	-	-	-	-	-	Y	4	6	3	Y	-	-		D918_04037; D918_05690	D918_05690: K06825	D918_05690: fibrillin-1-like	D918_05690: 2.4E-135	D918_05690: IPR001881:EGF-like calcium-binding:3.3e-12|IPR000742:Epidermal growth factor-like, type 3:na|IPR009030:Growth factor, receptor:4.4e-07|IPR013032:EGF-like region, conserved site:na|IPR011489:EMI domain:na|IPR018097:EGF-like calcium-binding, conserved site:na|IPR000152:EGF-type aspartate/asparagine hydroxylation site:na|IPR013091:EGF calcium-binding:2.2e-07|IPR002049:EGF-like, laminin:8…	D918_05690: GO:0005515:Molecular Function: protein binding :8.5e-07|GO:0005509:Molecular Function: calcium ion binding :3.3e-12		GS_09242; GS_22022	GS_09242: -; GS_22022: -	GS_09242: IPR018097-EGF-like calcium-binding, conserved site IPR002049-EGF-like, laminin IPR006209-EGF IPR006210-Epidermal growth factor-like IPR013032-EGF-like region, conserved site IPR000152-EGF-type aspartate/asparagine hydroxylation site IPR011489-EMI domain IPR013091-EGF calcium-binding IPR001881-EGF-like calcium-binding IPR000742-Epidermal growth factor-like, type 3 ; GS_22022: IPR002049-E…	GS_09242: Molecular Function: calcium ion binding (GO:0005509), Molecular Function: protein binding (GO:0005515); GS_22022: Molecular Function: endopeptidase inhibitor activity (GO:0004866), Molecular Function: protein binding (GO:0005515)
	4GI_OPF_10460	Btau|614071 Cfam|607744 Dmel|gene:FBgn0053169 Hsap|gene:ENSG00000166002 Mmus|gene:ENSMUSG00000058173 Oari|101119429 Sscr|100515443	0	0	0	0	0	0	0	1	1	1	1	1	1	1	0	0	0	0	0	-	-	-	-	-	-	-	-	-	0	6	0	-	-	-		-	-	-	-	-	-		-	-	-	-
	4GI_OPF_10461	Btau|614096 Cfam|608997 Dmel|gene:FBgn0037534 Hsap|gene:ENSG00000164181 Mmus|gene:ENSMUSG00000021696 Oari|101108515 Sscr|100524592	0	0	0	0	0	0	0	1	1	1	1	1	1	1	0	0	0	0	0	-	-	-	-	-	-	-	-	-	0	6	0	-	-	-		-	-	-	-	-	-		-	-	-	-
	4GI_OPF_10462	Btau|614134 Cfam|607044 Dmel|gene:FBgn0036546 Hsap|gene:ENSG00000181852 Mmus|gene:ENSMUSG00000025373 Oari|101109689 Sscr|100157936	0	0	0	0	0	0	0	1	1	1	1	1	1	1	0	0	0	0	0	-	-	-	-	-	-	-	-	-	0	6	0	-	-	-		-	-	-	-	-	-		-	-	-	-
	4GI_OPF_10463	Btau|614199 Cfam|490970 Hsap|gene:ENSG00000260325 Hsap|gene:ENSG00000197723 Mmus|gene:ENSMUSG00000017832 Oari|101121786 Sscr|100524041	0	0	0	0	0	0	0	1	1	2	1	1	1	0	0	0	0	0	0	-	-	-	-	-	-	-	-	-	0	6	0	-	-	-		-	-	-	-	-	-		-	-	-	-
	4GI_OPF_10464	Btau|614254 Cfam|607664 Hsap|gene:ENSG00000103485 Mmus|gene:ENSMUSG00000030674 Oari|101102696 Scer|YFR047C Sscr|100623339	0	0	0	0	0	0	0	1	1	1	1	1	1	0	1	0	0	0	0	-	-	-	-	-	-	-	-	-	0	6	0	-	-	-		-	-	-	-	-	-		-	-	-	-
	4GI_OPF_10465	Btau|614339 Cfam|609570 Hsap|gene:ENSG00000155330 Mmus|gene:ENSMUSG00000036934 Oari|101122163 Sscr|100626752 Oari|101114046	0	0	0	0	0	0	0	1	1	1	1	2	1	0	0	0	0	0	0	-	-	-	-	-	-	-	-	-	0	6	0	-	-	-		-	-	-	-	-	-		-	-	-	-
	4GI_OPF_10466	Btau|614347 Cfam|609033 Dmel|gene:FBgn0250851 Hsap|gene:ENSG00000129055 Mmus|gene:ENSMUSG00000035048 Oari|101115335 Sscr|100415776	0	0	0	0	0	0	0	1	1	1	1	1	1	1	0	0	0	0	0	-	-	-	-	-	-	-	-	-	0	6	0	-	-	-		-	-	-	-	-	-		-	-	-	-
	4GI_OPF_10467	Btau|614429 Cfam|489467 Hsap|gene:ENSG00000006047 Mmus|gene:ENSMUSG00000018554 Oari|101118116 Sscr|100519387 Sscr|100736899	0	0	0	0	0	0	0	1	1	1	1	1	2	0	0	0	0	0	0	-	-	-	-	-	-	-	-	-	0	6	0	-	-	-		-	-	-	-	-	-		-	-	-	-
	4GI_OPF_10468	Btau|614490 Cfam|489407 Hsap|gene:ENSG00000149300 Hsap|gene:ENSG00000262600 Mmus|gene:ENSMUSG00000032062 Oari|101108160 Sscr|100515398	0	0	0	0	0	0	0	1	1	2	1	1	1	0	0	0	0	0	0	-	-	-	-	-	-	-	-	-	0	6	0	-	-	-		-	-	-	-	-	-		-	-	-	-
	4GI_OPF_10469	Btau|614517 Cfam|608189 Hsap|gene:ENSG00000007237 Mmus|gene:ENSMUSG00000033066 Oari|101111467 Sscr|100518690 Scer|YMR032W	0	0	0	0	0	0	0	1	1	1	1	1	1	0	1	0	0	0	0	-	-	-	-	-	-	-	-	-	0	6	0	-	-	-		-	-	-	-	-	-		-	-	-	-
	4GI_OPF_1047	Asuu|GS_02199 Btau|100140158 Cfam|612164 Dmel|gene:FBgn0036235 Dviv|DICVIV_03318 Hcon|HCISE01117700 Hpol|HPBE_0001094701-mRNA-1 Hsap|gene:ENSG00000151572 Hsap|gene:ENSG00000262139 Mmus|gene:ENSMUSG00000035189 Oari|101120120 Ooch|nOo_GENE05081.1:mRNA Sscr|100520542 Tsui|D918_04888 Btau|100139986 Cfam|100687505 Btau|512529 Btau|518739 Btau|532126 Cfam|476892 Cfam|485416 Btau|521784 Cfam|486597 Cfam…	2	1	2	1	1	0	1	6	6	7	6	6	6	2	0	0	0	0	0	2397.5	Y	-	-	-	-	-	-	Y	4	6	2	Y	-	-		D918_04888; D918_08993	D918_08993: K13982	D918_08993: GH10918 gene product from transcript GH10918-RA	D918_08993: 0.00000000000000056	D918_08993: IPR007632:Anoctamin/TMEM 16:7.5e-162	D918_08993: -		GS_02199	GS_02199: -	GS_02199: IPR007632-Anoctamin/TMEM 16	GS_02199: -
	4GI_OPF_10470	Btau|614562 Cfam|488042 Dmel|gene:FBgn0035575 Hsap|gene:ENSG00000178772 Mmus|gene:ENSMUSG00000023176 Oari|101106297 Sscr|100627569	0	0	0	0	0	0	0	1	1	1	1	1	1	1	0	0	0	0	0	-	-	-	-	-	-	-	-	-	0	6	0	-	-	-		-	-	-	-	-	-		-	-	-	-
	4GI_OPF_10471	Btau|614641 Cfam|609340 Dmel|gene:FBgn0032986 Hsap|gene:ENSG00000151413 Mmus|gene:ENSMUSG00000035142 Oari|101116606 Sscr|100736652	0	0	0	0	0	0	0	1	1	1	1	1	1	1	0	0	0	0	0	-	-	-	-	-	-	-	-	-	0	6	0	-	-	-		-	-	-	-	-	-		-	-	-	-
	4GI_OPF_10472	Btau|614672 Cfam|612171 Hsap|gene:ENSG00000142669 Mmus|gene:ENSMUSG00000028843 Oari|101111864 Oari|101120065 Sscr|100621842	0	0	0	0	0	0	0	1	1	1	1	2	1	0	0	0	0	0	0	-	-	-	-	-	-	-	-	-	0	6	0	-	-	-		-	-	-	-	-	-		-	-	-	-
	4GI_OPF_10473	Btau|614700 Cfam|606860 Dmel|gene:FBgn0015031 Hsap|gene:ENSG00000164919 Mmus|gene:ENSMUSG00000014313 Oari|101104504 Sscr|100037989	0	0	0	0	0	0	0	1	1	1	1	1	1	1	0	0	0	0	0	-	-	-	-	-	-	-	-	-	0	6	0	-	-	-		-	-	-	-	-	-		-	-	-	-
	4GI_OPF_10474	Btau|614757 Cfam|607250 Dmel|gene:FBgn0262987 Hsap|gene:ENSG00000161010 Mmus|gene:ENSMUSG00000020381 Oari|101121512 Sscr|100518897	0	0	0	0	0	0	0	1	1	1	1	1	1	1	0	0	0	0	0	-	-	-	-	-	-	-	-	-	0	6	0	-	-	-		-	-	-	-	-	-		-	-	-	-
	4GI_OPF_10475	Btau|614778 Cfam|608739 Dmel|gene:FBgn0030834 Hsap|gene:ENSG00000155621 Mmus|gene:ENSMUSG00000035171 Oari|101101954 Sscr|100620586	0	0	0	0	0	0	0	1	1	1	1	1	1	1	0	0	0	0	0	-	-	-	-	-	-	-	-	-	0	6	0	-	-	-		-	-	-	-	-	-		-	-	-	-
	4GI_OPF_10476	Btau|614786 Cfam|609743 Hsap|gene:ENSG00000018408 Mmus|gene:ENSMUSG00000027803 Oari|101120978 Sscr|100522573 Tsui|D918_07697	1	0	0	0	0	0	0	1	1	1	1	1	1	0	0	0	0	0	0	-	-	-	-	-	-	-	-	-	1	6	0	Y	-	-		D918_07697	D918_07697: K16687	D918_07697: yorkie homolog	D918_07697: 0.00000000000073	D918_07697: IPR001202:WW/Rsp5/WWP:6e-05	D918_07697: GO:0005515:Molecular Function: protein binding :6e-05		-	-	-	-
	4GI_OPF_10477	Btau|614893 Cfam|488403 Hsap|gene:ENSG00000144354 Mmus|gene:ENSMUSG00000055612 Oari|101111162 Sscr|100154583 Cfam|606761	0	0	0	0	0	0	0	1	2	1	1	1	1	0	0	0	0	0	0	-	-	-	-	-	-	-	-	-	0	6	0	-	-	-		-	-	-	-	-	-		-	-	-	-
	4GI_OPF_10478	Btau|614920 Cfam|490349 Dmel|gene:FBgn0053052 Hsap|gene:ENSG00000120370 Mmus|gene:ENSMUSG00000040124 Oari|101103494 Sscr|100738993	0	0	0	0	0	0	0	1	1	1	1	1	1	1	0	0	0	0	0	-	-	-	-	-	-	-	-	-	0	6	0	-	-	-		-	-	-	-	-	-		-	-	-	-
	4GI_OPF_10479	Btau|614978 Cfam|610482 Dmel|gene:FBgn0042111 Hsap|gene:ENSG00000188981 Mmus|gene:ENSMUSG00000051246 Oari|101122192 Sscr|100518261	0	0	0	0	0	0	0	1	1	1	1	1	1	1	0	0	0	0	0	-	-	-	-	-	-	-	-	-	0	6	0	-	-	-		-	-	-	-	-	-		-	-	-	-
	4GI_OPF_1048	Btau|282361 Cfam|100685907 Btau|282362 Cfam|445542 Cfam|100856716 Btau|399680 Btau|526890 Btau|527441 Btau|531152 Btau|539084 Btau|781113 Cfam|482502 Btau|407227 Cfam|492299 Cfam|492301 Cfam|489965 Hsap|gene:ENSG00000100170 Hsap|gene:ENSG00000100191 Hsap|gene:ENSG00000117834 Hsap|gene:ENSG00000140675 Hsap|gene:ENSG00000158865 Hsap|gene:ENSG00000154025 Mmus|gene:ENSMUSG00000011034 Mmus|gene:ENSMUS…	0	0	0	0	0	0	0	9	7	7	9	8	7	0	0	0	0	0	0	-	-	-	-	-	-	-	-	-	0	6	0	-	-	-		-	-	-	-	-	-		-	-	-	-
	4GI_OPF_10480	Btau|615352 Cfam|611887 Hsap|gene:ENSG00000221829 Mmus|gene:ENSMUSG00000028453 Oari|101118925 Sscr|100511060 Sscr|100624735	0	0	0	0	0	0	0	1	1	1	1	1	2	0	0	0	0	0	0	-	-	-	-	-	-	-	-	-	0	6	0	-	-	-		-	-	-	-	-	-		-	-	-	-
	4GI_OPF_10481	Btau|615361 Cfam|609847 Hsap|gene:ENSG00000184602 Mmus|gene:ENSMUSG00000037972 Oari|101109666 Sscr|100518118 Sscr|100621998	0	0	0	0	0	0	0	1	1	1	1	1	2	0	0	0	0	0	0	-	-	-	-	-	-	-	-	-	0	6	0	-	-	-		-	-	-	-	-	-		-	-	-	-
	4GI_OPF_10482	Btau|615390 Cfam|608902 Hsap|gene:ENSG00000164713 Mmus|gene:ENSMUSG00000047843 Oari|101104367 Sscr|100627181 Dmel|gene:FBgn0035444	0	0	0	0	0	0	0	1	1	1	1	1	1	1	0	0	0	0	0	-	-	-	-	-	-	-	-	-	0	6	0	-	-	-		-	-	-	-	-	-		-	-	-	-
	4GI_OPF_10483	Btau|615392 Cfam|486736 Hsap|gene:ENSG00000078237 Mmus|gene:ENSMUSG00000038028 Oari|101112723 Sscr|100154112 Scer|YOR283W	0	0	0	0	0	0	0	1	1	1	1	1	1	0	1	0	0	0	0	-	-	-	-	-	-	-	-	-	0	6	0	-	-	-		-	-	-	-	-	-		-	-	-	-
	4GI_OPF_10484	Btau|615570 Cfam|486525 Hsap|gene:ENSG00000161850 Mmus|gene:ENSMUSG00000049548 Oari|100526789 Sscr|100523843 Sscr|100737440	0	0	0	0	0	0	0	1	1	1	1	1	2	0	0	0	0	0	0	-	-	-	-	-	-	-	-	-	0	6	0	-	-	-		-	-	-	-	-	-		-	-	-	-
	4GI_OPF_10485	Btau|615572 Cfam|491830 Hsap|gene:ENSG00000165175 Mmus|gene:ENSMUSG00000008035 Oari|101102702 Sscr|100736958 Tsui|D918_06217	1	0	0	0	0	0	0	1	1	1	1	1	1	0	0	1	0	0	0	-	-	-	-	-	-	-	-	-	1	6	0	Y	-	-		D918_06217	D918_06217: -	D918_06217: -	D918_06217: -	D918_06217: IPR009786:Spot 14 family:2.3e-22	D918_06217: -		-	-	-	-
	4GI_OPF_10486	Btau|615662 Cfam|487825 Dmel|gene:FBgn0038122 Hsap|gene:ENSG00000197826 Mmus|gene:ENSMUSG00000057816 Oari|101113333 Sscr|100623758	0	0	0	0	0	0	0	1	1	1	1	1	1	1	0	0	0	0	0	-	-	-	-	-	-	-	-	-	0	6	0	-	-	-		-	-	-	-	-	-		-	-	-	-
	4GI_OPF_10487	Btau|615715 Cfam|611783 Dmel|gene:FBgn0034481 Hsap|gene:ENSG00000203666 Mmus|gene:ENSMUSG00000026495 Oari|101106863 Sscr|100515403	0	0	0	0	0	0	0	1	1	1	1	1	1	1	0	0	0	0	0	-	-	-	-	-	-	-	-	-	0	6	0	-	-	-		-	-	-	-	-	-		-	-	-	-
	4GI_OPF_10488	Btau|615890 Cfam|491117 Hsap|gene:ENSG00000153982 Mmus|gene:ENSMUSG00000061666 Oari|101103993 Sscr|100626512 Tsui|D918_08273	1	0	0	0	0	0	0	1	1	1	1	1	1	0	0	0	0	0	0	-	-	-	-	-	-	-	-	-	1	6	0	Y	-	-		D918_08273	D918_08273: -	D918_08273: -	D918_08273: -	D918_08273: -	D918_08273: -		-	-	-	-
	4GI_OPF_10489	Btau|615897 Cfam|610171 Hsap|gene:ENSG00000175768 Mmus|gene:ENSMUSG00000078713 Oari|101107412 Sscr|100513535 Sscr|100520533	0	0	0	0	0	0	0	1	1	1	1	1	2	0	0	0	0	0	0	-	-	-	-	-	-	-	-	-	0	6	0	-	-	-		-	-	-	-	-	-		-	-	-	-
	4GI_OPF_1049	Asuu|GS_07968 Btau|407118 Cfam|484655 Dmel|gene:FBgn0039915 Dviv|DICVIV_05373 Hcon|HCISE00977900 Hpol|HPBE_0001971101-mRNA-1 Hsap|gene:ENSG00000157103 Mmus|gene:ENSMUSG00000030310 Oari|101121462 Ooch|nOo_GENE01620.1:mRNA Sscr|100156668 Tsui|D918_07795 Cele|T03F7.1 Btau|282366 Cfam|404000 Cfam|100856253 Cfam|404013 Btau|282367 Btau|514339 Btau|523784 Btau|616071 Cfam|476534 Cfam|492242 Hsap|gene:E…	1	1	2	2	2	2	2	6	6	6	6	5	4	1	0	0	0	0	0	1549.5	Y	-	-	-	-	-	-	Y	4	6	3	Y	-	-		D918_07795	D918_07795: K05034	D918_07795: sodium:neurotransmitter symporter family protein	D918_07795: 5.4E-227	D918_07795: IPR000175:Sodium:neurotransmitter symporter:1.6e-178	D918_07795: GO:0016021:Cellular Component: integral to membrane :1.6e-178|GO:0005328:Molecular Function: neurotransmitter:sodium symporter activity :1.6e-178|GO:0006836:Biological Process: neurotransmitter transport :1.6e-178		GS_07968	GS_07968: K05034-solute carrier family 6 (neurotransmitter transporter, GABA) member 1	GS_07968: IPR000175-Sodium:neurotransmitter symporter	GS_07968: Biological Process: neurotransmitter transport (GO:0006836), Cellular Component: integral to membrane (GO:0016021), Molecular Function: neurotransmitter:sodium symporter activity (GO:0005328)
	4GI_OPF_10490	Btau|615968 Cfam|611648 Hsap|gene:ENSG00000120160 Mmus|gene:ENSMUSG00000028575 Oari|101106238 Sscr|100512451 Sscr|100511361	0	0	0	0	0	0	0	1	1	1	1	1	2	0	0	0	0	0	0	-	-	-	-	-	-	-	-	-	0	6	0	-	-	-		-	-	-	-	-	-		-	-	-	-
	4GI_OPF_10491	Btau|616060 Cfam|611394 Hsap|gene:ENSG00000197992 Mmus|gene:ENSMUSG00000046080 Oari|101119033 Dmel|gene:FBgn0040092 Hpol|HPBE_0000196701-mRNA-1	0	0	1	0	0	0	0	1	1	1	1	1	0	1	0	0	0	1	0	-	-	-	-	-	-	-	-	-	1	5	0	Y	-	-		-	-	-	-	-	-		-	-	-	-
	4GI_OPF_10492	Btau|616069 Cfam|607846 Hsap|gene:ENSG00000139597 Mmus|gene:ENSMUSG00000041132 Oari|101109715 Cele|F26A1.13 Dmel|gene:FBgn0027532	0	0	0	0	0	1	0	1	1	1	1	1	0	1	0	0	0	0	0	-	-	-	-	-	-	-	-	-	0	5	1	Y	-	-		-	-	-	-	-	-		-	-	-	-
	4GI_OPF_10493	Btau|616089 Cfam|611048 Hsap|gene:ENSG00000258818 Hsap|gene:ENSG00000181784 Mmus|gene:ENSMUSG00000021876 Oari|101114275 Sscr|396976	0	0	0	0	0	0	0	1	1	2	1	1	1	0	0	0	0	0	0	-	-	-	-	-	-	-	-	-	0	6	0	-	-	-		-	-	-	-	-	-		-	-	-	-
	4GI_OPF_10494	Btau|616109 Cfam|486347 Dmel|gene:FBgn0011227 Mmus|gene:ENSMUSG00000059534 Oari|101108778 Scer|YGR183C Sscr|100155687	0	0	0	0	0	0	0	1	1	0	1	1	1	1	1	0	0	0	0	-	-	-	-	-	-	-	-	-	0	5	0	-	-	-		-	-	-	-	-	-		-	-	-	-
	4GI_OPF_10495	Btau|616131 Cfam|610427 Dmel|gene:FBgn0035085 Hsap|gene:ENSG00000145685 Mmus|gene:ENSMUSG00000045312 Oari|101113334 Sscr|100523234	0	0	0	0	0	0	0	1	1	1	1	1	1	1	0	0	0	0	0	-	-	-	-	-	-	-	-	-	0	6	0	-	-	-		-	-	-	-	-	-		-	-	-	-
	4GI_OPF_10496	Btau|616311 Cfam|612152 Mmus|gene:ENSMUSG00000028066 Oari|101102276 Sscr|100144449 Hsap|gene:ENSG00000160783 Hsap|gene:ENSG00000260238	0	0	0	0	0	0	0	1	1	2	1	1	1	0	0	0	0	0	0	-	-	-	-	-	-	-	-	-	0	6	0	-	-	-		-	-	-	-	-	-		-	-	-	-
	4GI_OPF_10497	Btau|616397 Cfam|607579 Dmel|gene:FBgn0035134 Hsap|gene:ENSG00000165061 Mmus|gene:ENSMUSG00000037492 Oari|101116280 Sscr|100521589	0	0	0	0	0	0	0	1	1	1	1	1	1	1	0	0	0	0	0	-	-	-	-	-	-	-	-	-	0	6	0	-	-	-		-	-	-	-	-	-		-	-	-	-
	4GI_OPF_10498	Btau|616421 Cfam|488974 Hsap|gene:ENSG00000182118 Mmus|gene:ENSMUSG00000043068 Oari|101110902 Sscr|100156669 Dmel|gene:FBgn0051038	0	0	0	0	0	0	0	1	1	1	1	1	1	1	0	0	0	0	0	-	-	-	-	-	-	-	-	-	0	6	0	-	-	-		-	-	-	-	-	-		-	-	-	-
	4GI_OPF_10499	Btau|616432 Cfam|610948 Hsap|gene:ENSG00000175785 Mmus|gene:ENSMUSG00000041669 Oari|101113537 Sscr|100736884 Sscr|100736980	0	0	0	0	0	0	0	1	1	1	1	1	2	0	0	0	0	0	0	-	-	-	-	-	-	-	-	-	0	6	0	-	-	-		-	-	-	-	-	-		-	-	-	-
	4GI_OPF_1050	Asuu|GS_18392 Btau|514642 Cfam|476326 Dmel|gene:FBgn0083959 Asuu|GS_18765 Dviv|DICVIV_00256 Dviv|DICVIV_10143 Hcon|HCISE00528600 Hcon|HCISE02172500 Hcon|HCISE01212500 Hcon|HCISE01769000 Hpol|HPBE_0001148501-mRNA-1 Hsap|gene:ENSG00000083067 Mmus|gene:ENSMUSG00000052387 Oari|101103123 Ooch|nOo_GENE08454.1:mRNA Ooch|nOo_GENE05709.1:mRNA Sscr|100157158 Asuu|GS_02141 Tsui|D918_08971 Tsui|D918_08970 Ce…	2	3	1	4	2	3	3	5	4	4	5	4	5	1	0	0	0	0	0	3515.7	Y	-	-	-	-	-	-	Y	4	6	3	Y	-	-		D918_08970; D918_08971	D918_08971: K04978	D918_08971: transporter, cation channel family	D918_08971: 1.3E-175	D918_08971: IPR005821:Ion transport:6.4e-12	D918_08971: GO:0016020:Cellular Component: membrane :6.4e-12|GO:0055085:Biological Process: transmembrane transport :6.4e-12|GO:0005216:Molecular Function: ion channel activity :6.4e-12|GO:0006811:Biological Process: ion transport :6.4e-12		GS_18392; GS_18765; GS_02141	GS_18392: K05392-transient receptor potential cation channel subfamily M, invertebrate ; GS_18765: -; GS_02141: -	GS_18392: -; GS_18765: IPR005821-Ion transport ; GS_02141: IPR005821-Ion transport	GS_18392: -; GS_18765: Biological Process: ion transport (GO:0006811), Biological Process: transmembrane transport (GO:0055085), Cellular Component: membrane (GO:0016020), Molecular Function: ion channel activity (GO:0005216); GS_02141: Biological Process: ion transport (GO:0006811), Biological Process: transmembrane transport (GO:0055085), Cellular Component: membrane (GO:0016020), Molecular Fun…
	4GI_OPF_10500	Btau|616488 Cfam|490141 Hsap|gene:ENSG00000122477 Mmus|gene:ENSMUSG00000027961 Oari|101113112 Sscr|100154542 Sscr|100623721	0	0	0	0	0	0	0	1	1	1	1	1	2	0	0	0	0	0	0	-	-	-	-	-	-	-	-	-	0	6	0	-	-	-		-	-	-	-	-	-		-	-	-	-
	4GI_OPF_10501	Btau|616561 Cfam|610423 Hsap|gene:ENSG00000127838 Mmus|gene:ENSMUSG00000026179 Oari|101109335 Btau|786287 Sscr|100621513	0	0	0	0	0	0	0	2	1	1	1	1	1	0	0	0	0	0	0	-	-	-	-	-	-	-	-	-	0	6	0	-	-	-		-	-	-	-	-	-		-	-	-	-
	4GI_OPF_10502	Btau|616562 Cfam|608620 Hsap|gene:ENSG00000261855 Hsap|gene:ENSG00000186792 Mmus|gene:ENSMUSG00000036091 Oari|101121461 Sscr|404696	0	0	0	0	0	0	0	1	1	2	1	1	1	0	0	0	0	0	0	-	-	-	-	-	-	-	-	-	0	6	0	-	-	-		-	-	-	-	-	-		-	-	-	-
	4GI_OPF_10503	Btau|616570 Cfam|608547 Hsap|gene:ENSG00000122986 Mmus|gene:ENSMUSG00000064267 Oari|101104785 Sscr|100152115 Tsui|D918_00519	1	0	0	0	0	0	0	1	1	1	1	1	1	0	0	0	0	0	0	-	-	-	-	-	-	-	-	-	1	6	0	Y	-	-		D918_00519	D918_00519: -	D918_00519: -	D918_00519: -	D918_00519: -	D918_00519: -		-	-	-	-
	4GI_OPF_10504	Btau|616618 Cfam|609044 Hsap|gene:ENSG00000163633 Mmus|gene:ENSMUSG00000029320 Oari|101111714 Sscr|100739689 Sscr|100627417	0	0	0	0	0	0	0	1	1	1	1	1	2	0	0	0	0	0	0	-	-	-	-	-	-	-	-	-	0	6	0	-	-	-		-	-	-	-	-	-		-	-	-	-
	4GI_OPF_10505	Btau|616632 Cfam|612187 Dmel|gene:FBgn0033547 Hsap|gene:ENSG00000168569 Mmus|gene:ENSMUSG00000075043 Oari|101115077 Sscr|100620450	0	0	0	0	0	0	0	1	1	1	1	1	1	1	0	0	0	0	0	-	-	-	-	-	-	-	-	-	0	6	0	-	-	-		-	-	-	-	-	-		-	-	-	-
	4GI_OPF_10506	Btau|616683 Cfam|488934 Hsap|gene:ENSG00000132840 Mmus|gene:ENSMUSG00000042118 Oari|101108575 Sscr|100523776 Dmel|gene:FBgn0032727	0	0	0	0	0	0	0	1	1	1	1	1	1	1	0	0	0	0	0	-	-	-	-	-	-	-	-	-	0	6	0	-	-	-		-	-	-	-	-	-		-	-	-	-
	4GI_OPF_10507	Btau|616738 Cfam|612269 Hsap|gene:ENSG00000001460 Mmus|gene:ENSMUSG00000028801 Oari|101117651 Sscr|100621946 Sscr|100736928	0	0	0	0	0	0	0	1	1	1	1	1	2	0	0	0	0	0	0	-	-	-	-	-	-	-	-	-	0	6	0	-	-	-		-	-	-	-	-	-		-	-	-	-
	4GI_OPF_10508	Btau|616788 Cfam|486829 Dviv|DICVIV_11669 Hsap|gene:ENSG00000166024 Mmus|gene:ENSMUSG00000025184 Oari|101117125 Sscr|100151975	0	0	0	0	0	0	1	1	1	1	1	1	1	0	0	0	0	0	0	-	-	-	-	-	-	-	-	-	0	6	1	Y	-	-		-	-	-	-	-	-		-	-	-	-
	4GI_OPF_10509	Btau|616825 Cfam|490692 Hsap|gene:ENSG00000198252 Mmus|gene:ENSMUSG00000071748 Mmus|gene:ENSMUSG00000053205 Oari|101115709 Sscr|100517509	0	0	0	0	0	0	0	1	1	1	2	1	1	0	0	0	0	0	0	-	-	-	-	-	-	-	-	-	0	6	0	-	-	-		-	-	-	-	-	-		-	-	-	-
	4GI_OPF_1051	Asuu|GS_15748 Btau|525813 Cfam|485151 Hcon|HCISE00422000 Hcon|HCISE00841200 Dviv|DICVIV_11109 Hcon|HCISE01714500 Hcon|HCISE01247700 Hcon|HCISE01760300 Hpol|HPBE_0002203201-mRNA-1 Hpol|HPBE_0000405101-mRNA-1 Hpol|HPBE_0000021201-mRNA-1 Hpol|HPBE_0000404801-mRNA-1 Hsap|gene:ENSG00000151376 Mmus|gene:ENSMUSG00000030621 Oari|101102434 Ooch|nOo_GENE09495.1:mRNA Scer|YKL029C Sscr|100520040 Tsui|D918_06…	1	1	6	12	2	1	2	3	3	3	3	3	3	2	1	0	0	2	5	1791	Y	-	-	-	-	-	-	Y	4	6	3	Y	-	-		D918_06423	D918_06423: K00029	D918_06423: malate oxidoreductase	D918_06423: 1.1E-219	D918_06423: IPR012302:Malic enzyme, NAD-binding:6.2e-110|IPR001891:Malic oxidoreductase:1.3e-76|IPR015884:Malic enzyme, conserved site:na|IPR012301:Malic enzyme, N-terminal:8.6e-76|IPR016040:NAD(P)-binding domain:1.5e-117	D918_06423: GO:0016616:Molecular Function: oxidoreductase activity, acting on the CH-OH group of donors, NAD or NADP as acceptor :6.2e-110|GO:0051287:Molecular Function: NAD binding :6.2e-110|GO:0055114:Biological Process: oxidation-reduction process :na|GO:0005488:Molecular Function: binding :1.5e-117|GO:0006108:Biological Process: malate metabolic process :1.3e-76|GO:0046872:Molecular Function:…		GS_15748	GS_15748: K00029-malate dehydrogenase (oxaloacetate-decarboxylating)(NADP+)	GS_15748: IPR001891-Malic oxidoreductase IPR016040-NAD(P)-binding domain IPR015884-Malic enzyme, conserved site IPR012302-Malic enzyme, NAD-binding IPR012301-Malic enzyme, N-terminal	GS_15748: Biological Process: malate metabolic process (GO:0006108), Biological Process: oxidation-reduction process (GO:0055114), Molecular Function: binding (GO:0005488), Molecular Function: malic enzyme activity (GO:0004470), Molecular Function: metal ion binding (GO:0046872), Molecular Function: NAD binding (GO:0051287), Molecular Function: oxidoreductase activity (GO:0016491), Molecular Func…
	4GI_OPF_10510	Btau|616833 Cfam|611968 Hsap|gene:ENSG00000172073 Mmus|gene:ENSMUSG00000051896 Oari|101109784 Sscr|100513533 Sscr|100621487	0	0	0	0	0	0	0	1	1	1	1	1	2	0	0	0	0	0	0	-	-	-	-	-	-	-	-	-	0	6	0	-	-	-		-	-	-	-	-	-		-	-	-	-
	4GI_OPF_10511	Btau|616881 Cfam|487663 Hsap|gene:ENSG00000140391 Mmus|gene:ENSMUSG00000032324 Oari|101103760 Sscr|100157865 Tsui|D918_00811	1	0	0	0	0	0	0	1	1	1	1	1	1	0	0	0	0	0	0	-	-	-	-	-	-	-	-	-	1	6	0	Y	-	-		D918_00811	D918_00811: K17293	D918_00811: tetraspanin family protein	D918_00811: 7.9E-68	D918_00811: IPR018499:Tetraspanin:1.2e-31|IPR000301:Tetraspanin, subgroup:7.5e-09|IPR008952:Tetraspanin, EC2 domain:6e-14	D918_00811: GO:0016021:Cellular Component: integral to membrane :1.2e-31		-	-	-	-
	4GI_OPF_10512	Btau|616907 Cfam|488822 Hsap|gene:ENSG00000109705 Mmus|gene:ENSMUSG00000049691 Oari|101115541 Sscr|100625162 Dmel|gene:FBgn0004862	0	0	0	0	0	0	0	1	1	1	1	1	1	1	0	0	0	0	0	-	-	-	-	-	-	-	-	-	0	6	0	-	-	-		-	-	-	-	-	-		-	-	-	-
	4GI_OPF_10513	Btau|616966 Cfam|609537 Dmel|gene:FBgn0260401 Hsap|gene:ENSG00000141026 Mmus|gene:ENSMUSG00000061650 Oari|101113162 Sscr|100512681	0	0	0	0	0	0	0	1	1	1	1	1	1	1	0	0	0	0	0	-	-	-	-	-	-	-	-	-	0	6	0	-	-	-		-	-	-	-	-	-		-	-	-	-
	4GI_OPF_10514	Btau|617013 Cfam|609433 Hsap|gene:ENSG00000185261 Mmus|gene:ENSMUSG00000071252 Oari|101107863 Sscr|100739837 Sscr|100521610	0	0	0	0	0	0	0	1	1	1	1	1	2	0	0	0	0	0	0	-	-	-	-	-	-	-	-	-	0	6	0	-	-	-		-	-	-	-	-	-		-	-	-	-
	4GI_OPF_10515	Btau|617129 Cfam|610095 Hsap|gene:ENSG00000050393 Mmus|gene:ENSMUSG00000021371 Oari|101114316 Scer|YFL046W Sscr|100520967	0	0	0	0	0	0	0	1	1	1	1	1	1	0	1	0	0	0	0	-	-	-	-	-	-	-	-	-	0	6	0	-	-	-		-	-	-	-	-	-		-	-	-	-
	4GI_OPF_10516	Btau|617165 Cfam|489680 Dmel|gene:FBgn0030955 Hsap|gene:ENSG00000103187 Mmus|gene:ENSMUSG00000031827 Oari|101103415 Sscr|100621773	0	0	0	0	0	0	0	1	1	1	1	1	1	1	0	0	0	0	0	-	-	-	-	-	-	-	-	-	0	6	0	-	-	-		-	-	-	-	-	-		-	-	-	-
	4GI_OPF_10517	Btau|617180 Cfam|607781 Hsap|gene:ENSG00000175877 Hsap|gene:ENSG00000262459 Mmus|gene:ENSMUSG00000040576 Oari|101111420 Sscr|100512772	0	0	0	0	0	0	0	1	1	2	1	1	1	0	0	0	0	0	0	-	-	-	-	-	-	-	-	-	0	6	0	-	-	-		-	-	-	-	-	-		-	-	-	-
	4GI_OPF_10518	Btau|617184 Cfam|612120 Dmel|gene:FBgn0017561 Hsap|gene:ENSG00000182450 Mmus|gene:ENSMUSG00000024957 Oari|101116360 Sscr|100524785	0	0	0	0	0	0	0	1	1	1	1	1	1	1	0	0	0	0	0	-	-	-	-	-	-	-	-	-	0	6	0	-	-	-		-	-	-	-	-	-		-	-	-	-
	4GI_OPF_10519	Btau|617269 Cfam|486587 Hsap|gene:ENSG00000177981 Mmus|gene:ENSMUSG00000048175 Oari|101108118 Sscr|100621000 Tsui|D918_02292	1	0	0	0	0	0	0	1	1	1	1	1	1	0	0	0	0	0	0	-	-	-	-	-	-	-	-	-	1	6	0	Y	-	-		D918_02292	D918_02292: K10330	D918_02292: ankyrin repeat and SOCS box protein 8-like	D918_02292: 8.3E-41	D918_02292: IPR001496:SOCS protein, C-terminal:9e-09|IPR020683:Ankyrin repeat-containing domain:3.8e-31|IPR002110:Ankyrin repeat:1.1e-07	D918_02292: GO:0005515:Molecular Function: protein binding :1.1e-07|GO:0035556:Biological Process: intracellular signal transduction :9e-09		-	-	-	-
	4GI_OPF_1052	Asuu|GS_17771 Btau|535379 Cfam|480669 Asuu|GS_05132 Dviv|DICVIV_00511 Dviv|DICVIV_06154 Hcon|HCISE01798300 Hpol|HPBE_0000448401-mRNA-1 Hsap|gene:ENSG00000107331 Mmus|gene:ENSMUSG00000026944 Oari|101119015 Ooch|nOo_GENE03784.1:mRNA Sscr|100155583 Tsui|D918_01682 Cele|F12B6.1 Btau|100299651 Cfam|444852 Btau|100300398 Btau|281584 Btau|511762 Btau|523479 Cfam|481651 Cfam|485090 Cfam|478900 Cfam|60696…	2	2	1	1	1	1	2	6	6	6	6	5	6	1	0	0	0	0	0	4276.5	Y	-	-	-	-	-	-	Y	4	6	3	Y	-	-		D918_01682; D918_01703	D918_01703: K05641	D918_01703: hypothetical protein	D918_01703: 2.3E-132	D918_01703: IPR003593:ATPase, AAA+ type, core:3.6e-06|IPR003439:ABC transporter-like:2e-15	D918_01703: GO:0005524:Molecular Function: ATP binding :2e-15|GO:0000166:Molecular Function: nucleotide binding :3.6e-06|GO:0017111:Molecular Function: nucleoside-triphosphatase activity :3.6e-06|GO:0016887:Molecular Function: ATPase activity :2e-15		GS_17771; GS_05132	GS_17771: K05642-ATP-binding cassette, subfamily A (ABC1), member 2 ; GS_05132: K05641-ATP-binding cassette, subfamily A (ABC1), member 1	GS_17771: IPR003439-ABC transporter-like IPR003593-ATPase, AAA+ type, core IPR017871-ABC transporter, conserved site ; GS_05132: IPR003439-ABC transporter-like IPR003593-ATPase, AAA+ type, core IPR017871-ABC transporter, conserved site	GS_17771: Molecular Function: ATP binding (GO:0005524), Molecular Function: ATPase activity (GO:0016887), Molecular Function: nucleoside-triphosphatase activity (GO:0017111), Molecular Function: nucleotide binding (GO:0000166); GS_05132: Molecular Function: ATP binding (GO:0005524), Molecular Function: ATPase activity (GO:0016887), Molecular Function: nucleoside-triphosphatase activity (GO:001711…
	4GI_OPF_10520	Btau|617293 Cfam|610377 Hsap|gene:ENSG00000012660 Mmus|gene:ENSMUSG00000032349 Oari|101108431 Scer|YCR034W Sscr|100171403	0	0	0	0	0	0	0	1	1	1	1	1	1	0	1	0	0	0	0	-	-	-	-	-	-	-	-	-	0	6	0	-	-	-		-	-	-	-	-	-		-	-	-	-
	4GI_OPF_10521	Btau|617294 Cfam|611226 Hsap|gene:ENSG00000262334 Mmus|gene:ENSMUSG00000020847 Oari|101114881 Ooch|nOo_GENE00535.1:mRNA Hsap|gene:ENSG00000181031	0	0	0	0	1	0	0	1	1	2	1	1	0	0	0	0	0	0	0	-	-	-	-	-	-	-	-	-	0	5	1	Y	-	-		-	-	-	-	-	-		-	-	-	-
	4GI_OPF_10522	Btau|617350 Cfam|488632 Dmel|gene:FBgn0037162 Hsap|gene:ENSG00000213085 Mmus|gene:ENSMUSG00000026546 Oari|101116271 Sscr|100515727	0	0	0	0	0	0	0	1	1	1	1	1	1	1	0	0	0	0	0	-	-	-	-	-	-	-	-	-	0	6	0	-	-	-		-	-	-	-	-	-		-	-	-	-
	4GI_OPF_10523	Btau|617351 Cfam|609303 Btau|784038 Hsap|gene:ENSG00000187166 Mmus|gene:ENSMUSG00000048077 Oari|101105997 Sscr|100516553	0	0	0	0	0	0	0	2	1	1	1	1	1	0	0	0	0	0	0	-	-	-	-	-	-	-	-	-	0	6	0	-	-	-		-	-	-	-	-	-		-	-	-	-
	4GI_OPF_10524	Btau|617435 Cfam|487381 Hsap|gene:ENSG00000173369 Mmus|gene:ENSMUSG00000036905 Oari|101123189 Sscr|100518846 Sscr|100739136	0	0	0	0	0	0	0	1	1	1	1	1	2	0	0	0	0	0	0	-	-	-	-	-	-	-	-	-	0	6	0	-	-	-		-	-	-	-	-	-		-	-	-	-
	4GI_OPF_10525	Btau|617485 Cfam|609474 Hsap|gene:ENSG00000198574 Mmus|gene:ENSMUSG00000026673 Oari|101108790 Sscr|100620669 Mmus|gene:ENSMUSG00000073494	0	0	0	0	0	0	0	1	1	1	2	1	1	0	0	0	0	0	0	-	-	-	-	-	-	-	-	-	0	6	0	-	-	-		-	-	-	-	-	-		-	-	-	-
	4GI_OPF_10526	Btau|617505 Cfam|607150 Hsap|gene:ENSG00000226841 Hsap|gene:ENSG00000225228 Hsap|gene:ENSG00000204511 Oari|101104614 Sscr|100157598	0	0	0	0	0	0	0	1	1	3	0	1	1	0	0	0	0	0	0	-	-	-	-	-	-	-	-	-	0	5	0	-	-	-		-	-	-	-	-	-		-	-	-	-
	4GI_OPF_10527	Btau|617572 Cfam|609350 Dmel|gene:FBgn0032860 Hsap|gene:ENSG00000181585 Mmus|gene:ENSMUSG00000049555 Oari|101116181 Sscr|100517003	0	0	0	0	0	0	0	1	1	1	1	1	1	1	0	0	0	0	0	-	-	-	-	-	-	-	-	-	0	6	0	-	-	-		-	-	-	-	-	-		-	-	-	-
	4GI_OPF_10528	Btau|617633 Cfam|491827 Btau|523631 Mmus|gene:ENSMUSG00000062651 Oari|101120811 Sscr|100520991 Cfam|491818	0	0	0	0	0	0	0	2	2	0	1	1	1	0	0	0	0	0	0	-	-	-	-	-	-	-	-	-	0	5	0	-	-	-		-	-	-	-	-	-		-	-	-	-
	4GI_OPF_10529	Btau|617638 Cfam|612802 Dmel|gene:FBgn0030899 Hsap|gene:ENSG00000179111 Mmus|gene:ENSMUSG00000023781 Oari|101121950 Sscr|100620745	0	0	0	0	0	0	0	1	1	1	1	1	1	1	0	0	0	0	0	-	-	-	-	-	-	-	-	-	0	6	0	-	-	-		-	-	-	-	-	-		-	-	-	-
	4GI_OPF_1053	Btau|100336669 Cfam|490169 Cfam|490172 Btau|507055 Btau|511531 Cfam|490170 Btau|512486 Btau|513659 Btau|514143 Btau|516949 Btau|526823 Btau|536917 Btau|613313 Btau|781675 Btau|781710 Btau|783604 Hsap|gene:ENSG00000117228 Hsap|gene:ENSG00000117226 Hsap|gene:ENSG00000162654 Hsap|gene:ENSG00000162645 Hsap|gene:ENSG00000154451 Hsap|gene:ENSG00000213512 Hsap|gene:ENSG00000183347 Mmus|gene:ENSMUSG00000…	0	0	0	0	0	0	0	13	3	7	10	7	6	0	0	0	0	0	0	-	-	-	-	-	-	-	-	-	0	6	0	-	-	-		-	-	-	-	-	-		-	-	-	-
	4GI_OPF_10530	Btau|617718 Cfam|608655 Hsap|gene:ENSG00000155719 Mmus|gene:ENSMUSG00000034990 Oari|101115596 Sscr|100523173 Sscr|100628186	0	0	0	0	0	0	0	1	1	1	1	1	2	0	0	0	0	0	0	-	-	-	-	-	-	-	-	-	0	6	0	-	-	-		-	-	-	-	-	-		-	-	-	-
	4GI_OPF_10531	Btau|617720 Cfam|488881 Hsap|gene:ENSG00000112874 Mmus|gene:ENSMUSG00000024228 Oari|101115365 Scer|YGL067W Sscr|100512459	0	0	0	0	0	0	0	1	1	1	1	1	1	0	1	0	0	0	0	-	-	-	-	-	-	-	-	-	0	6	0	-	-	-		-	-	-	-	-	-		-	-	-	-
	4GI_OPF_10532	Btau|617775 Cfam|612927 Dmel|gene:FBgn0039170 Hsap|gene:ENSG00000104960 Mmus|gene:ENSMUSG00000038502 Oari|101113953 Sscr|100522621	0	0	0	0	0	0	0	1	1	1	1	1	1	1	0	0	0	0	0	-	-	-	-	-	-	-	-	-	0	6	0	-	-	-		-	-	-	-	-	-		-	-	-	-
	4GI_OPF_10533	Btau|617808 Cfam|612685 Hsap|gene:ENSG00000166398 Hsap|gene:ENSG00000262924 Mmus|gene:ENSMUSG00000066571 Oari|101119330 Sscr|100511994	0	0	0	0	0	0	0	1	1	2	1	1	1	0	0	0	0	0	0	-	-	-	-	-	-	-	-	-	0	6	0	-	-	-		-	-	-	-	-	-		-	-	-	-
	4GI_OPF_10534	Btau|618019 Cfam|607065 Hsap|gene:ENSG00000185519 Mmus|gene:ENSMUSG00000006218 Oari|101111352 Btau|101909721 Sscr|100521274	0	0	0	0	0	0	0	2	1	1	1	1	1	0	0	0	0	0	0	-	-	-	-	-	-	-	-	-	0	6	0	-	-	-		-	-	-	-	-	-		-	-	-	-
	4GI_OPF_10535	Btau|618306 Cfam|611597 Hsap|gene:ENSG00000103152 Mmus|gene:ENSMUSG00000020287 Oari|101120377 Sscr|100525334 Tsui|D918_03970	1	0	0	0	0	0	0	1	1	1	1	1	1	0	0	0	0	0	0	-	-	-	-	-	-	-	-	-	1	6	0	Y	-	-		D918_03970	D918_03970: K03652	D918_03970: DNA-3-methyladenine glycosylase	D918_03970: 1.6E-60	D918_03970: IPR003180:Methylpurine-DNA glycosylase (MPG):1.1e-76|IPR011034:Formyl transferase, C-terminal-like:3.8e-62	D918_03970: GO:0003905:Molecular Function: alkylbase DNA N-glycosylase activity :1.1e-76|GO:0003677:Molecular Function: DNA binding :1.1e-76|GO:0006284:Biological Process: base-excision repair :1.1e-76|GO:0003824:Molecular Function: catalytic activity :3.8e-62		-	-	-	-
	4GI_OPF_10536	Btau|618422 Cfam|607751 Hsap|gene:ENSG00000173805 Hsap|gene:ENSG00000261125 Mmus|gene:ENSMUSG00000006930 Oari|101108406 Sscr|100736934	0	0	0	0	0	0	0	1	1	2	1	1	1	0	0	0	0	0	0	-	-	-	-	-	-	-	-	-	0	6	0	-	-	-		-	-	-	-	-	-		-	-	-	-
	4GI_OPF_10537	Btau|618451 Cfam|609480 Dmel|gene:FBgn0083986 Hsap|gene:ENSG00000186687 Mmus|gene:ENSMUSG00000020268 Oari|101103807 Sscr|100519080	0	0	0	0	0	0	0	1	1	1	1	1	1	1	0	0	0	0	0	-	-	-	-	-	-	-	-	-	0	6	0	-	-	-		-	-	-	-	-	-		-	-	-	-
	4GI_OPF_10538	Btau|618459 Cfam|611214 Mmus|gene:ENSMUSG00000020846 Hsap|gene:ENSG00000261321 Hsap|gene:ENSG00000183688 Oari|101102253 Sscr|100524216	0	0	0	0	0	0	0	1	1	2	1	1	1	0	0	0	0	0	0	-	-	-	-	-	-	-	-	-	0	6	0	-	-	-		-	-	-	-	-	-		-	-	-	-
	4GI_OPF_10539	Btau|618521 Cfam|489706 Hsap|gene:ENSG00000065457 Mmus|gene:ENSMUSG00000031949 Oari|101118042 Sscr|100521793 Dmel|gene:FBgn0028658	0	0	0	0	0	0	0	1	1	1	1	1	1	1	0	0	0	0	0	-	-	-	-	-	-	-	-	-	0	6	0	-	-	-		-	-	-	-	-	-		-	-	-	-
	4GI_OPF_1054	Asuu|GS_18947 Btau|508157 Asuu|GS_05585 Btau|527366 Asuu|GS_13408 Btau|513597 Cfam|482036 Cfam|483121 Cfam|607472 Dmel|gene:FBgn0035935 Dviv|DICVIV_09375 Dviv|DICVIV_09374 Hcon|HCISE00580400 Hpol|HPBE_0002622301-mRNA-1 Hpol|HPBE_0001289401-mRNA-1 Hsap|gene:ENSG00000135636 Hsap|gene:ENSG00000138119 Hsap|gene:ENSG00000214814 Mmus|gene:ENSMUSG00000037106 Mmus|gene:ENSMUSG00000033788 Mmus|gene:ENSMUS…	0	3	2	1	1	1	2	6	6	4	5	6	7	1	0	0	0	0	0	-	-	-	-	-	-	-	-	-	3	6	3	Y	-	-		-	-	-	-	-	-		GS_18947; GS_05585; GS_13408	GS_18947: -; GS_05585: -; GS_13408: -	GS_18947: IPR018029-C2 membrane targeting protein IPR008973-C2 calcium/lipid-binding domain, CaLB IPR000008-C2 calcium-dependent membrane targeting IPR012561-Ferlin B-domain IPR006614-Ferlin/Peroxisome membrane ; GS_05585: IPR008973-C2 calcium/lipid-binding domain, CaLB ; GS_13408: IPR018029-C2 membrane targeting protein IPR008973-C2 calcium/lipid-binding domain, CaLB IPR000008-C2 calcium-depende…	GS_18947: Cellular Component: integral to membrane (GO:0016021), Molecular Function: protein binding (GO:0005515); GS_05585: Molecular Function: protein binding (GO:0005515); GS_13408: Molecular Function: protein binding (GO:0005515)
	4GI_OPF_10540	Btau|618542 Cfam|609183 Cfam|607286 Hsap|gene:ENSG00000183318 Mmus|gene:ENSMUSG00000039296 Oari|101107408 Sscr|100520556	0	0	0	0	0	0	0	1	2	1	1	1	1	0	0	0	0	0	0	-	-	-	-	-	-	-	-	-	0	6	0	-	-	-		-	-	-	-	-	-		-	-	-	-
	4GI_OPF_10541	Btau|618586 Cfam|487288 Hsap|gene:ENSG00000140807 Mmus|gene:ENSMUSG00000031661 Oari|101116855 Sscr|100626194 Tsui|D918_01035	1	0	0	0	0	0	0	1	1	1	1	1	1	0	0	0	0	0	0	-	-	-	-	-	-	-	-	-	1	6	0	Y	-	-		D918_01035	D918_01035: K03213	D918_01035: protein naked cuticle	D918_01035: 1.2E-62	D918_01035: IPR018249:EF-HAND 2:na|IPR011992:EF-hand-like domain:9.2e-05	D918_01035: GO:0005509:Molecular Function: calcium ion binding :9.2e-05		-	-	-	-
	4GI_OPF_10542	Btau|618637 Cfam|609505 Hsap|gene:ENSG00000141569 Mmus|gene:ENSMUSG00000054517 Oari|101107878 Sscr|100523461 Hcon|HCISE00655600	0	0	0	1	0	0	0	1	1	1	1	1	1	0	0	0	0	0	1	-	-	-	-	-	-	-	-	-	1	6	0	Y	-	-		-	-	-	-	-	-		-	-	-	-
	4GI_OPF_10543	Btau|618654 Cfam|608303 Dmel|gene:FBgn0083943 Hsap|gene:ENSG00000160345 Mmus|gene:ENSMUSG00000026831 Oari|101109255 Sscr|100518594	0	0	0	0	0	0	0	1	1	1	1	1	1	1	0	0	0	0	0	-	-	-	-	-	-	-	-	-	0	6	0	-	-	-		-	-	-	-	-	-		-	-	-	-
	4GI_OPF_10544	Btau|618679 Cfam|486028 Dmel|gene:FBgn0000251 Hsap|gene:ENSG00000165556 Mmus|gene:ENSMUSG00000029646 Oari|101112831 Sscr|100127132	0	0	0	0	0	0	0	1	1	1	1	1	1	1	0	0	0	0	0	-	-	-	-	-	-	-	-	-	0	6	0	-	-	-		-	-	-	-	-	-		-	-	-	-
	4GI_OPF_10545	Btau|767863 Cfam|610990 Hsap|gene:ENSG00000119402 Mmus|gene:ENSMUSG00000035949 Oari|101122758 Sscr|100155830 Sscr|100626825	0	0	0	0	0	0	0	1	1	1	1	1	2	0	0	0	0	0	0	-	-	-	-	-	-	-	-	-	0	6	0	-	-	-		-	-	-	-	-	-		-	-	-	-
	4GI_OPF_10546	Btau|767993 Cfam|611439 Dmel|gene:FBgn0051704 Hsap|gene:ENSG00000128040 Mmus|gene:ENSMUSG00000053030 Oari|101110332 Sscr|100520393	0	0	0	0	0	0	0	1	1	1	1	1	1	1	0	0	0	0	0	-	-	-	-	-	-	-	-	-	0	6	0	-	-	-		-	-	-	-	-	-		-	-	-	-
	4GI_OPF_10547	Btau|768238 Cfam|612572 Hsap|gene:ENSG00000205208 Mmus|gene:ENSMUSG00000027811 Btau|782307 Oari|101106969 Sscr|100515617	0	0	0	0	0	0	0	2	1	1	1	1	1	0	0	0	0	0	0	-	-	-	-	-	-	-	-	-	0	6	0	-	-	-		-	-	-	-	-	-		-	-	-	-
	4GI_OPF_10548	Btau|777788 Cfam|607439 Hsap|gene:ENSG00000175197 Mmus|gene:ENSMUSG00000025408 Oari|541600 Sscr|100240743 Hcon|HCISE00940400	0	0	0	1	0	0	0	1	1	1	1	1	1	0	0	0	0	0	1	-	-	-	-	-	-	-	-	-	1	6	0	Y	-	-		-	-	-	-	-	-		-	-	-	-
	4GI_OPF_10549	Btau|781411 Cfam|612878 Hsap|gene:ENSG00000188467 Mmus|gene:ENSMUSG00000035183 Oari|100820754 Sscr|100511672 Dmel|gene:FBgn0040031	0	0	0	0	0	0	0	1	1	1	1	1	1	1	0	0	0	0	0	-	-	-	-	-	-	-	-	-	0	6	0	-	-	-		-	-	-	-	-	-		-	-	-	-
	4GI_OPF_1055	Sscr|403107 Btau|505468 Cfam|415122 Btau|510380 Btau|511498 Cfam|100688697 Btau|522146 Btau|535243 Btau|540627 Btau|616593 Btau|785540 Hsap|gene:ENSG00000108242 Hpol|HPBE_0002339601-mRNA-1 Hsap|gene:ENSG00000165841 Hsap|gene:ENSG00000138109 Hsap|gene:ENSG00000138115 Mmus|gene:ENSMUSG00000003053 Mmus|gene:ENSMUSG00000025003 Mmus|gene:ENSMUSG00000025002 Mmus|gene:ENSMUSG00000032808 Mmus|gene:ENSMUS…	0	0	1	0	0	4	0	8	2	4	15	6	4	0	0	0	0	1	0	-	-	-	-	-	-	-	-	-	1	6	1	Y	-	-		-	-	-	-	-	-		-	-	-	-
	4GI_OPF_10550	Btau|781665 Cfam|488961 Dmel|gene:FBgn0030400 Hsap|gene:ENSG00000168264 Mmus|gene:ENSMUSG00000051495 Oari|101113906 Ooch|nOo_GENE13912.1:mRNA	0	0	0	0	1	0	0	1	1	1	1	1	0	1	0	0	0	0	0	-	-	-	-	-	-	-	-	-	0	5	1	Y	-	-		-	-	-	-	-	-		-	-	-	-
	4GI_OPF_10551	Btau|781667 Cfam|488606 Hsap|gene:ENSG00000183853 Mmus|gene:ENSMUSG00000041734 Oari|101113647 Sscr|100512834 Dmel|gene:FBgn0028369	0	0	0	0	0	0	0	1	1	1	1	1	1	1	0	0	0	0	0	-	-	-	-	-	-	-	-	-	0	6	0	-	-	-		-	-	-	-	-	-		-	-	-	-
	4GI_OPF_10552	Btau|781834 Cfam|486674 Dmel|gene:FBgn0027499 Hsap|gene:ENSG00000171681 Mmus|gene:ENSMUSG00000030213 Oari|101109004 Sscr|100513013	0	0	0	0	0	0	0	1	1	1	1	1	1	1	0	0	0	0	0	-	-	-	-	-	-	-	-	-	0	6	0	-	-	-		-	-	-	-	-	-		-	-	-	-
	4GI_OPF_10553	Btau|782067 Cfam|610855 Dmel|gene:FBgn0027872 Hsap|gene:ENSG00000154217 Mmus|gene:ENSMUSG00000040430 Oari|101103493 Sscr|100233199	0	0	0	0	0	0	0	1	1	1	1	1	1	1	0	0	0	0	0	-	-	-	-	-	-	-	-	-	0	6	0	-	-	-		-	-	-	-	-	-		-	-	-	-
	4GI_OPF_10554	Btau|782581 Cfam|609975 Hsap|gene:ENSG00000182108 Mmus|gene:ENSMUSG00000038055 Oari|101106819 Sscr|100519361 Sscr|100739750	0	0	0	0	0	0	0	1	1	1	1	1	2	0	0	0	0	0	0	-	-	-	-	-	-	-	-	-	0	6	0	-	-	-		-	-	-	-	-	-		-	-	-	-
	4GI_OPF_10555	Btau|782633 Cfam|486916 Hsap|gene:ENSG00000151929 Mmus|gene:ENSMUSG00000030847 Oari|101108530 Sscr|100156989 Dmel|gene:FBgn0086708	0	0	0	0	0	0	0	1	1	1	1	1	1	1	0	0	0	0	0	-	-	-	-	-	-	-	-	-	0	6	0	-	-	-		-	-	-	-	-	-		-	-	-	-
	4GI_OPF_10556	Btau|782729 Cfam|491656 Btau|788546 Btau|788882 Hsap|gene:ENSG00000205497 Oari|101115731 Sscr|100737816	0	0	0	0	0	0	0	3	1	1	0	1	1	0	0	0	0	0	0	-	-	-	-	-	-	-	-	-	0	5	0	-	-	-		-	-	-	-	-	-		-	-	-	-
	4GI_OPF_10557	Btau|783205 Cfam|489313 Hsap|gene:ENSG00000196119 Mmus|gene:ENSMUSG00000061165 Oari|101106723 Sscr|100524098 Oari|101113374	0	0	0	0	0	0	0	1	1	1	1	2	1	0	0	0	0	0	0	-	-	-	-	-	-	-	-	-	0	6	0	-	-	-		-	-	-	-	-	-		-	-	-	-
	4GI_OPF_10558	Btau|783432 Cfam|489632 Hsap|gene:ENSG00000215788 Mmus|gene:ENSMUSG00000024793 Oari|101116668 Sscr|100516201 Sscr|100738321	0	0	0	0	0	0	0	1	1	1	1	1	2	0	0	0	0	0	0	-	-	-	-	-	-	-	-	-	0	6	0	-	-	-		-	-	-	-	-	-		-	-	-	-
	4GI_OPF_10559	Btau|783600 Cfam|611131 Hsap|gene:ENSG00000233701 Mmus|gene:ENSMUSG00000063058 Btau|616673 Oari|101110477 Hsap|gene:ENSG00000206260	0	0	0	0	0	0	0	2	1	2	1	1	0	0	0	0	0	0	0	-	-	-	-	-	-	-	-	-	0	5	0	-	-	-		-	-	-	-	-	-		-	-	-	-
	4GI_OPF_1056	Asuu|GS_17647 Btau|505572 Btau|537203 Btau|510083 Cfam|100684965 Cfam|486934 Cfam|489128 Dmel|gene:FBgn0015513 Dviv|DICVIV_07574 Hcon|HCISE00452200 Hcon|HCISE00451600 Hpol|HPBE_0001301901-mRNA-1 Hsap|gene:ENSG00000150760 Hsap|gene:ENSG00000147459 Hsap|gene:ENSG00000134516 Mmus|gene:ENSMUSG00000020143 Mmus|gene:ENSMUSG00000058325 Mmus|gene:ENSMUSG00000044447 Oari|101104011 Oari|101119284 Oari|1011…	1	1	1	3	1	1	1	5	5	6	5	5	5	2	1	1	0	0	0	3268.33	Y	-	-	-	-	-	-	Y	4	6	3	Y	-	-		D918_08845	D918_08845: K13708	D918_08845: hypothetical protein	D918_08845: 0	D918_08845: IPR010703:Dedicator of cytokinesis:4.6e-29	D918_08845: GO:0051020:Molecular Function: GTPase binding :4.6e-29|GO:0005525:Molecular Function: GTP binding :4.6e-29|GO:0005085:Molecular Function: guanyl-nucleotide exchange factor activity :4.6e-29		GS_17647	GS_17647: K05727-dedicator of cytokinesis 3/4/5	GS_17647: IPR010703-Dedicator of cytokinesis	GS_17647: Molecular Function: GTP binding (GO:0005525), Molecular Function: GTPase binding (GO:0051020), Molecular Function: guanyl-nucleotide exchange factor activity (GO:0005085)
	4GI_OPF_10560	Btau|783774 Cfam|492047 Hsap|gene:ENSG00000123572 Mmus|gene:ENSMUSG00000052854 Oari|101102458 Sscr|100515181 Sscr|100620665	0	0	0	0	0	0	0	1	1	1	1	1	2	0	0	0	0	0	0	-	-	-	-	-	-	-	-	-	0	6	0	-	-	-		-	-	-	-	-	-		-	-	-	-
	4GI_OPF_10561	Btau|783813 Cfam|607175 Hsap|gene:ENSG00000121570 Mmus|gene:ENSMUSG00000058550 Oari|101103103 Sscr|100620290 Cfam|100686718	0	0	0	0	0	0	0	1	2	1	1	1	1	0	0	0	0	0	0	-	-	-	-	-	-	-	-	-	0	6	0	-	-	-		-	-	-	-	-	-		-	-	-	-
	4GI_OPF_10562	Btau|784326 Cfam|610187 Dmel|gene:FBgn0015320 Hsap|gene:ENSG00000182247 Mmus|gene:ENSMUSG00000058317 Oari|100187550 Sscr|780417	0	0	0	0	0	0	0	1	1	1	1	1	1	1	0	0	0	0	0	-	-	-	-	-	-	-	-	-	0	6	0	-	-	-		-	-	-	-	-	-		-	-	-	-
	4GI_OPF_10563	Btau|784434 Cfam|611969 Btau|506202 Hsap|gene:ENSG00000168828 Btau|618828 Mmus|gene:ENSMUSG00000046450 Sscr|100518591	0	0	0	0	0	0	0	3	1	1	1	0	1	0	0	0	0	0	0	-	-	-	-	-	-	-	-	-	0	5	0	-	-	-		-	-	-	-	-	-		-	-	-	-
	4GI_OPF_10564	Btau|784495 Cfam|611771 Hsap|gene:ENSG00000124103 Mmus|gene:ENSMUSG00000027505 Oari|101118805 Sscr|100134988 Hsap|gene:ENSG00000213714	0	0	0	0	0	0	0	1	1	2	1	1	1	0	0	0	0	0	0	-	-	-	-	-	-	-	-	-	0	6	0	-	-	-		-	-	-	-	-	-		-	-	-	-
	4GI_OPF_10565	Btau|784497 Cfam|611775 Dmel|gene:FBgn0011674 Hsap|gene:ENSG00000188487 Mmus|gene:ENSMUSG00000048782 Oari|101116598 Sscr|100515187	0	0	0	0	0	0	0	1	1	1	1	1	1	1	0	0	0	0	0	-	-	-	-	-	-	-	-	-	0	6	0	-	-	-		-	-	-	-	-	-		-	-	-	-
	4GI_OPF_10566	Btau|784504 Cfam|610985 Dmel|gene:FBgn0020378 Hsap|gene:ENSG00000164651 Mmus|gene:ENSMUSG00000048562 Sscr|100627196 Tsui|D918_01017	1	0	0	0	0	0	0	1	1	1	1	0	1	1	0	1	0	0	0	-	-	-	-	-	-	-	-	-	1	5	0	Y	-	-		D918_01017	D918_01017: K09195	D918_01017: zinc finger protein	D918_01017: 5.8E-65	D918_01017: IPR015880:Zinc finger, C2H2-like:na|IPR007087:Zinc finger, C2H2-type:2.6e-06|IPR013087:Zinc finger, C2H2-type/integrase, DNA-binding:5.5e-19	D918_01017: GO:0008270:Molecular Function: zinc ion binding :2.6e-06|GO:0005622:Cellular Component: intracellular :2.6e-06|GO:0003676:Molecular Function: nucleic acid binding :5.5e-19		-	-	-	-
	4GI_OPF_10567	Btau|784605 Cfam|490434 Hsap|gene:ENSG00000143537 Mmus|gene:ENSMUSG00000028041 Oari|101105128 Sscr|100153483 Sscr|100623571	0	0	0	0	0	0	0	1	1	1	1	1	2	0	0	0	0	0	0	-	-	-	-	-	-	-	-	-	0	6	0	-	-	-		-	-	-	-	-	-		-	-	-	-
	4GI_OPF_10568	Btau|785901 Cfam|608589 Btau|614630 Hsap|gene:ENSG00000178585 Mmus|gene:ENSMUSG00000028988 Oari|101116924 Sscr|100627651	0	0	0	0	0	0	0	2	1	1	1	1	1	0	0	0	0	0	0	-	-	-	-	-	-	-	-	-	0	6	0	-	-	-		-	-	-	-	-	-		-	-	-	-
	4GI_OPF_10569	Btau|785988 Cfam|489946 Dmel|gene:FBgn0028480 Hsap|gene:ENSG00000149926 Mmus|gene:ENSMUSG00000058966 Oari|101123263 Sscr|100624742	0	0	0	0	0	0	0	1	1	1	1	1	1	1	0	0	0	0	0	-	-	-	-	-	-	-	-	-	0	6	0	-	-	-		-	-	-	-	-	-		-	-	-	-
	4GI_OPF_1057	Asuu|GS_09735 Btau|513730 Btau|767866 Btau|789485 Cfam|480676 Cfam|483148 Dmel|gene:FBgn0004647 Hcon|HCISE00081300 Dviv|DICVIV_10699 Asuu|GS_21438 Hpol|HPBE_0001217701-mRNA-1 Hpol|HPBE_0000412501-mRNA-1 Hsap|gene:ENSG00000074181 Hsap|gene:ENSG00000134250 Hsap|gene:ENSG00000148400 Mmus|gene:ENSMUSG00000027878 Mmus|gene:ENSMUSG00000026923 Mmus|gene:ENSMUSG00000038146 Oari|101112098 Ooch|nOo_GENE100…	2	2	2	1	2	1	1	4	4	10	4	5	4	1	0	0	0	0	0	3784.71	Y	-	-	-	-	-	-	Y	4	6	3	Y	-	-		D918_06319; D918_09478	D918_09478: K02599	D918_09478: uncharacterized LOC100639489	D918_09478: 6.4E-243	D918_09478: IPR006209:EGF:8.7e-06|IPR001881:EGF-like calcium-binding:2.3e-06|IPR006210:Epidermal growth factor-like:1.1e-06|IPR000742:Epidermal growth factor-like, type 3:na|IPR003645:Follistatin-like, N-terminal:na|IPR013032:EGF-like region, conserved site:na	D918_09478: GO:0005515:Molecular Function: protein binding :1.1e-06|GO:0005509:Molecular Function: calcium ion binding :2.3e-06		GS_09735; GS_21438	GS_09735: K02599-Notch ; GS_21438: -	GS_09735: IPR018097-EGF-like calcium-binding, conserved site IPR011656-Notch, NODP domain IPR006209-EGF IPR000800-Notch domain IPR006210-Epidermal growth factor-like IPR013111-EGF, extracellular IPR013032-EGF-like region, conserved site IPR000152-EGF-type aspartate/asparagine hydroxylation site IPR013091-EGF calcium-binding IPR010660-Notch, NOD domain IPR001881-EGF-like calcium-binding IPR000742-…	GS_09735: Biological Process: cell differentiation (GO:0030154), Biological Process: multicellular organismal development (GO:0007275), Biological Process: Notch signaling pathway (GO:0007219), Cellular Component: integral to membrane (GO:0016021), Cellular Component: membrane (GO:0016020), Molecular Function: calcium ion binding (GO:0005509), Molecular Function: protein binding (GO:0005515); GS_…
	4GI_OPF_10570	Btau|786369 Cfam|611744 Hsap|gene:ENSG00000142549 Mmus|gene:ENSMUSG00000013367 Oari|101121878 Sscr|100512905 Dmel|gene:FBgn0031837	0	0	0	0	0	0	0	1	1	1	1	1	1	1	0	0	0	0	0	-	-	-	-	-	-	-	-	-	0	6	0	-	-	-		-	-	-	-	-	-		-	-	-	-
	4GI_OPF_10571	Btau|786454 Cfam|610139 Hsap|gene:ENSG00000130312 Mmus|gene:ENSMUSG00000034880 Oari|101112812 Scer|YDR115W Dmel|gene:FBgn0083983	0	0	0	0	0	0	0	1	1	1	1	1	0	1	1	0	0	0	0	-	-	-	-	-	-	-	-	-	0	5	0	-	-	-		-	-	-	-	-	-		-	-	-	-
	4GI_OPF_10572	Btau|786864 Cfam|609809 Btau|507721 Hsap|gene:ENSG00000148215 Mmus|gene:ENSMUSG00000049018 Oari|101114434 Sscr|100626932	0	0	0	0	0	0	0	2	1	1	1	1	1	0	0	0	0	0	0	-	-	-	-	-	-	-	-	-	0	6	0	-	-	-		-	-	-	-	-	-		-	-	-	-
	4GI_OPF_10573	Btau|787473 Cfam|490132 Hsap|gene:ENSG00000162631 Hsap|gene:ENSG00000196358 Mmus|gene:ENSMUSG00000059857 Oari|101120121 Sscr|100152257	0	0	0	0	0	0	0	1	1	2	1	1	1	0	0	0	0	0	0	-	-	-	-	-	-	-	-	-	0	6	0	-	-	-		-	-	-	-	-	-		-	-	-	-
	4GI_OPF_10574	Btau|787569 Cfam|487625 Dmel|gene:FBgn0033936 Hsap|gene:ENSG00000166173 Mmus|gene:ENSMUSG00000034839 Oari|101114526 Sscr|100522415	0	0	0	0	0	0	0	1	1	1	1	1	1	1	0	0	0	0	0	-	-	-	-	-	-	-	-	-	0	6	0	-	-	-		-	-	-	-	-	-		-	-	-	-
	4GI_OPF_10575	Btau|787783 Cfam|610094 Hsap|gene:ENSG00000203972 Mmus|gene:ENSMUSG00000091043 Oari|101123590 Sscr|100516087 Dmel|gene:FBgn0031974	0	0	0	0	0	0	0	1	1	1	1	1	1	1	0	0	0	0	0	-	-	-	-	-	-	-	-	-	0	6	0	-	-	-		-	-	-	-	-	-		-	-	-	-
	4GI_OPF_10576	Btau|788135 Cfam|489376 Hsap|gene:ENSG00000176302 Hsap|gene:ENSG00000262245 Mmus|gene:ENSMUSG00000074397 Oari|101114901 Sscr|100522025	0	0	0	0	0	0	0	1	1	2	1	1	1	0	0	0	0	0	0	-	-	-	-	-	-	-	-	-	0	6	0	-	-	-		-	-	-	-	-	-		-	-	-	-
	4GI_OPF_10577	Btau|788450 Cfam|488066 Dmel|gene:FBgn0052699 Hsap|gene:ENSG00000153395 Mmus|gene:ENSMUSG00000021608 Oari|101111661 Sscr|100217397	0	0	0	0	0	0	0	1	1	1	1	1	1	1	0	0	0	0	0	-	-	-	-	-	-	-	-	-	0	6	0	-	-	-		-	-	-	-	-	-		-	-	-	-
	4GI_OPF_10578	Btau|788507 Cfam|490821 Hsap|gene:ENSG00000140030 Mmus|gene:ENSMUSG00000021886 Oari|101118361 Sscr|100155711 Sscr|100738055	0	0	0	0	0	0	0	1	1	1	1	1	2	0	0	0	0	0	0	-	-	-	-	-	-	-	-	-	0	6	0	-	-	-		-	-	-	-	-	-		-	-	-	-
	4GI_OPF_10579	Btau|788858 Cfam|608332 Dmel|gene:FBgn0032230 Hsap|gene:ENSG00000152022 Mmus|gene:ENSMUSG00000049288 Oari|101118146 Sscr|100157381	0	0	0	0	0	0	0	1	1	1	1	1	1	1	0	0	0	0	0	-	-	-	-	-	-	-	-	-	0	6	0	-	-	-		-	-	-	-	-	-		-	-	-	-
	4GI_OPF_1058	Asuu|GS_17131 Btau|614048 Cfam|480682 Dviv|DICVIV_07921 Hcon|HCISE01536600 Hpol|HPBE_0001159101-mRNA-1 Hsap|gene:ENSG00000169925 Mmus|gene:ENSMUSG00000026918 Oari|101110276 Ooch|nOo_GENE07185.1:mRNA Ooch|nOo_GENE07998.1:mRNA Sscr|100152283 Tsui|D918_03562 Cele|F57C7.1a Btau|505358 Cfam|474868 Cfam|484869 Cfam|479954 Btau|525051 Dmel|gene:FBgn0004656 Hsap|gene:ENSG00000141867 Hsap|gene:ENSG0000013…	3	1	1	1	4	2	2	3	4	9	4	3	3	1	2	0	0	0	0	2134	Y	-	-	-	-	-	-	Y	4	6	3	Y	-	-		D918_03562; D918_03563; D918_03564	D918_03564: K08871	D918_03564: bromodomain-containing protein 2-like	D918_03564: 5.9E-37	D918_03564: IPR018359:Bromodomain, conserved site:na|IPR001487:Bromodomain:7.4e-45	D918_03564: GO:0005515:Molecular Function: protein binding :7.4e-45		GS_17131	GS_17131: K08871-bromodomain-containing protein 2	GS_17131: IPR018359-Bromodomain, conserved site IPR001487-Bromodomain	GS_17131: Molecular Function: protein binding (GO:0005515)
	4GI_OPF_10580	Btau|788957 Cfam|612528 Hsap|gene:ENSG00000184465 Mmus|gene:ENSMUSG00000046991 Oari|101117085 Sscr|100736968 Sscr|100621157	0	0	0	0	0	0	0	1	1	1	1	1	2	0	0	0	0	0	0	-	-	-	-	-	-	-	-	-	0	6	0	-	-	-		-	-	-	-	-	-		-	-	-	-
	4GI_OPF_10581	Btau|789017 Cfam|488206 Dmel|gene:FBgn0003053 Hsap|gene:ENSG00000124782 Mmus|gene:ENSMUSG00000039087 Oari|101119681 Sscr|100153892	0	0	0	0	0	0	0	1	1	1	1	1	1	1	0	0	0	0	0	-	-	-	-	-	-	-	-	-	0	6	0	-	-	-		-	-	-	-	-	-		-	-	-	-
	4GI_OPF_10582	Btau|789464 Cfam|490090 Dmel|gene:FBgn0052085 Hsap|gene:ENSG00000127585 Mmus|gene:ENSMUSG00000025738 Oari|101104365 Sscr|100511074	0	0	0	0	0	0	0	1	1	1	1	1	1	1	0	0	0	0	0	-	-	-	-	-	-	-	-	-	0	6	0	-	-	-		-	-	-	-	-	-		-	-	-	-
	4GI_OPF_10583	Btau|790124 Cfam|611663 Hsap|gene:ENSG00000106018 Mmus|gene:ENSMUSG00000011171 Oari|100500781 Sscr|100499553 Tsui|D918_06696	1	0	0	0	0	0	0	1	1	1	1	1	1	0	0	0	0	0	0	-	-	-	-	-	-	-	-	-	1	6	0	Y	-	-		D918_06696	D918_06696: K04585	D918_06696: parathyroid hormone receptor, putative	D918_06696: 1.5E-50	D918_06696: IPR017981:GPCR, family 2-like:na|IPR017983:GPCR, family 2, secretin-like, conserved site:na|IPR000832:GPCR, family 2, secretin-like:2.5e-46|IPR001879:GPCR, family 2, extracellular hormone receptor domain:1.7e-09	D918_06696: GO:0016020:Cellular Component: membrane :1.7e-09|GO:0007186:Biological Process: G-protein coupled receptor protein signaling pathway :2.5e-46|GO:0004888:Molecular Function: transmembrane receptor activity :na|GO:0016021:Cellular Component: integral to membrane :2.5e-46|GO:0007166:Biological Process: cell surface receptor linked signaling pathway :na|GO:0004930:Molecular Function: G-pr…		-	-	-	-
	4GI_OPF_10584	Btau|538619 Dmel|gene:FBgn0027788 Hsap|gene:ENSG00000135547 Mmus|gene:ENSMUSG00000019789 Oari|100271925 Sscr|100152404 Tsui|D918_08546	1	0	0	0	0	0	0	1	0	1	1	1	1	1	0	0	0	0	0	-	-	-	-	-	-	-	-	-	1	5	0	Y	-	-		D918_08546	D918_08546: K09091	D918_08546: AGAP007450-PA	D918_08546: 3.3E-37	D918_08546: IPR018352:Orange subgroup:2.5e-10|IPR001092:Helix-loop-helix DNA-binding domain:2.4e-16|IPR003650:Orange:5e-10|IPR011598:Helix-loop-helix DNA-binding:2.8e-16	D918_08546: GO:0005634:Cellular Component: nucleus :2.8e-16|GO:0003677:Molecular Function: DNA binding :5e-10|GO:0006355:Biological Process: regulation of transcription, DNA-dependent :2.4e-16|GO:0030528:Molecular Function: transcription regulator activity :2.4e-16		-	-	-	-
	4GI_OPF_10585	Btau|613424 Dmel|gene:FBgn0038425 Hsap|gene:ENSG00000125449 Mmus|gene:ENSMUSG00000057219 Oari|101122203 Sscr|100511037 Cfam|608659	0	0	0	0	0	0	0	1	1	1	1	1	1	1	0	0	0	0	0	-	-	-	-	-	-	-	-	-	0	6	0	-	-	-		-	-	-	-	-	-		-	-	-	-
	4GI_OPF_10586	Btau|614011 Dmel|gene:FBgn0013432 Hsap|gene:ENSG00000214113 Mmus|gene:ENSMUSG00000046573 Oari|101109130 Scer|YER048W-A Sscr|100522622	0	0	0	0	0	0	0	1	0	1	1	1	1	1	1	0	0	0	0	-	-	-	-	-	-	-	-	-	0	5	0	-	-	-		-	-	-	-	-	-		-	-	-	-
	4GI_OPF_10587	Btau|616297 Dmel|gene:FBgn0033341 Hsap|gene:ENSG00000101189 Mmus|gene:ENSMUSG00000027569 Oari|101111383 Sscr|100627586 Cfam|612425	0	0	0	0	0	0	0	1	1	1	1	1	1	1	0	0	0	0	0	-	-	-	-	-	-	-	-	-	0	6	0	-	-	-		-	-	-	-	-	-		-	-	-	-
	4GI_OPF_10588	Dviv|DICVIV_06535 Ooch|nOo_GENE12365.1:mRNA Cele|F47C12.2 Hcon|HCISE00318100 Hpol|HPBE_0002388601-mRNA-1 Ooch|nOo_GENE09865.1:mRNA Hpol|HPBE_0002723101-mRNA-1	0	0	2	1	2	1	1	0	0	0	0	0	0	0	0	0	0	2	1	-	-	-	-	-	-	-	-	-	2	0	3	Y	Y	-		-	-	-	-	-	-		-	-	-	-
	4GI_OPF_10589	Btau|509739 Dmel|gene:FBgn0052022 Hsap|gene:ENSG00000182093 Mmus|gene:ENSMUSG00000023147 Oari|101122827 Sscr|100625465 Tsui|D918_01581	1	0	0	0	0	0	0	1	0	1	1	1	1	1	0	0	0	0	0	-	-	-	-	-	-	-	-	-	1	5	0	Y	-	-		D918_01581	D918_01581: -	D918_01581: -	D918_01581: -	D918_01581: IPR007514:CHD5-like protein:3e-13	D918_01581: -		-	-	-	-
	4GI_OPF_1059	Btau|281880 Cfam|404022 Btau|508960 Cfam|403995 Btau|525507 Btau|538703 Btau|539608 Btau|782449 Cfam|485427 Cfam|486732 Cfam|490110 Dmel|gene:FBgn0003380 Btau|539714 Cfam|486733 Hcon|HCISE00561500 Hsap|gene:ENSG00000111262 Hsap|gene:ENSG00000177272 Hsap|gene:ENSG00000177301 Hsap|gene:ENSG00000130037 Hsap|gene:ENSG00000151079 Hsap|gene:ENSG00000182255 Mmus|gene:ENSMUSG00000038077 Mmus|gene:ENSMUSG…	1	0	1	1	1	1	0	7	6	6	6	4	7	1	0	0	0	0	0	-	-	-	-	-	-	-	-	-	3	6	2	Y	-	-		D918_01921	D918_01921: K05318	D918_01921: potassium voltage-gated channel subfamily A member 1	D918_01921: 4.5E-136	D918_01921: IPR003968:Potassium channel, voltage dependent, Kv:1.7e-12|IPR005821:Ion transport:1.5e-21|IPR003131:Potassium channel, voltage dependent, Kv, tetramerisation:8e-27|IPR011333:BTB/POZ fold:1e-29|IPR003972:Potassium channel, voltage dependent, Kv1:1.4e-10|IPR003091:Voltage-dependent potassium channel:2.7e-73|IPR000210:BTB/POZ-like:9e-08	D918_01921: GO:0016020:Cellular Component: membrane :8e-27|GO:0055085:Biological Process: transmembrane transport :1.5e-21|GO:0006813:Biological Process: potassium ion transport :2.7e-73|GO:0005249:Molecular Function: voltage-gated potassium channel activity :2.7e-73|GO:0006811:Biological Process: ion transport :1.5e-21|GO:0005216:Molecular Function: ion channel activity :1.5e-21|GO:0005515:Molec…		-	-	-	-
	4GI_OPF_10590	Btau|515917 Dmel|gene:FBgn0262009 Hpol|HPBE_0000307001-mRNA-1 Hpol|HPBE_0001637401-mRNA-1 Oari|101113259 Dviv|DICVIV_09955 Tsui|D918_03571	1	0	2	0	0	0	1	1	0	0	0	1	0	1	0	1	0	2	0	-	-	-	-	-	-	-	-	-	2	2	1	Y	-	-		D918_03571	D918_03571: K03909	D918_03571: tissue factor pathway inhibitor-like	D918_03571: 0.00000000013	D918_03571: IPR020901:Proteinase inhibitor I2, Kunitz, conserved site:na|IPR002223:Proteinase inhibitor I2, Kunitz metazoa:2.1e-20	D918_03571: GO:0004867:Molecular Function: serine-type endopeptidase inhibitor activity :2.1e-20		-	-	-	-
	4GI_OPF_10591	Btau|767899 Hsap|gene:ENSG00000176597 Mmus|gene:ENSMUSG00000022686 Oari|101103203 Sscr|397599 Cele|E03H4.11 Hcon|HCISE01840300	0	0	0	1	0	1	0	1	0	1	1	1	1	0	0	0	0	0	0	-	-	-	-	-	-	-	-	-	1	5	1	Y	-	-		-	-	-	-	-	-		-	-	-	-
	4GI_OPF_10592	Btau|505646 Hpol|HPBE_0000812901-mRNA-1 Btau|783402 Oari|101104933 Btau|101909604 Sscr|100519554 Btau|781483	0	0	1	0	0	0	0	4	0	0	0	1	1	0	0	0	0	0	0	-	-	-	-	-	-	-	-	-	1	3	0	Y	-	-		-	-	-	-	-	-		-	-	-	-
	4GI_OPF_10593	Btau|101908626 Hsap|gene:ENSG00000105227 Btau|520296 Mmus|gene:ENSMUSG00000053198 Oari|101119499 Sscr|100626438 Cele|T25D10.3	0	0	0	0	0	1	0	2	0	1	1	1	1	0	0	0	0	0	0	-	-	-	-	-	-	-	-	-	0	5	1	Y	-	-		-	-	-	-	-	-		-	-	-	-
	4GI_OPF_10594	Btau|613667 Hsap|gene:ENSG00000081041 Mmus|gene:ENSMUSG00000058427 Oari|101104661 Sscr|396594 Sscr|100737740 Hsap|gene:ENSG00000163734	0	0	0	0	0	0	0	1	0	2	1	1	2	0	0	0	0	0	0	-	-	-	-	-	-	-	-	-	0	5	0	-	-	-		-	-	-	-	-	-		-	-	-	-
	4GI_OPF_10595	Btau|786289 Hsap|gene:ENSG00000125900 Btau|526613 Mmus|gene:ENSMUSG00000078780 Oari|101119839 Sscr|100153440 Hsap|gene:ENSG00000260861	0	0	0	0	0	0	0	2	0	2	1	1	1	0	0	0	0	0	0	-	-	-	-	-	-	-	-	-	0	5	0	-	-	-		-	-	-	-	-	-		-	-	-	-
	4GI_OPF_10596	Btau|100137989 Hsap|gene:ENSG00000178690 Oari|101114483 Cele|T19D12.1 Cfam|610632 Mmus|gene:ENSMUSG00000024512 Scer|YDR534C	0	0	0	0	0	1	0	1	1	1	1	1	0	0	1	0	0	0	0	-	-	-	-	-	-	-	-	-	0	5	1	Y	-	-		-	-	-	-	-	-		-	-	-	-
	4GI_OPF_10597	Btau|100138954 Hsap|gene:ENSG00000167635 Btau|100850430 Mmus|gene:ENSMUSG00000037029 Oari|101102922 Btau|617203 Sscr|100621065	0	0	0	0	0	0	0	3	0	1	1	1	1	0	0	0	0	0	0	-	-	-	-	-	-	-	-	-	0	5	0	-	-	-		-	-	-	-	-	-		-	-	-	-
	4GI_OPF_10598	Btau|100850780 Hsap|gene:ENSG00000176787 Btau|616558 Btau|788873 Mmus|gene:ENSMUSG00000051362 Oari|101107468 Sscr|100521140	0	0	0	0	0	0	0	3	0	1	1	1	1	0	0	0	0	0	0	-	-	-	-	-	-	-	-	-	0	5	0	-	-	-		-	-	-	-	-	-		-	-	-	-
	4GI_OPF_10599	Btau|101909502 Hsap|gene:ENSG00000171944 Btau|781324 Oari|101104426 Sscr|100519378 Cfam|491623 Mmus|gene:ENSMUSG00000058662	0	0	0	0	0	0	0	2	1	1	1	1	1	0	0	0	0	0	0	-	-	-	-	-	-	-	-	-	0	6	0	-	-	-		-	-	-	-	-	-		-	-	-	-
	4GI_OPF_1060	Btau|100299041 Cfam|484736 Cfam|483387 Cfam|483386 Cfam|475929 Btau|512660 Cfam|475930 Cfam|484763 Btau|531141 Cfam|484762 Btau|535644 Btau|536417 Btau|537777 Btau|539996 Hsap|gene:ENSG00000010319 Hsap|gene:ENSG00000075213 Hsap|gene:ENSG00000075223 Hsap|gene:ENSG00000001617 Hsap|gene:ENSG00000170381 Hsap|gene:ENSG00000153993 Hsap|gene:ENSG00000262015 Mmus|gene:ENSMUSG00000021904 Mmus|gene:ENSMUSG…	0	0	0	0	0	0	0	7	7	7	7	7	7	0	0	0	0	0	0	-	-	-	-	-	-	-	-	-	0	6	0	-	-	-		-	-	-	-	-	-		-	-	-	-
	4GI_OPF_10600	Btau|280830 Hsap|gene:ENSG00000163207 Mmus|gene:ENSMUSG00000049128 Oari|101123427 Sscr|407242 Scer|YKL054C Hcon|HCISE00657400	0	0	0	1	0	0	0	1	0	1	1	1	1	0	1	0	0	0	0	-	-	-	-	-	-	-	-	-	1	5	0	Y	-	-		-	-	-	-	-	-		-	-	-	-
	4GI_OPF_10601	Btau|506409 Hsap|gene:ENSG00000176495 Btau|785899 Mmus|gene:ENSMUSG00000067515 Oari|101110173 Cfam|483457 Sscr|100524301	0	0	0	0	0	0	0	2	1	1	1	1	1	0	0	0	0	0	0	-	-	-	-	-	-	-	-	-	0	6	0	-	-	-		-	-	-	-	-	-		-	-	-	-
	4GI_OPF_10602	Btau|506412 Hsap|gene:ENSG00000173432 Oari|101120204 Sscr|100525680 Cfam|100684663 Hsap|gene:ENSG00000134339 Mmus|gene:ENSMUSG00000074115	0	0	0	0	0	0	0	1	1	2	1	1	1	0	0	0	0	0	0	-	-	-	-	-	-	-	-	-	0	6	0	-	-	-		-	-	-	-	-	-		-	-	-	-
	4GI_OPF_10603	Btau|509167 Hsap|gene:ENSG00000172724 Mmus|gene:ENSMUSG00000078736 Mmus|gene:ENSMUSG00000071005 Oari|101120217 Sscr|494464 Cfam|448793	0	0	0	0	0	0	0	1	1	1	2	1	1	0	0	0	0	0	0	-	-	-	-	-	-	-	-	-	0	6	0	-	-	-		-	-	-	-	-	-		-	-	-	-
	4GI_OPF_10604	Hsap|gene:ENSG00000172769 Mmus|gene:ENSMUSG00000063777 Oari|101105947 Cfam|483474 Cfam|483470 Mmus|gene:ENSMUSG00000049015 Sscr|100620485	0	0	0	0	0	0	0	0	2	1	2	1	1	0	0	0	0	0	0	-	-	-	-	-	-	-	-	-	0	5	0	-	-	-		-	-	-	-	-	-		-	-	-	-
	4GI_OPF_10605	Btau|540666 Hsap|gene:ENSG00000147099 Mmus|gene:ENSMUSG00000067567 Oari|101110121 Sscr|100523762 Cfam|480957 Sscr|100524919	0	0	0	0	0	0	0	1	1	1	1	1	2	0	0	0	0	0	0	-	-	-	-	-	-	-	-	-	0	6	0	-	-	-		-	-	-	-	-	-		-	-	-	-
	4GI_OPF_10606	Btau|614497 Hsap|gene:ENSG00000157654 Hsap|gene:ENSG00000241978 Mmus|gene:ENSMUSG00000038729 Mmus|gene:ENSMUSG00000089945 Oari|101114239 Sscr|100153149	0	0	0	0	0	0	0	1	0	2	2	1	1	0	0	0	0	0	0	-	-	-	-	-	-	-	-	-	0	5	0	-	-	-		-	-	-	-	-	-		-	-	-	-
	4GI_OPF_10607	Btau|784346 Hsap|gene:ENSG00000176895 Btau|788917 Mmus|gene:ENSMUSG00000073962 Oari|101109298 Sscr|100738510 Sscr|100510971	0	0	0	0	0	0	0	2	0	1	1	1	2	0	0	0	0	0	0	-	-	-	-	-	-	-	-	-	0	5	0	-	-	-		-	-	-	-	-	-		-	-	-	-
	4GI_OPF_10608	Btau|787779 Hsap|gene:ENSG00000181009 Mmus|gene:ENSMUSG00000073916 Btau|788304 Oari|101116600 Oari|101113314 Sscr|100522337	0	0	0	0	0	0	0	2	0	1	1	2	1	0	0	0	0	0	0	-	-	-	-	-	-	-	-	-	0	5	0	-	-	-		-	-	-	-	-	-		-	-	-	-
	4GI_OPF_10609	Btau|789710 Hsap|gene:ENSG00000169926 Mmus|gene:ENSMUSG00000052040 Oari|101110272 Sscr|494563 Cfam|488698 Scer|YPL230W	0	0	0	0	0	0	0	1	1	1	1	1	1	0	1	0	0	0	0	-	-	-	-	-	-	-	-	-	0	6	0	-	-	-		-	-	-	-	-	-		-	-	-	-
	4GI_OPF_1061	Asuu|GS_08836 Btau|508629 Btau|535075 Cfam|478319 Cfam|481620 Cfam|476323 Cfam|610941 Dmel|gene:FBgn0012036 Dviv|DICVIV_04697 Hcon|HCISE00214000 Hcon|HCISE01397600 Hpol|HPBE_0001410101-mRNA-1 Hsap|gene:ENSG00000111275 Hsap|gene:ENSG00000128918 Hsap|gene:ENSG00000137124 Hsap|gene:ENSG00000165092 Mmus|gene:ENSMUSG00000013584 Mmus|gene:ENSMUSG00000029455 Mmus|gene:ENSMUSG00000035561 Oari|101116511 O…	1	1	1	3	0	2	1	5	5	5	6	5	3	1	2	1	0	1	1	1406	Y	-	-	-	-	-	-	Y	4	6	2	Y	-	-		D918_06519	D918_06519: K07249	D918_06519: retinal dehydrogenase 1-like	D918_06519: 8.2E-137	D918_06519: IPR016161:Aldehyde/histidinol dehydrogenase:1.9e-153|IPR015590:Aldehyde dehydrogenase domain:8.4e-150|IPR016162:Aldehyde dehydrogenase, N-terminal:4.7e-70|IPR016160:Aldehyde dehydrogenase, conserved site:na|IPR016163:Aldehyde dehydrogenase, C-terminal:3.7e-69	D918_06519: GO:0008152:Biological Process: metabolic process :1.9e-153|GO:0055114:Biological Process: oxidation-reduction process :1.9e-153|GO:0016491:Molecular Function: oxidoreductase activity :1.9e-153		GS_08836	GS_08836: K00128-aldehyde dehydrogenase (NAD+)	GS_08836: IPR016161-Aldehyde/histidinol dehydrogenase IPR016160-Aldehyde dehydrogenase, conserved site IPR016162-Aldehyde dehydrogenase, N-terminal IPR016163-Aldehyde dehydrogenase, C-terminal IPR015590-Aldehyde dehydrogenase domain	GS_08836: Biological Process: metabolic process (GO:0008152), Biological Process: oxidation-reduction process (GO:0055114), Molecular Function: oxidoreductase activity (GO:0016491)
	4GI_OPF_10610	Btau|100139209 Hsap|gene:ENSG00000262843 Hsap|gene:ENSG00000262800 Hsap|gene:ENSG00000262610 Hsap|gene:ENSG00000187116 Mmus|gene:ENSMUSG00000070873 Oari|101122675	0	0	0	0	0	0	0	1	0	4	1	1	0	0	0	0	0	0	0	-	-	-	-	-	-	-	-	-	0	4	0	-	-	-		-	-	-	-	-	-		-	-	-	-
	4GI_OPF_10611	Btau|100140417 Hsap|gene:ENSG00000262221 Oari|101115634 Sscr|100518395 Hsap|gene:ENSG00000180386 Hsap|gene:ENSG00000239886 Hsap|gene:ENSG00000262573	0	0	0	0	0	0	0	1	0	4	0	1	1	0	0	0	0	0	0	-	-	-	-	-	-	-	-	-	0	4	0	-	-	-		-	-	-	-	-	-		-	-	-	-
	4GI_OPF_10612	Btau|100295300 Hsap|gene:ENSG00000187238 Mmus|gene:ENSMUSG00000068885 Mmus|gene:ENSMUSG00000054325 Mmus|gene:ENSMUSG00000045475 Mmus|gene:ENSMUSG00000043472 Oari|101121986	0	0	0	0	0	0	0	1	0	1	4	1	0	0	0	0	0	0	0	-	-	-	-	-	-	-	-	-	0	4	0	-	-	-		-	-	-	-	-	-		-	-	-	-
	4GI_OPF_10613	Btau|101907522 Hsap|gene:ENSG00000261906 Hsap|gene:ENSG00000182909 Mmus|gene:ENSMUSG00000043432 Oari|101105773 Sscr|100525050 Hsap|gene:ENSG00000262887	0	0	0	0	0	0	0	1	0	3	1	1	1	0	0	0	0	0	0	-	-	-	-	-	-	-	-	-	0	5	0	-	-	-		-	-	-	-	-	-		-	-	-	-
	4GI_OPF_10614	Btau|101909699 Hsap|gene:ENSG00000234278 Hsap|gene:ENSG00000229665 Hsap|gene:ENSG00000227151 Hsap|gene:ENSG00000204919 Hsap|gene:ENSG00000204918 Mmus|gene:ENSMUSG00000055403	0	0	0	0	0	0	0	1	0	5	1	0	0	0	0	0	0	0	0	-	-	-	-	-	-	-	-	-	0	3	0	-	-	-		-	-	-	-	-	-		-	-	-	-
	4GI_OPF_10615	Btau|494549 Hsap|gene:ENSG00000258865 Oari|100142657 Sscr|414378 Cfam|612596 Mmus|gene:ENSMUSG00000075707 Hsap|gene:ENSG00000197406	0	0	0	0	0	0	0	1	1	2	1	1	1	0	0	0	0	0	0	-	-	-	-	-	-	-	-	-	0	6	0	-	-	-		-	-	-	-	-	-		-	-	-	-
	4GI_OPF_10616	Btau|508808 Hsap|gene:ENSG00000187918 Mmus|gene:ENSMUSG00000073932 Oari|101103421 Sscr|100511094 Sscr|100739664 Sscr|100511274	0	0	0	0	0	0	0	1	0	1	1	1	3	0	0	0	0	0	0	-	-	-	-	-	-	-	-	-	0	5	0	-	-	-		-	-	-	-	-	-		-	-	-	-
	4GI_OPF_10617	Btau|509881 Mmus|gene:ENSMUSG00000089722 Mmus|gene:ENSMUSG00000069609 Sscr|100515852 Cfam|100685890 Mmus|gene:ENSMUSG00000069607 Oari|101103909	0	0	0	0	0	0	0	1	1	0	3	1	1	0	0	0	0	0	0	-	-	-	-	-	-	-	-	-	0	5	0	-	-	-		-	-	-	-	-	-		-	-	-	-
	4GI_OPF_10618	Btau|510496 Hsap|gene:ENSG00000189129 Mmus|gene:ENSMUSG00000072681 Mmus|gene:ENSMUSG00000072674 Mmus|gene:ENSMUSG00000043248 Oari|101106391 Sscr|100155282	0	0	0	0	0	0	0	1	0	1	3	1	1	0	0	0	0	0	0	-	-	-	-	-	-	-	-	-	0	5	0	-	-	-		-	-	-	-	-	-		-	-	-	-
	4GI_OPF_10619	Btau|521086 Hsap|gene:ENSG00000186288 Hsap|gene:ENSG00000184388 Btau|784438 Oari|101111256 Sscr|100623240 Sscr|100525442	0	0	0	0	0	0	0	2	0	2	0	1	2	0	0	0	0	0	0	-	-	-	-	-	-	-	-	-	0	4	0	-	-	-		-	-	-	-	-	-		-	-	-	-
	4GI_OPF_1062	Asuu|GS_06240 Btau|100139635 Cfam|475999 Cfam|475415 Dmel|gene:FBgn0046704 Asuu|GS_02537 Hcon|HCISE00586000 Dviv|DICVIV_12300 Hcon|HCISE01782400 Hcon|HCISE01782200 Hpol|HPBE_0001412301-mRNA-1 Hsap|gene:ENSG00000131626 Hsap|gene:ENSG00000139220 Mmus|gene:ENSMUSG00000037519 Mmus|gene:ENSMUSG00000026458 Mmus|gene:ENSMUSG00000053825 Oari|101104729 Ooch|nOo_GENE02387.1:mRNA Sscr|100511995 Tsui|D918_01…	1	2	3	6	1	1	2	5	4	4	4	4	3	1	0	0	0	1	2	1271.58	Y	-	-	-	-	-	-	Y	4	6	3	Y	-	-		D918_01646	D918_01646: K12478	D918_01646: eea1, zfyve2; early endosome antigen 1	D918_01646: 1E-19	D918_01646: IPR013761:Sterile alpha motif-type:5.3e-07|IPR001660:Sterile alpha motif domain:1.3e-08|IPR010993:Sterile alpha motif homology:1.5e-11|IPR011510:Sterile alpha motif, type 2:2.7e-05|IPR021129:Sterile alpha motif, type 1:1.7e-11	D918_01646: GO:0005515:Molecular Function: protein binding :1.5e-11		GS_06240; GS_02537	GS_06240: -; GS_02537: -	GS_06240: IPR001660-Sterile alpha motif domain IPR010993-Sterile alpha motif homology IPR011510-Sterile alpha motif, type 2 IPR013761-Sterile alpha motif-type IPR021129-Sterile alpha motif, type 1 ; GS_02537: -	GS_06240: Molecular Function: protein binding (GO:0005515); GS_02537: -
	4GI_OPF_10620	Btau|616433 Hsap|gene:ENSG00000187569 Oari|101104982 Sscr|100511133 Cfam|100856280 Sscr|100511328 Mmus|gene:ENSMUSG00000046323	0	0	0	0	0	0	0	1	1	1	1	1	2	0	0	0	0	0	0	-	-	-	-	-	-	-	-	-	0	6	0	-	-	-		-	-	-	-	-	-		-	-	-	-
	4GI_OPF_10621	Btau|768045 Hsap|gene:ENSG00000263101 Hsap|gene:ENSG00000212899 Mmus|gene:ENSMUSG00000069722 Mmus|gene:ENSMUSG00000069721 Oari|443550 Oari|101111893	0	0	0	0	0	0	0	1	0	2	2	2	0	0	0	0	0	0	0	-	-	-	-	-	-	-	-	-	0	4	0	-	-	-		-	-	-	-	-	-		-	-	-	-
	4GI_OPF_10622	Btau|777597 Hsap|gene:ENSG00000214274 Btau|783225 Mmus|gene:ENSMUSG00000047894 Oari|101113335 Sscr|733639 Mmus|gene:ENSMUSG00000072115	0	0	0	0	0	0	0	2	0	1	2	1	1	0	0	0	0	0	0	-	-	-	-	-	-	-	-	-	0	5	0	-	-	-		-	-	-	-	-	-		-	-	-	-
	4GI_OPF_10623	Btau|785397 Hsap|gene:ENSG00000243729 Hsap|gene:ENSG00000243441 Hsap|gene:ENSG00000233046 Mmus|gene:ENSMUSG00000090894 Oari|101114912 Sscr|100152520	0	0	0	0	0	0	0	1	0	3	1	1	1	0	0	0	0	0	0	-	-	-	-	-	-	-	-	-	0	5	0	-	-	-		-	-	-	-	-	-		-	-	-	-
	4GI_OPF_10624	Btau|787720 Hsap|gene:ENSG00000205327 Btau|787442 Mmus|gene:ENSMUSG00000049573 Oari|101110833 Oari|101116718 Sscr|100512715	0	0	0	0	0	0	0	2	0	1	1	2	1	0	0	0	0	0	0	-	-	-	-	-	-	-	-	-	0	5	0	-	-	-		-	-	-	-	-	-		-	-	-	-
	4GI_OPF_10625	Btau|788009 Hsap|gene:ENSG00000205330 Mmus|gene:ENSMUSG00000059414 Oari|101112895 Sscr|100736743 Cfam|100856521 Mmus|gene:ENSMUSG00000064245	0	0	0	0	0	0	0	1	1	1	2	1	1	0	0	0	0	0	0	-	-	-	-	-	-	-	-	-	0	6	0	-	-	-		-	-	-	-	-	-		-	-	-	-
	4GI_OPF_10626	Btau|359721 Mmus|gene:ENSMUSG00000024758 Oari|100170398 Scer|YDR233C Cfam|476043 Hsap|gene:ENSG00000133318 Sscr|100512087	0	0	0	0	0	0	0	1	1	1	1	1	1	0	1	0	0	0	0	-	-	-	-	-	-	-	-	-	0	6	0	-	-	-		-	-	-	-	-	-		-	-	-	-
	4GI_OPF_10627	Btau|521142 Mmus|gene:ENSMUSG00000051046 Btau|100298658 Sscr|100152956 Cfam|100686944 Mmus|gene:ENSMUSG00000050654 Sscr|100628013	0	0	0	0	0	0	0	2	1	0	2	0	2	0	0	0	0	0	0	-	-	-	-	-	-	-	-	-	0	4	0	-	-	-		-	-	-	-	-	-		-	-	-	-
	4GI_OPF_10628	Btau|664638 Mmus|gene:ENSMUSG00000043865 Cfam|608741 Hsap|gene:ENSG00000128519 Mmus|gene:ENSMUSG00000056115 Oari|101105240 Sscr|100513769	0	0	0	0	0	0	0	1	1	1	2	1	1	0	0	0	0	0	0	-	-	-	-	-	-	-	-	-	0	6	0	-	-	-		-	-	-	-	-	-		-	-	-	-
	4GI_OPF_10629	Btau|788396 Mmus|gene:ENSMUSG00000091597 Mmus|gene:ENSMUSG00000090748 Btau|788413 Oari|101115955 Oari|101115700 Sscr|100513011	0	0	0	0	0	0	0	2	0	0	2	2	1	0	0	0	0	0	0	-	-	-	-	-	-	-	-	-	0	4	0	-	-	-		-	-	-	-	-	-		-	-	-	-
	4GI_OPF_1063	Btau|522018 Cfam|100855742 Cfam|100683399 Btau|538639 Btau|782386 Btau|493717 Cfam|476373 Cfam|485364 Btau|520716 Cfam|476375 Cfam|490576 Hsap|gene:ENSG00000158077 Hsap|gene:ENSG00000171487 Hsap|gene:ENSG00000160505 Hsap|gene:ENSG00000142405 Hsap|gene:ENSG00000162711 Mmus|gene:ENSMUSG00000015721 Hsap|gene:ENSG00000185792 Mmus|gene:ENSMUSG00000016626 Mmus|gene:ENSMUSG00000034690 Mmus|gene:ENSMUSG0…	0	0	0	0	0	0	0	5	6	6	14	5	5	0	0	0	0	0	0	-	-	-	-	-	-	-	-	-	0	6	0	-	-	-		-	-	-	-	-	-		-	-	-	-
	4GI_OPF_10630	Oari|101103195 Btau|337901 Oari|101103603 Oari|101104190 Btau|337914 Oari|443375 Oari|443536	0	0	0	0	0	0	0	2	0	0	0	5	0	0	0	0	0	0	0	-	-	-	-	-	-	-	-	-	0	2	0	-	-	-		-	-	-	-	-	-		-	-	-	-
	4GI_OPF_10631	Btau|617467 Oari|101105206 Btau|789449 Cfam|100687076 Sscr|100523098 Cfam|486190 Sscr|100738468	0	0	0	0	0	0	0	2	2	0	0	1	2	0	0	0	0	0	0	-	-	-	-	-	-	-	-	-	0	4	0	-	-	-		-	-	-	-	-	-		-	-	-	-
	4GI_OPF_10632	Btau|617928 Oari|101103021 Sscr|100626604 Cfam|100855640 Hsap|gene:ENSG00000124508 Hsap|gene:ENSG00000112763 Mmus|gene:ENSMUSG00000053216	0	0	0	0	0	0	0	1	1	2	1	1	1	0	0	0	0	0	0	-	-	-	-	-	-	-	-	-	0	6	0	-	-	-		-	-	-	-	-	-		-	-	-	-
	4GI_OPF_10633	Btau|767904 Oari|101104866 Sscr|100135037 Cfam|474838 Hsap|gene:ENSG00000233841 Mmus|gene:ENSMUSG00000073402 Hsap|gene:ENSG00000204525	0	0	0	0	0	0	0	1	1	2	1	1	1	0	0	0	0	0	0	-	-	-	-	-	-	-	-	-	0	6	0	-	-	-		-	-	-	-	-	-		-	-	-	-
	4GI_OPF_10634	Btau|100848322 Oari|101120349 Cfam|610148 Hsap|gene:ENSG00000125975 Mmus|gene:ENSMUSG00000074646 Sscr|100152268 Sscr|100524225	0	0	0	0	0	0	0	1	1	1	1	1	2	0	0	0	0	0	0	-	-	-	-	-	-	-	-	-	0	6	0	-	-	-		-	-	-	-	-	-		-	-	-	-
	4GI_OPF_10635	Btau|511416 Oari|101116902 Sscr|100513961 Cfam|482257 Hsap|gene:ENSG00000158525 Mmus|gene:ENSMUSG00000029788 Sscr|100625420	0	0	0	0	0	0	0	1	1	1	1	1	2	0	0	0	0	0	0	-	-	-	-	-	-	-	-	-	0	6	0	-	-	-		-	-	-	-	-	-		-	-	-	-
	4GI_OPF_10636	Ooch|nOo_GENE00122.1:mRNA Cele|B0303.2 Dviv|DICVIV_04718 Hcon|HCISE01686400 Hpol|HPBE_0002207701-mRNA-1 Cfam|489397 Hsap|gene:ENSG00000254959	0	0	1	1	1	1	1	0	1	1	0	0	0	0	0	0	0	1	1	-	-	-	-	-	-	-	-	-	2	2	3	Y	-	-		-	-	-	-	-	-		-	-	-	-
	4GI_OPF_10637	Ooch|nOo_GENE01993.1:mRNA Cele|F36H12.3 Dviv|DICVIV_08355 Hcon|HCISE00481300 Hpol|HPBE_0001357901-mRNA-1 Hcon|HCISE00481500 Hpol|HPBE_0001212001-mRNA-1	0	0	2	2	1	1	1	0	0	0	0	0	0	0	0	0	0	0	2	-	-	-	-	-	-	-	-	-	2	0	3	Y	Y	-		-	-	-	-	-	-		-	-	-	-
	4GI_OPF_10638	Cele|E02A10.2a Dmel|gene:FBgn0003057 Dviv|DICVIV_02070 Hcon|HCISE00238100 Hpol|HPBE_0002405801-mRNA-1 Ooch|nOo_GENE11920.1:mRNA Hcon|HCISE00032100	0	0	1	2	1	1	1	0	0	0	0	0	0	1	0	0	0	1	2	-	-	-	-	-	-	-	-	-	2	0	3	Y	-	-		-	-	-	-	-	-		-	-	-	-
	4GI_OPF_10639	Cele|K08D9.3 Dviv|DICVIV_00146 Hcon|HCISE00527900 Hpol|HPBE_0001000901-mRNA-1 Dviv|DICVIV_10760 Ooch|nOo_GENE08188.1:mRNA Ooch|nOo_GENE05737.1:mRNA	0	0	1	1	2	1	2	0	0	0	0	0	0	0	0	0	0	1	1	-	-	-	-	-	-	-	-	-	2	0	3	Y	Y	-		-	-	-	-	-	-		-	-	-	-
	4GI_OPF_1064	Btau|100851088 Cfam|477704 Btau|100851149 Btau|100884162 Btau|100884163 Btau|338056 Btau|404104 Btau|509416 Btau|514534 Btau|533844 Btau|617705 Btau|751808 Btau|751810 Btau|786796 Btau|100335986 Cfam|491694 Cfam|611565 Cfam|486922 Btau|101909794 Cfam|610335 Btau|518933 Btau|783109 Hsap|gene:ENSG00000177675 Hsap|gene:ENSG00000177575 Hsap|gene:ENSG00000214279 Mmus|gene:ENSMUSG00000008845 Hsap|gene:…	0	0	0	0	0	0	0	17	5	4	4	5	6	0	0	0	0	0	0	-	-	-	-	-	-	-	-	-	0	6	0	-	-	-		-	-	-	-	-	-		-	-	-	-
	4GI_OPF_10640	Cele|C30G7.2b Dviv|DICVIV_03232 Dmel|gene:FBgn0051323 Hcon|HCISE01915900 Hpol|HPBE_0001267601-mRNA-1 Ooch|nOo_GENE08857.1:mRNA Tsui|D918_04646	1	0	1	1	1	1	1	0	0	0	0	0	0	1	0	1	0	0	0	-	-	-	-	-	-	-	-	-	3	0	3	Y	-	-		D918_04646	D918_04646: -	D918_04646: -	D918_04646: -	D918_04646: -	D918_04646: -		-	-	-	-
	4GI_OPF_10641	Cele|F16B12.6 Dviv|DICVIV_02553 Cele|Y48G1C.7 Dviv|DICVIV_02552 Hcon|HCISE00539600 Cele|Y48G1C.8 Hpol|HPBE_0000758701-mRNA-1	0	0	1	1	0	3	2	0	0	0	0	0	0	0	0	0	0	0	0	-	-	-	-	-	-	-	-	-	2	0	2	Y	Y	-		-	-	-	-	-	-		-	-	-	-
	4GI_OPF_10642	Cele|F36D1.2 Dviv|DICVIV_08645 Cele|C50E10.5 Hcon|HCISE00181800 Cele|ZK265.5 Hpol|HPBE_0000824601-mRNA-1 Hcon|HCISE01866100	0	0	1	2	0	3	1	0	0	0	0	0	0	0	0	0	0	0	0	-	-	-	-	-	-	-	-	-	2	0	2	Y	Y	-		-	-	-	-	-	-		-	-	-	-
	4GI_OPF_10643	Cele|K02C4.5 Dviv|DICVIV_08484 Hcon|HCISE01707900 Hpol|HPBE_0002336101-mRNA-1 Hcon|HCISE00561100 Hpol|HPBE_0002472001-mRNA-1 Hcon|HCISE00916400	0	0	2	3	0	1	1	0	0	0	0	0	0	0	0	0	0	2	0	-	-	-	-	-	-	-	-	-	2	0	2	Y	Y	-		-	-	-	-	-	-		-	-	-	-
	4GI_OPF_10644	Cele|C18H7.3 Cele|T28F2.8 Dviv|DICVIV_11030 Hcon|HCISE01072400 Hpol|HPBE_0002205901-mRNA-1 Hpol|HPBE_0000627101-mRNA-1 Hcon|HCISE01689000	0	0	2	2	0	2	1	0	0	0	0	0	0	0	0	0	0	0	0	-	-	-	-	-	-	-	-	-	2	0	2	Y	Y	-		-	-	-	-	-	-		-	-	-	-
	4GI_OPF_10645	Cele|Y73B6BL.41 Dviv|DICVIV_06695 Cele|T13A10.14 Dviv|DICVIV_06690 Hcon|HCISE00934000 Hpol|HPBE_0002596801-mRNA-1 Dviv|DICVIV_06692	0	0	1	1	0	2	3	0	0	0	0	0	0	0	0	0	0	0	0	-	-	-	-	-	-	-	-	-	2	0	2	Y	Y	-		-	-	-	-	-	-		-	-	-	-
	4GI_OPF_10646	Cele|B0252.1 Hcon|HCISE00466500 Hpol|HPBE_0002424101-mRNA-1 Dviv|DICVIV_04164 Dviv|DICVIV_04163 Hcon|HCISE00972800 Hpol|HPBE_0000139201-mRNA-1	0	0	2	2	0	1	2	0	0	0	0	0	0	0	0	0	0	0	0	-	-	-	-	-	-	-	-	-	2	0	2	Y	Y	-		-	-	-	-	-	-		-	-	-	-
	4GI_OPF_10647	Cele|F56A12.1 Dviv|DICVIV_10043 Hcon|HCISE00435100 Hcon|HCISE01447600 Hpol|HPBE_0001084301-mRNA-1 Tsui|D918_03949 Ooch|nOo_GENE13808.1:mRNA	1	0	1	2	1	1	1	0	0	0	0	0	0	0	0	1	0	1	2	-	-	-	-	-	-	-	-	-	3	0	3	Y	Y	-		D918_03949	D918_03949: K15615	D918_03949: uncharacterized LOC576184	D918_03949: 1.9E-43	D918_03949: IPR017970:Homeobox, conserved site:na|IPR001356:Homeobox:6.7e-14|IPR009057:Homeodomain-like:1.2e-15|IPR012287:Homeodomain-related:3.1e-15	D918_03949: GO:0005634:Cellular Component: nucleus :na|GO:0003677:Molecular Function: DNA binding :3.1e-15|GO:0005515:Molecular Function: protein binding :1.2e-15|GO:0006355:Biological Process: regulation of transcription, DNA-dependent :3.1e-15|GO:0030528:Molecular Function: transcription regulator activity :na|GO:0043565:Molecular Function: sequence-specific DNA binding :6.7e-14|GO:0003700:Mole…		-	-	-	-
	4GI_OPF_10648	Cele|C17H12.13a Hcon|HCISE00669900 Hpol|HPBE_0002473401-mRNA-1 Dmel|gene:FBgn0034426 Hcon|HCISE01139500 Dmel|gene:FBgn0034428 Hpol|HPBE_0002473301-mRNA-1	0	0	2	2	0	1	0	0	0	0	0	0	0	2	0	0	0	1	1	-	-	-	-	-	-	-	-	-	2	0	1	Y	-	-		-	-	-	-	-	-		-	-	-	-
	4GI_OPF_10649	Cele|Y40C5A.3b Dviv|DICVIV_11904 Hcon|HCISE00390700 Hcon|HCISE01157400 Hpol|HPBE_0001749001-mRNA-1 Hcon|HCISE00390600 Hpol|HPBE_0001636001-mRNA-1	0	0	2	3	0	1	1	0	0	0	0	0	0	0	0	0	0	1	3	-	-	-	-	-	-	-	-	-	2	0	2	Y	Y	-		-	-	-	-	-	-		-	-	-	-
	4GI_OPF_1065	Btau|100851057 Cfam|481722 Btau|100852118 Btau|101903921 Btau|280677 Cfam|476728 Cfam|474816 Btau|280678 Btau|512045 Btau|528040 Cfam|484960 Btau|617696 Hsap|gene:ENSG00000125730 Hsap|gene:ENSG00000106804 Hsap|gene:ENSG00000244207 Hsap|gene:ENSG00000244731 Hsap|gene:ENSG00000236625 Hsap|gene:ENSG00000228267 Hsap|gene:ENSG00000224389 Hsap|gene:ENSG00000206340 Hsap|gene:ENSG00000233312 Hsap|gene:EN…	0	0	0	0	0	0	0	8	4	11	3	10	4	0	0	0	0	0	0	-	-	-	-	-	-	-	-	-	0	6	0	-	-	-		-	-	-	-	-	-		-	-	-	-
	4GI_OPF_10650	Cele|F52C12.3 Hcon|HCISE00461200 Dviv|DICVIV_13130 Hpol|HPBE_0000223901-mRNA-1 Hpol|HPBE_0002297001-mRNA-1 Ooch|nOo_GENE07104.1:mRNA Ooch|nOo_GENE02524.1:mRNA	0	0	2	1	2	1	1	0	0	0	0	0	0	0	0	0	0	1	1	-	-	-	-	-	-	-	-	-	2	0	3	Y	Y	-		-	-	-	-	-	-		-	-	-	-
	4GI_OPF_10651	Cele|F33D11.1 Dviv|DICVIV_12732 Cele|C34B2.4 Hcon|HCISE02044300 Hpol|HPBE_0002373501-mRNA-1 Tsui|D918_01441 Tsui|D918_00905	2	0	1	1	0	2	1	0	0	0	0	0	0	0	0	1	0	0	0	-	-	-	-	-	-	-	-	-	3	0	2	Y	Y	-		D918_00905; D918_01441	D918_01441: K05760	D918_01441: hypothetical protein	D918_01441: 0.000000000000033	D918_01441: IPR001781:Zinc finger, LIM-type:2.1e-18	D918_01441: GO:0008270:Molecular Function: zinc ion binding :2.1e-18		-	-	-	-
	4GI_OPF_10652	Cele|H27C11.1a Hcon|HCISE02064100 Hcon|HCISE02063800 Hcon|HCISE02063400 Hcon|HCISE02063200 Hcon|HCISE02063000 Hpol|HPBE_0000086301-mRNA-1	0	0	1	5	0	1	0	0	0	0	0	0	0	0	0	0	0	0	0	-	-	-	-	-	-	-	-	-	2	0	1	Y	Y	-		-	-	-	-	-	-		-	-	-	-
	4GI_OPF_10653	Cele|F48E3.2 Hcon|HCISE01644800 Hcon|HCISE01644000 Hcon|HCISE01643200 Hpol|HPBE_0000991101-mRNA-1 Dviv|DICVIV_10069 Dviv|DICVIV_10070	0	0	1	3	0	1	2	0	0	0	0	0	0	0	0	0	0	0	0	-	-	-	-	-	-	-	-	-	2	0	2	Y	Y	-		-	-	-	-	-	-		-	-	-	-
	4GI_OPF_10654	Cele|F18F11.3 Hcon|HCISE01976000 Hcon|HCISE01975700 Hcon|HCISE01267500 Hpol|HPBE_0000596901-mRNA-1 Hcon|HCISE01975800 Hcon|HCISE01976100	0	0	1	5	0	1	0	0	0	0	0	0	0	0	0	0	0	0	0	-	-	-	-	-	-	-	-	-	2	0	1	Y	Y	-		-	-	-	-	-	-		-	-	-	-
	4GI_OPF_10655	Cfam|100682721 Hsap|gene:ENSG00000174982 Mmus|gene:ENSMUSG00000060827 Cfam|483616 Oari|101121546 Sscr|100518653 Sscr|100524237	0	0	0	0	0	0	0	0	2	1	1	1	2	0	0	0	0	0	0	-	-	-	-	-	-	-	-	-	0	5	0	-	-	-		-	-	-	-	-	-		-	-	-	-
	4GI_OPF_10656	Cfam|100856480 Hsap|gene:ENSG00000172216 Mmus|gene:ENSMUSG00000056501 Oari|443277 Sscr|397360 Sscr|100739855 Dmel|gene:FBgn0005638	0	0	0	0	0	0	0	0	1	1	1	1	2	1	0	0	0	0	0	-	-	-	-	-	-	-	-	-	0	5	0	-	-	-		-	-	-	-	-	-		-	-	-	-
	4GI_OPF_10657	Cfam|100686239 Hsap|gene:ENSG00000214285 Mmus|gene:ENSMUSG00000073804 Oari|101106383 Sscr|100518370 Sscr|100525010 Sscr|100525365	0	0	0	0	0	0	0	0	1	1	1	1	3	0	0	0	0	0	0	-	-	-	-	-	-	-	-	-	0	5	0	-	-	-		-	-	-	-	-	-		-	-	-	-
	4GI_OPF_10658	Dviv|DICVIV_05897 Hcon|HCISE00026700 Dviv|DICVIV_05895 Hcon|HCISE02092600 Hpol|HPBE_0002306601-mRNA-1 Hpol|HPBE_0002166201-mRNA-1 Sscr|100736759	0	0	2	2	0	0	2	0	0	0	0	0	1	0	0	0	0	1	2	-	-	-	-	-	-	-	-	-	2	1	1	Y	-	-		-	-	-	-	-	-		-	-	-	-
	4GI_OPF_10659	Dviv|DICVIV_09283 Hcon|HCISE00563900 Hcon|HCISE02017600 Dviv|DICVIV_09282 Hpol|HPBE_0002440901-mRNA-1 Hpol|HPBE_0002539801-mRNA-1 Ooch|nOo_GENE05669.1:mRNA	0	0	2	2	1	0	2	0	0	0	0	0	0	0	0	0	0	0	0	-	-	-	-	-	-	-	-	-	2	0	2	Y	Y	-		-	-	-	-	-	-		-	-	-	-
	4GI_OPF_1066	Asuu|GS_16939 Btau|506544 Btau|508683 Btau|507119 Asuu|GS_00642 Cfam|403849 Cfam|478019 Dmel|gene:FBgn0003071 Cfam|487797 Hcon|HCISE00089800 Dviv|DICVIV_10975 Hcon|HCISE02181500 Hpol|HPBE_0000619901-mRNA-1 Hsap|gene:ENSG00000067057 Hsap|gene:ENSG00000152556 Hsap|gene:ENSG00000141959 Mmus|gene:ENSMUSG00000021196 Mmus|gene:ENSMUSG00000020277 Mmus|gene:ENSMUSG00000033065 Oari|101108592 Ooch|nOo_GENE…	3	2	1	2	5	2	3	3	3	3	3	3	3	1	2	0	1	0	1	2587.12	Y	-	-	-	-	-	-	Y	4	6	3	Y	-	-		D918_01084; D918_01208; D918_02371	D918_02371: K00850	D918_02371: 6-phosphofructokinase	D918_02371: 5E-240	D918_02371: IPR022953:Phosphofructokinase:2.5e-43|IPR015912:Phosphofructokinase, conserved site:na|IPR000023:Phosphofructokinase domain:5.7e-113	D918_02371: GO:0003872:Molecular Function: 6-phosphofructokinase activity :5.7e-113|GO:0006096:Biological Process: glycolysis :5.7e-113|GO:0005945:Cellular Component: 6-phosphofructokinase complex :5.7e-113		GS_16939; GS_00642	GS_16939: K00850-6-phosphofructokinase ; GS_00642: K00850-6-phosphofructokinase	GS_16939: IPR022953-Phosphofructokinase IPR015912-Phosphofructokinase, conserved site IPR000023-Phosphofructokinase domain IPR009161-6-phosphofructokinase, eukaryotic type ; GS_00642: IPR022953-Phosphofructokinase IPR015912-Phosphofructokinase, conserved site IPR000023-Phosphofructokinase domain IPR009161-6-phosphofructokinase, eukaryotic type	GS_16939: Biological Process: glycolysis (GO:0006096), Cellular Component: 6-phosphofructokinase complex (GO:0005945), Cellular Component: cytoplasm (GO:0005737), Molecular Function: 6-phosphofructokinase activity (GO:0003872); GS_00642: Biological Process: glycolysis (GO:0006096), Cellular Component: 6-phosphofructokinase complex (GO:0005945), Cellular Component: cytoplasm (GO:0005737), Molecula…
	4GI_OPF_10660	Hcon|HCISE00033300 Hpol|HPBE_0001421601-mRNA-1 Hcon|HCISE01738600 Hpol|HPBE_0001847701-mRNA-1 Hcon|HCISE01868300 Mmus|gene:ENSMUSG00000050459 Tsui|D918_09391	1	0	2	3	0	0	0	0	0	0	1	0	0	0	0	0	0	0	0	-	-	-	-	-	-	-	-	-	3	1	0	Y	-	-		D918_09391	D918_09391: K08675	D918_09391: Lon protease-like protein	D918_09391: 9.5E-21	D918_09391: IPR000477:Reverse transcriptase:5e-16	D918_09391: GO:0003964:Molecular Function: RNA-directed DNA polymerase activity :5e-16|GO:0003723:Molecular Function: RNA binding :5e-16|GO:0006278:Biological Process: RNA-dependent DNA replication :5e-16		-	-	-	-
	4GI_OPF_10661	Hsap|gene:ENSG00000204657 Mmus|gene:ENSMUSG00000056600 Hsap|gene:ENSG00000206512 Hsap|gene:ENSG00000229680 Oari|101118231 Mmus|gene:ENSMUSG00000067186 Sscr|100152495	0	0	0	0	0	0	0	0	0	3	2	1	1	0	0	0	0	0	0	-	-	-	-	-	-	-	-	-	0	4	0	-	-	-		-	-	-	-	-	-		-	-	-	-
	4GI_OPF_10662	Hsap|gene:ENSG00000205328 Mmus|gene:ENSMUSG00000049894 Oari|101122678 Sscr|100620277 Mmus|gene:ENSMUSG00000058304 Sscr|100152666 Sscr|100157163	0	0	0	0	0	0	0	0	0	1	2	1	3	0	0	0	0	0	0	-	-	-	-	-	-	-	-	-	0	4	0	-	-	-		-	-	-	-	-	-		-	-	-	-
	4GI_OPF_10663	Hsap|gene:ENSG00000241755 Mmus|gene:ENSMUSG00000076522 Hsap|gene:ENSG00000251546 Mmus|gene:ENSMUSG00000076566 Hsap|gene:ENSG00000244575 Sscr|100736924 Sscr|100624691	0	0	0	0	0	0	0	0	0	3	2	0	2	0	0	0	0	0	0	-	-	-	-	-	-	-	-	-	0	3	0	-	-	-		-	-	-	-	-	-		-	-	-	-
	4GI_OPF_10664	Btau|281572 Sscr|397157 Cfam|403802 Hsap|gene:ENSG00000112715 Mmus|gene:ENSMUSG00000023951 Oari|443103	0	0	0	0	0	0	0	1	1	1	1	1	1	0	0	0	0	0	0	-	-	-	-	-	-	-	-	-	0	6	0	-	-	-		-	-	-	-	-	-		-	-	-	-
	4GI_OPF_10665	Btau|280820 Cfam|100683193 Hsap|gene:ENSG00000113905 Mmus|gene:ENSMUSG00000022877 Oari|101113377 Sscr|100152095	0	0	0	0	0	0	0	1	1	1	1	1	1	0	0	0	0	0	0	-	-	-	-	-	-	-	-	-	0	6	0	-	-	-		-	-	-	-	-	-		-	-	-	-
	4GI_OPF_10666	Btau|505563 Cfam|488965 Hsap|gene:ENSG00000135750 Mmus|gene:ENSMUSG00000033998 Oari|101115679 Sscr|100156432	0	0	0	0	0	0	0	1	1	1	1	1	1	0	0	0	0	0	0	-	-	-	-	-	-	-	-	-	0	6	0	-	-	-		-	-	-	-	-	-		-	-	-	-
	4GI_OPF_10667	Asuu|GS_09446 Dviv|DICVIV_07547 Hcon|HCISE00850200 Hpol|HPBE_0000461101-mRNA-1 Ooch|nOo_GENE03619.1:mRNA Cele|K10C3.2	0	1	1	1	1	1	1	0	0	0	0	0	0	0	0	0	0	0	0	-	-	-	-	-	-	-	-	-	3	0	3	Y	Y	-		-	-	-	-	-	-		GS_09446	GS_09446: -	GS_09446: IPR006760-Endosulphine	GS_09446: -
	4GI_OPF_10668	Btau|100301375 Cfam|100685160 Hsap|gene:ENSG00000159173 Mmus|gene:ENSMUSG00000026418 Oari|101112151 Sscr|396947	0	0	0	0	0	0	0	1	1	1	1	1	1	0	0	0	0	0	0	-	-	-	-	-	-	-	-	-	0	6	0	-	-	-		-	-	-	-	-	-		-	-	-	-
	4GI_OPF_10669	Btau|100337174 Sscr|100521824 Cfam|488430 Hsap|gene:ENSG00000188452 Mmus|gene:ENSMUSG00000075256 Oari|101123449	0	0	0	0	0	0	0	1	1	1	1	1	1	0	0	0	0	0	0	-	-	-	-	-	-	-	-	-	0	6	0	-	-	-		-	-	-	-	-	-		-	-	-	-
	4GI_OPF_1067	Asuu|GS_07141 Btau|528098 Dmel|gene:FBgn0004509 Cfam|488746 Asuu|GS_19878 Dmel|gene:FBgn0004598 Dviv|DICVIV_00575 Dviv|DICVIV_02696 Hcon|HCISE00618000 Hcon|HCISE00617900 Hcon|HCISE01948600 Hpol|HPBE_0002339501-mRNA-1 Hsap|gene:ENSG00000140564 Mmus|gene:ENSMUSG00000030530 Ooch|nOo_GENE10740.1:mRNA Oari|780454 Ooch|nOo_GENE00625.1:mRNA Sscr|100156882 Tsui|D918_07911 Cele|F11A6.1b Cele|K04F10.4d Bta…	1	2	2	4	2	2	2	4	4	4	4	4	2	2	0	0	0	1	0	2070.67	Y	-	-	-	-	-	-	Y	4	6	3	Y	-	-		D918_07911	D918_07911: K01349	D918_07911: furin	D918_07911: 1.9E-247	D918_07911: IPR002884:Proprotein convertase, P:9.5e-30|IPR023827:Peptidase S8, subtilisin, Asp-active site:na|IPR000209:Peptidase S8/S53, subtilisin/kexin/sedolisin:3e-106|IPR015500:Peptidase S8, subtilisin-related:8.7e-259|IPR009020:Proteinase inhibitor, propeptide:4.1e-22|IPR022398:Peptidase S8, subtilisin, His-active site:na|IPR008979:Galactose-binding domain-like:1.5e-40|IPR023828:Peptidase S…	D918_07911: GO:0004252:Molecular Function: serine-type endopeptidase activity :3e-106|GO:0006508:Biological Process: proteolysis :3e-106		GS_07141; GS_19878	GS_07141: K01349-furin ; GS_19878: -	GS_07141: IPR015500-Peptidase S8, subtilisin-related IPR000209-Peptidase S8/S53, subtilisin/kexin/sedolisin IPR009020-Proteinase inhibitor, propeptide IPR002884-Proprotein convertase, P IPR022398-Peptidase S8, subtilisin, His-active site IPR023828-Peptidase S8, subtilisin, Ser-active site IPR008979-Galactose-binding domain-like IPR023827-Peptidase S8, subtilisin, Asp-active site ; GS_19878: IPR01…	GS_07141: Biological Process: proteolysis (GO:0006508), Molecular Function: serine-type endopeptidase activity (GO:0004252); GS_19878: Biological Process: proteolysis (GO:0006508), Molecular Function: serine-type endopeptidase activity (GO:0004252)
	4GI_OPF_10670	Btau|282562 Cfam|489479 Hsap|gene:ENSG00000129244 Mmus|gene:ENSMUSG00000041329 Oari|101103490 Sscr|100522212	0	0	0	0	0	0	0	1	1	1	1	1	1	0	0	0	0	0	0	-	-	-	-	-	-	-	-	-	0	6	0	-	-	-		-	-	-	-	-	-		-	-	-	-
	4GI_OPF_10671	Btau|100126171 Hsap|gene:ENSG00000157851 Mmus|gene:ENSMUSG00000029168 Oari|101111869 Cfam|483004 Sscr|100511810	0	0	0	0	0	0	0	1	1	1	1	1	1	0	0	0	0	0	0	-	-	-	-	-	-	-	-	-	0	6	0	-	-	-		-	-	-	-	-	-		-	-	-	-
	4GI_OPF_10672	Asuu|GS_23236 Dviv|DICVIV_04389 Hcon|HCISE00990300 Hpol|HPBE_0002004401-mRNA-1 Ooch|nOo_GENE07061.1:mRNA Cele|E04F6.3	0	1	1	1	1	1	1	0	0	0	0	0	0	0	0	0	1	0	0	-	-	-	-	-	-	-	-	-	3	0	3	Y	Y	-		-	-	-	-	-	-		GS_23236	GS_23236: K12405-3-hydroxyacyl-CoA dehydrogenase / 3a,7a,12a-trihydroxy-5b-cholest-24-enoyl-CoA hydratase	GS_23236: IPR002539-MaoC-like dehydratase	GS_23236: Biological Process: metabolic process (GO:0008152), Molecular Function: oxidoreductase activity (GO:0016491)
	4GI_OPF_10673	Asuu|GS_19889 Dviv|DICVIV_03599 Hcon|HCISE01928100 Hcon|HCISE01861100 Ooch|nOo_GENE02671.1:mRNA Scer|YHR090C	0	1	0	2	1	0	1	0	0	0	0	0	0	0	1	0	1	0	2	-	-	-	-	-	-	-	-	-	2	0	2	Y	-	-		-	-	-	-	-	-		GS_19889	GS_19889: -	GS_19889: IPR019786-Zinc finger, PHD-type, conserved site IPR001965-Zinc finger, PHD-type IPR013083-Zinc finger, RING/FYVE/PHD-type IPR011011-Zinc finger, FYVE/PHD-type IPR019787-Zinc finger, PHD-finger	GS_19889: Molecular Function: protein binding (GO:0005515), Molecular Function: zinc ion binding (GO:0008270)
	4GI_OPF_10674	Btau|100125315 Cfam|484381 Hsap|gene:ENSG00000074219 Mmus|gene:ENSMUSG00000030796 Oari|101105097 Sscr|100625350	0	0	0	0	0	0	0	1	1	1	1	1	1	0	0	0	0	0	0	-	-	-	-	-	-	-	-	-	0	6	0	-	-	-		-	-	-	-	-	-		-	-	-	-
	4GI_OPF_10675	Btau|281686 Hsap|gene:ENSG00000184984 Mmus|gene:ENSMUSG00000074939 Oari|101110766 Sscr|100155818 Cfam|487472	0	0	0	0	0	0	0	1	1	1	1	1	1	0	0	0	0	0	0	-	-	-	-	-	-	-	-	-	0	6	0	-	-	-		-	-	-	-	-	-		-	-	-	-
	4GI_OPF_10676	Asuu|GS_22712 Btau|100299281 Cfam|610994 Mmus|gene:ENSMUSG00000033488 Oari|101118372 Tsui|D918_07790	1	1	0	0	0	0	0	1	1	0	1	1	0	0	0	1	0	0	0	-	-	-	-	-	-	-	-	-	2	4	0	Y	-	-		D918_07790	D918_07790: K00344	D918_07790: hypothetical protein	D918_07790: 1.8E-45	D918_07790: IPR011032:GroES-like:2.9e-34|IPR020843:Polyketide synthase, enoylreductase:1.5e-14|IPR016040:NAD(P)-binding domain:7.5e-20|IPR013154:Alcohol dehydrogenase GroES-like:2.1e-15|IPR013149:Alcohol dehydrogenase, C-terminal:1.4e-19|IPR002085:Alcohol dehydrogenase superfamily, zinc-containing:1.7e-76	D918_07790: GO:0008270:Molecular Function: zinc ion binding :1.7e-76|GO:0016747:Molecular Function: transferase activity, transferring acyl groups other than amino-acyl groups :1.5e-14|GO:0055114:Biological Process: oxidation-reduction process :1.7e-76|GO:0005488:Molecular Function: binding :7.5e-20|GO:0016491:Molecular Function: oxidoreductase activity :1.7e-76		GS_22712	GS_22712: -	GS_22712: IPR002085-Alcohol dehydrogenase superfamily, zinc-containing IPR016040-NAD(P)-binding domain IPR013149-Alcohol dehydrogenase, C-terminal IPR013154-Alcohol dehydrogenase GroES-like IPR020843-Polyketide synthase, enoylreductase IPR011032-GroES-like	GS_22712: Biological Process: oxidation-reduction process (GO:0055114), Molecular Function: binding (GO:0005488), Molecular Function: oxidoreductase activity (GO:0016491), Molecular Function: transferase activity, transferring acyl groups other than amino-acyl groups (GO:0016747), Molecular Function: zinc ion binding (GO:0008270)
	4GI_OPF_10677	Asuu|GS_14222 Dviv|DICVIV_02359 Hcon|HCISE00916000 Hpol|HPBE_0000895301-mRNA-1 Ooch|nOo_GENE09200.1:mRNA Cele|K02F3.10	0	1	1	1	1	1	1	0	0	0	0	0	0	0	0	0	0	0	0	-	-	-	-	-	-	-	-	-	3	0	3	Y	Y	-		-	-	-	-	-	-		GS_14222	GS_14222: -	GS_14222: IPR019166-Apolipoprotein O	GS_14222: -
	4GI_OPF_10678	Btau|407224 Sscr|733693 Cfam|481811 Hsap|gene:ENSG00000137204 Mmus|gene:ENSMUSG00000067144 Oari|101112172	0	0	0	0	0	0	0	1	1	1	1	1	1	0	0	0	0	0	0	-	-	-	-	-	-	-	-	-	0	6	0	-	-	-		-	-	-	-	-	-		-	-	-	-
	4GI_OPF_10679	Asuu|GS_04711 Dviv|DICVIV_01682 Hcon|HCISE00095100 Hpol|HPBE_0001007301-mRNA-1 Ooch|nOo_GENE01326.1:mRNA Cele|T14G10.7	0	1	1	1	1	1	1	0	0	0	0	0	0	0	0	0	0	0	0	-	-	-	-	-	-	-	-	-	3	0	3	Y	Y	-		-	-	-	-	-	-		GS_04711	GS_04711: -	GS_04711: IPR019540-Phosphatidylinositol-glycan biosynthesis class S protein	GS_04711: -
	4GI_OPF_1068	Asuu|GS_01826 Btau|523889 Btau|510792 Btau|521728 Btau|509596 Cfam|100855915 Cfam|100686975 Cfam|478607 Cfam|488128 Dmel|gene:FBgn0052000 Dviv|DICVIV_01027 Hcon|HCISE00033200 Hcon|HCISE00322300 Hpol|HPBE_0001533001-mRNA-1 Hsap|gene:ENSG00000127249 Hsap|gene:ENSG00000133657 Hsap|gene:ENSG00000159363 Hsap|gene:ENSG00000187527 Mmus|gene:ENSMUSG00000022533 Mmus|gene:ENSMUSG00000036622 Mmus|gene:ENSMU…	1	1	1	2	1	3	1	5	4	4	4	4	6	1	1	0	0	0	0	3552	Y	-	-	-	-	-	-	Y	4	6	3	Y	-	-		D918_01407	D918_01407: K14951	D918_01407: e1-E2 ATPase family protein	D918_01407: 5.1E-295	D918_01407: IPR023306:ATPase, cation-transporting, domain N:1.3e-19|IPR023299:ATPase, P-type, cytoplasmic domain N:4e-29|IPR008250:ATPase, P-type, ATPase-associated domain:3e-35|IPR023214:HAD-like domain:3.7e-43|IPR005834:Haloacid dehalogenase-like hydrolase:2.5e-10|IPR006544:ATPase, P-type, unknown pump specificity (type V):na|IPR001757:ATPase, P-type, K/Mg/Cd/Cu/Zn/Na/Ca/Na/H-transporter:5.9e-3…	D918_01407: GO:0016020:Cellular Component: membrane :5.9e-30|GO:0008152:Biological Process: metabolic process :2.5e-10|GO:0015662:Molecular Function: ATPase activity, coupled to transmembrane movement of ions, phosphorylative mechanism :5.9e-30|GO:0005524:Molecular Function: ATP binding :5.9e-30|GO:0003824:Molecular Function: catalytic activity :2.5e-10|GO:0006812:Biological Process: cation trans…		GS_01826	GS_01826: K14951-cation-transporting ATPase 13A3/4/5	GS_01826: IPR001757-ATPase, P-type, K/Mg/Cd/Cu/Zn/Na/Ca/Na/H-transporter IPR023306-ATPase, cation-transporting, domain N IPR018303-ATPase, P-type phosphorylation site IPR023300-ATPase, P-type, cytoplasmic transduction domain A IPR023214-HAD-like domain IPR008250-ATPase, P-type, ATPase-associated domain IPR000150-Cof protein IPR006544-ATPase, P-type, unknown pump specificity (type V) IPR004014-ATP…	GS_01826: Biological Process: ATP biosynthetic process (GO:0006754), Biological Process: ATP catabolic process (GO:0006200), Biological Process: cation transport (GO:0006812), Biological Process: metabolic process (GO:0008152), Cellular Component: integral to membrane (GO:0016021), Cellular Component: membrane (GO:0016020), Molecular Function: ATP binding (GO:0005524), Molecular Function: ATPase …
	4GI_OPF_10680	Btau|282711 Hsap|gene:ENSG00000116016 Mmus|gene:ENSMUSG00000024140 Sscr|100037272 Cfam|474578 Oari|443286	0	0	0	0	0	0	0	1	1	1	1	1	1	0	0	0	0	0	0	-	-	-	-	-	-	-	-	-	0	6	0	-	-	-		-	-	-	-	-	-		-	-	-	-
	4GI_OPF_10681	Btau|506309 Cfam|481569 Hsap|gene:ENSG00000147894 Mmus|gene:ENSMUSG00000028300 Oari|101111774 Sscr|100515791	0	0	0	0	0	0	0	1	1	1	1	1	1	0	0	0	0	0	0	-	-	-	-	-	-	-	-	-	0	6	0	-	-	-		-	-	-	-	-	-		-	-	-	-
	4GI_OPF_10682	Btau|506944 Hsap|gene:ENSG00000213064 Mmus|gene:ENSMUSG00000040848 Oari|101118149 Cfam|490357 Sscr|100157189	0	0	0	0	0	0	0	1	1	1	1	1	1	0	0	0	0	0	0	-	-	-	-	-	-	-	-	-	0	6	0	-	-	-		-	-	-	-	-	-		-	-	-	-
	4GI_OPF_10683	Btau|280795 Oari|443218 Cfam|490792 Hsap|gene:ENSG00000170345 Mmus|gene:ENSMUSG00000021250 Sscr|100144486	0	0	0	0	0	0	0	1	1	1	1	1	1	0	0	0	0	0	0	-	-	-	-	-	-	-	-	-	0	6	0	-	-	-		-	-	-	-	-	-		-	-	-	-
	4GI_OPF_10684	Asuu|GS_08793 Hcon|HCISE00311500 Hpol|HPBE_0001530401-mRNA-1 Ooch|nOo_GENE02474.1:mRNA Cele|T09A5.8 Dviv|DICVIV_07102	0	1	1	1	1	1	1	0	0	0	0	0	0	0	0	0	1	0	0	-	-	-	-	-	-	-	-	-	3	0	3	Y	Y	-		-	-	-	-	-	-		GS_08793	GS_08793: -	GS_08793: IPR017984-Chromo domain subgroup IPR000953-Chromo domain/shadow IPR023780-Chromo domain IPR016197-Chromo domain-like	GS_08793: Cellular Component: nucleus (GO:0005634)
	4GI_OPF_10685	Btau|507091 Cfam|100271920 Mmus|gene:ENSMUSG00000079184 Oari|101119484 Sscr|100519866 Hsap|gene:ENSG00000196199	0	0	0	0	0	0	0	1	1	1	1	1	1	0	0	0	0	0	0	-	-	-	-	-	-	-	-	-	0	6	0	-	-	-		-	-	-	-	-	-		-	-	-	-
	4GI_OPF_10686	Asuu|GS_17778 Dviv|DICVIV_03518 Asuu|GS_20999 Hcon|HCISE01592100 Hpol|HPBE_0001265701-mRNA-1 Cele|R01B10.1a	0	2	1	1	0	1	1	0	0	0	0	0	0	0	0	0	2	1	1	-	-	-	-	-	-	-	-	-	3	0	2	Y	Y	-		-	-	-	-	-	-		GS_17778; GS_20999	GS_17778: -; GS_20999: -	GS_17778: IPR000010-Proteinase inhibitor I25, cystatin ; GS_20999: IPR000010-Proteinase inhibitor I25, cystatin	GS_17778: Molecular Function: cysteine-type endopeptidase inhibitor activity (GO:0004869); GS_20999: Molecular Function: cysteine-type endopeptidase inhibitor activity (GO:0004869)
	4GI_OPF_10687	Asuu|GS_11891 Hcon|HCISE01826300 Hpol|HPBE_0000758001-mRNA-1 Ooch|nOo_GENE13683.1:mRNA Cele|F40F4.4a Hcon|HCISE00308800	0	1	1	2	1	1	0	0	0	0	0	0	0	0	0	0	1	0	2	-	-	-	-	-	-	-	-	-	3	0	2	Y	Y	-		-	-	-	-	-	-		GS_11891	GS_11891: -	GS_11891: IPR012674-Calycin IPR011038-Calycin-like IPR000463-Cytosolic fatty-acid binding	GS_11891: Biological Process: transport (GO:0006810), Molecular Function: binding (GO:0005488), Molecular Function: lipid binding (GO:0008289), Molecular Function: transporter activity (GO:0005215)
	4GI_OPF_10688	Btau|101905955 Cfam|480249 Dmel|gene:FBgn0031018 Hsap|gene:ENSG00000215277 Mmus|gene:ENSMUSG00000071425 Cele|K02B12.8b	0	0	0	0	0	1	0	1	1	1	1	0	0	1	0	0	0	0	0	-	-	-	-	-	-	-	-	-	0	4	1	Y	-	-		-	-	-	-	-	-		-	-	-	-
	4GI_OPF_10689	Btau|281148 Cfam|487761 Hsap|gene:ENSG00000157557 Mmus|gene:ENSMUSG00000022895 Oari|443026 Sscr|100154449	0	0	0	0	0	0	0	1	1	1	1	1	1	0	0	0	0	0	0	-	-	-	-	-	-	-	-	-	0	6	0	-	-	-		-	-	-	-	-	-		-	-	-	-
	4GI_OPF_1069	Asuu|GS_02861 Btau|788926 Cfam|100856448 Dmel|gene:FBgn0001186 Dviv|DICVIV_05484 Hcon|HCISE00501400 Hpol|HPBE_0001055601-mRNA-1 Hsap|gene:ENSG00000159399 Mmus|gene:ENSMUSG00000000628 Oari|101107690 Ooch|nOo_GENE01302.1:mRNA Sscr|494561 Tsui|D918_01562 Cele|F14B4.2a Btau|280817 Btau|510616 Btau|614107 Btau|614824 Cfam|479234 Cfam|489019 Cfam|489096 Hsap|gene:ENSG00000156510 Hsap|gene:ENSG000001608…	1	1	2	2	2	1	2	5	4	4	4	4	4	1	2	0	0	0	0	1470	Y	-	-	-	-	-	-	Y	4	6	3	Y	-	-		D918_01562	D918_01562: K00844	D918_01562: hexokinase type II	D918_01562: 1.3E-115	D918_01562: IPR022672:Hexokinase, N-terminal:1e-67|IPR022673:Hexokinase, C-terminal:2.2e-68|IPR001312:Hexokinase:4.7e-196	D918_01562: GO:0005524:Molecular Function: ATP binding :4.7e-196|GO:0016773:Molecular Function: phosphotransferase activity, alcohol group as acceptor :4.7e-196|GO:0005975:Biological Process: carbohydrate metabolic process :4.7e-196		GS_02861	GS_02861: K00844-hexokinase	GS_02861: IPR019807-Hexokinase, conserved site IPR001312-Hexokinase IPR022672-Hexokinase, N-terminal IPR022673-Hexokinase, C-terminal	GS_02861: Biological Process: carbohydrate metabolic process (GO:0005975), Biological Process: glycolysis (GO:0006096), Molecular Function: ATP binding (GO:0005524), Molecular Function: hexokinase activity (GO:0004396), Molecular Function: phosphotransferase activity, alcohol group as acceptor (GO:0016773)
	4GI_OPF_10690	Btau|317707 Cfam|403741 Hsap|gene:ENSG00000135312 Mmus|gene:ENSMUSG00000049511 Oari|101111375 Sscr|397563	0	0	0	0	0	0	0	1	1	1	1	1	1	0	0	0	0	0	0	-	-	-	-	-	-	-	-	-	0	6	0	-	-	-		-	-	-	-	-	-		-	-	-	-
	4GI_OPF_10691	Asuu|GS_03160 Ooch|nOo_GENE02976.1:mRNA Tsui|D918_03178 Dviv|DICVIV_07512 Hcon|HCISE01013300 Hpol|HPBE_0000741101-mRNA-1	1	1	1	1	1	0	1	0	0	0	0	0	0	0	0	0	1	0	0	2404.5	Y	-	-	-	-	-	Y	-	4	0	2	Y	Y	-		D918_03178	D918_03178: K11668	D918_03178: hypothetical protein	D918_03178: 5.3E-50	D918_03178: -	D918_03178: -		GS_03160	GS_03160: K11668-INO80 complex subunit D	GS_03160: -	GS_03160: -
	4GI_OPF_10692	Btau|516280 Hsap|gene:ENSG00000166405 Mmus|gene:ENSMUSG00000048330 Oari|101108250 Sscr|100520142 Cfam|611343	0	0	0	0	0	0	0	1	1	1	1	1	1	0	0	0	0	0	0	-	-	-	-	-	-	-	-	-	0	6	0	-	-	-		-	-	-	-	-	-		-	-	-	-
	4GI_OPF_10693	Asuu|GS_13059 Dviv|DICVIV_10085 Hcon|HCISE01663000 Ooch|nOo_GENE04800.1:mRNA Cele|C49H3.9 Hcon|HCISE01923400	0	1	0	2	1	1	1	0	0	0	0	0	0	0	0	0	1	0	0	-	-	-	-	-	-	-	-	-	2	0	3	Y	Y	-		-	-	-	-	-	-		GS_13059	GS_13059: -	GS_13059: IPR013909-Nuclear-interacting partner of ALK/Rsm1-like IPR012935-Zinc finger, C3HC-like	GS_13059: Cellular Component: nucleus (GO:0005634), Molecular Function: zinc ion binding (GO:0008270)
	4GI_OPF_10694	Btau|514807 Hsap|gene:ENSG00000130956 Cfam|484133 Mmus|gene:ENSMUSG00000021476 Oari|101113133 Sscr|100512302	0	0	0	0	0	0	0	1	1	1	1	1	1	0	0	0	0	0	0	-	-	-	-	-	-	-	-	-	0	6	0	-	-	-		-	-	-	-	-	-		-	-	-	-
	4GI_OPF_10695	Asuu|GS_08692 Btau|530913 Hsap|gene:ENSG00000138613 Mmus|gene:ENSMUSG00000032375 Oari|101111553 Cfam|487589	0	1	0	0	0	0	0	1	1	1	1	1	0	0	0	0	0	0	0	-	-	-	-	-	-	-	-	-	1	5	0	Y	-	-		-	-	-	-	-	-		GS_08692	GS_08692: K06172-anterior pharynx defective 1	GS_08692: IPR009294-Aph-1	GS_08692: Biological Process: positive regulation of catalytic activity (GO:0043085), Biological Process: protein processing (GO:0016485), Cellular Component: integral to membrane (GO:0016021)
	4GI_OPF_10696	Asuu|GS_10574 Dviv|DICVIV_08055 Hcon|HCISE00163700 Hpol|HPBE_0001758101-mRNA-1 Ooch|nOo_GENE10568.1:mRNA Cele|Y39B6A.38	0	1	1	1	1	1	1	0	0	0	0	0	0	0	0	0	0	0	0	-	-	-	-	-	-	-	-	-	3	0	3	Y	Y	-		-	-	-	-	-	-		GS_10574	GS_10574: -	GS_10574: IPR018247-EF-Hand 1, calcium-binding site IPR018249-EF-HAND 2 IPR000261-EPS15 homology (EH) IPR011992-EF-hand-like domain	GS_10574: Molecular Function: calcium ion binding (GO:0005509), Molecular Function: protein binding (GO:0005515)
	4GI_OPF_10697	Btau|526887 Cfam|491756 Hsap|gene:ENSG00000169891 Mmus|gene:ENSMUSG00000040855 Oari|101107070 Sscr|100738275	0	0	0	0	0	0	0	1	1	1	1	1	1	0	0	0	0	0	0	-	-	-	-	-	-	-	-	-	0	6	0	-	-	-		-	-	-	-	-	-		-	-	-	-
	4GI_OPF_10698	Btau|537889 Mmus|gene:ENSMUSG00000029844 Cele|R13A5.5 Cfam|482367 Hsap|gene:ENSG00000105991 Sscr|100520162	0	0	0	0	0	1	0	1	1	1	1	0	1	0	0	0	0	0	0	-	-	-	-	-	-	-	-	-	0	5	1	Y	-	-		-	-	-	-	-	-		-	-	-	-
	4GI_OPF_10699	Btau|512193 Cfam|479867 Hsap|gene:ENSG00000188827 Mmus|gene:ENSMUSG00000039738 Oari|101123086 Sscr|100515719	0	0	0	0	0	0	0	1	1	1	1	1	1	0	0	0	0	0	0	-	-	-	-	-	-	-	-	-	0	6	0	-	-	-		-	-	-	-	-	-		-	-	-	-
	4GI_OPF_1070	Cfam|478037 Btau|523226 Btau|100847133 Cfam|487164 Cfam|487166 Cfam|607224 Cfam|607280 Cfam|487165 Cfam|607185 Cfam|607212 Cfam|607266 Cfam|607253 Cfam|607297 Cfam|608515 Btau|100847156 Btau|539857 Btau|540057 Btau|787538 Hsap|gene:ENSG00000081842 Mmus|gene:ENSMUSG00000007440 Hsap|gene:ENSG00000204969 Hsap|gene:ENSG00000204970 Hsap|gene:ENSG00000204967 Hsap|gene:ENSG00000255408 Hsap|gene:ENSG0000…	0	0	0	0	0	0	0	6	12	13	2	2	4	0	0	0	0	0	0	-	-	-	-	-	-	-	-	-	0	6	0	-	-	-		-	-	-	-	-	-		-	-	-	-
	4GI_OPF_10700	Asuu|GS_02255 Btau|537136 Cfam|490677 Hsap|gene:ENSG00000197776 Mmus|gene:ENSMUSG00000051890 Oari|101123469	0	1	0	0	0	0	0	1	1	1	1	1	0	0	0	0	0	0	0	-	-	-	-	-	-	-	-	-	1	5	0	Y	-	-		-	-	-	-	-	-		GS_02255	GS_02255: -	GS_02255: IPR011498-Kelch repeat type 2 IPR015915-Kelch-type beta propeller	GS_02255: Molecular Function: protein binding (GO:0005515)
	4GI_OPF_10701	Btau|532085 Cfam|478309 Hsap|gene:ENSG00000128872 Mmus|gene:ENSMUSG00000032186 Oari|101104240 Sscr|100157165	0	0	0	0	0	0	0	1	1	1	1	1	1	0	0	0	0	0	0	-	-	-	-	-	-	-	-	-	0	6	0	-	-	-		-	-	-	-	-	-		-	-	-	-
	4GI_OPF_10702	Btau|523798 Oari|101116983 Cfam|475234 Hsap|gene:ENSG00000005421 Mmus|gene:ENSMUSG00000002588 Sscr|100048952	0	0	0	0	0	0	0	1	1	1	1	1	1	0	0	0	0	0	0	-	-	-	-	-	-	-	-	-	0	6	0	-	-	-		-	-	-	-	-	-		-	-	-	-
	4GI_OPF_10703	Asuu|GS_15764 Dviv|DICVIV_02026 Hcon|HCISE00118700 Hpol|HPBE_0002142901-mRNA-1 Ooch|nOo_GENE02874.1:mRNA Cele|W02D3.11a	0	1	1	1	1	1	1	0	0	0	0	0	0	0	0	0	1	0	0	-	-	-	-	-	-	-	-	-	3	0	3	Y	Y	-		-	-	-	-	-	-		GS_15764	GS_15764: K12898-heterogeneous nuclear ribonucleoprotein F/H	GS_15764: IPR000504-RNA recognition motif domain IPR012677-Nucleotide-binding, alpha-beta plait	GS_15764: Molecular Function: nucleic acid binding (GO:0003676), Molecular Function: nucleotide binding (GO:0000166)
	4GI_OPF_10704	Btau|510781 Hsap|gene:ENSG00000100221 Mmus|gene:ENSMUSG00000022426 Cfam|481251 Oari|101105900 Sscr|100520958	0	0	0	0	0	0	0	1	1	1	1	1	1	0	0	0	0	0	0	-	-	-	-	-	-	-	-	-	0	6	0	-	-	-		-	-	-	-	-	-		-	-	-	-
	4GI_OPF_10705	Asuu|GS_21232 Dviv|DICVIV_08751 Hcon|HCISE00707200 Hpol|HPBE_0002031501-mRNA-1 Ooch|nOo_GENE08004.1:mRNA Cele|C36E8.4	0	1	1	1	1	1	1	0	0	0	0	0	0	0	0	0	0	1	1	-	-	-	-	-	-	-	-	-	3	0	3	Y	Y	-		-	-	-	-	-	-		GS_21232	GS_21232: -	GS_21232: IPR001452-Src homology-3 domain	GS_21232: Molecular Function: protein binding (GO:0005515)
	4GI_OPF_10706	Btau|514108 Cfam|486366 Hsap|gene:ENSG00000184708 Mmus|gene:ENSMUSG00000020454 Oari|101116175 Sscr|100152730	0	0	0	0	0	0	0	1	1	1	1	1	1	0	0	0	0	0	0	-	-	-	-	-	-	-	-	-	0	6	0	-	-	-		-	-	-	-	-	-		-	-	-	-
	4GI_OPF_10707	Asuu|GS_02483 Hpol|HPBE_0000149501-mRNA-1 Ooch|nOo_GENE00397.1:mRNA Ooch|nOo_GENE04385.1:mRNA Ooch|nOo_GENE04555.1:mRNA Tsui|D918_08631	1	1	1	0	3	0	0	0	0	0	0	0	0	0	0	1	1	1	0	-	-	-	-	-	-	-	-	-	3	0	1	Y	Y	-		D918_08631	D918_08631: K15837	D918_08631: putative tetratricopeptide repeat-containing domain protein	D918_08631: 5E-27	D918_08631: IPR003109:GoLoco motif:4.4e-08	D918_08631: GO:0007165:Biological Process: signal transduction :4.4e-08|GO:0005096:Molecular Function: GTPase activator activity :4.4e-08		GS_02483	GS_02483: -	GS_02483: IPR003109-GoLoco motif	GS_02483: Biological Process: signal transduction (GO:0007165), Molecular Function: GTPase activator activity (GO:0005096)
	4GI_OPF_10708	Asuu|GS_02217 Dviv|DICVIV_08495 Hpol|HPBE_0001840001-mRNA-1 Ooch|nOo_GENE13453.1:mRNA Cele|T10B10.3 Hcon|HCISE00664500	0	1	1	1	1	1	1	0	0	0	0	0	0	0	0	0	0	0	0	-	-	-	-	-	-	-	-	-	3	0	3	Y	Y	-		-	-	-	-	-	-		GS_02217	GS_02217: K15348-pleckstrin homology domain-containing family M member 2	GS_02217: IPR001849-Pleckstrin homology domain IPR011993-Pleckstrin homology-type	GS_02217: Molecular Function: protein binding (GO:0005515)
	4GI_OPF_10709	Btau|515552 Cfam|100687846 Hsap|gene:ENSG00000116786 Mmus|gene:ENSMUSG00000028917 Oari|101109632 Sscr|100522681	0	0	0	0	0	0	0	1	1	1	1	1	1	0	0	0	0	0	0	-	-	-	-	-	-	-	-	-	0	6	0	-	-	-		-	-	-	-	-	-		-	-	-	-
	4GI_OPF_1071	Asuu|GS_07692 Btau|507988 Btau|526682 Cfam|489851 Dmel|gene:FBgn0000473 Dviv|DICVIV_11896 Hpol|HPBE_0002627701-mRNA-1 Hsap|gene:ENSG00000160868 Mmus|gene:ENSMUSG00000075552 Mmus|gene:ENSMUSG00000075551 Oari|100170111 Sscr|403324 Cele|C36A4.3 Btau|282214 Cfam|415129 Cfam|415127 Btau|517246 Cfam|479740 Dmel|gene:FBgn0038037 Hcon|HCISE00046100 Hsap|gene:ENSG00000106258 Hsap|gene:ENSG00000021461 Hsap…	0	1	1	1	0	3	1	4	4	4	9	4	3	3	0	0	0	1	0	-	-	-	-	-	-	-	-	-	3	6	2	Y	-	-		-	-	-	-	-	-		GS_07692	GS_07692: K07424-cytochrome P450, family 3, subfamily A	GS_07692: IPR017972-Cytochrome P450, conserved site IPR001128-Cytochrome P450 IPR002401-Cytochrome P450, E-class, group I	GS_07692: Biological Process: oxidation-reduction process (GO:0055114), Molecular Function: electron carrier activity (GO:0009055), Molecular Function: heme binding (GO:0020037), Molecular Function: iron ion binding (GO:0005506), Molecular Function: oxidoreductase activity, acting on paired donors, with incorporation or reduction of molecular oxygen (GO:0016705)
	4GI_OPF_10710	Btau|510039 Cfam|403512 Hsap|gene:ENSG00000153002 Mmus|gene:ENSMUSG00000011463 Oari|101123433 Sscr|397341	0	0	0	0	0	0	0	1	1	1	1	1	1	0	0	0	0	0	0	-	-	-	-	-	-	-	-	-	0	6	0	-	-	-		-	-	-	-	-	-		-	-	-	-
	4GI_OPF_10711	Btau|534712 Cfam|476915 Oari|100144755 Sscr|100151828 Hsap|gene:ENSG00000139687 Mmus|gene:ENSMUSG00000022105	0	0	0	0	0	0	0	1	1	1	1	1	1	0	0	0	0	0	0	-	-	-	-	-	-	-	-	-	0	6	0	-	-	-		-	-	-	-	-	-		-	-	-	-
	4GI_OPF_10712	Asuu|GS_16999 Dviv|DICVIV_06037 Hcon|HCISE01841900 Hpol|HPBE_0002434301-mRNA-1 Ooch|nOo_GENE13917.1:mRNA Cele|Y71H2AM.15a	0	1	1	1	1	1	1	0	0	0	0	0	0	0	0	0	0	0	0	-	-	-	-	-	-	-	-	-	3	0	3	Y	Y	-		-	-	-	-	-	-		GS_16999	GS_16999: -	GS_16999: IPR022782-Actin interacting protein 3, C-terminal	GS_16999: -
	4GI_OPF_10713	Asuu|GS_22846 Dviv|DICVIV_04800 Hcon|HCISE00505800 Hpol|HPBE_0002073301-mRNA-1 Cele|C25G4.3a Ooch|nOo_GENE04651.1:mRNA	0	1	1	1	1	1	1	0	0	0	0	0	0	0	0	0	1	1	1	-	-	-	-	-	-	-	-	-	3	0	3	Y	Y	-		-	-	-	-	-	-		GS_22846	GS_22846: -	GS_22846: IPR023799-Ribosome-binding factor A domain IPR000238-Ribosome-binding factor A IPR015946-K homology domain-like, alpha/beta	GS_22846: Biological Process: rRNA processing (GO:0006364)
	4GI_OPF_10714	Asuu|GS_09817 Dmel|gene:FBgn0034674 Dviv|DICVIV_10349 Hpol|HPBE_0000601601-mRNA-1 Ooch|nOo_GENE12746.1:mRNA Cele|T04F8.2	0	1	1	0	1	1	1	0	0	0	0	0	0	1	0	0	0	0	0	-	-	-	-	-	-	-	-	-	2	0	3	Y	-	-		-	-	-	-	-	-		GS_09817	GS_09817: -	GS_09817: IPR019336-Rhodopsin-like GPCR transmembrane domain	GS_09817: -
	4GI_OPF_10715	Btau|532635 Oari|101119921 Cfam|480018 Hsap|gene:ENSG00000117625 Mmus|gene:ENSMUSG00000037395 Sscr|100510922	0	0	0	0	0	0	0	1	1	1	1	1	1	0	0	0	0	0	0	-	-	-	-	-	-	-	-	-	0	6	0	-	-	-		-	-	-	-	-	-		-	-	-	-
	4GI_OPF_10716	Btau|527624 Cfam|488515 Hsap|gene:ENSG00000144583 Mmus|gene:ENSMUSG00000039372 Oari|101107500 Sscr|100513956	0	0	0	0	0	0	0	1	1	1	1	1	1	0	0	0	0	0	0	-	-	-	-	-	-	-	-	-	0	6	0	-	-	-		-	-	-	-	-	-		-	-	-	-
	4GI_OPF_10717	Asuu|GS_19949 Dviv|DICVIV_09148 Hpol|HPBE_0001448701-mRNA-1 Ooch|nOo_GENE02800.1:mRNA Tsui|D918_02941 Cele|C44C10.8	1	1	1	0	1	1	1	0	0	0	0	0	0	0	0	1	1	0	0	-	-	-	-	-	-	-	-	-	3	0	3	Y	Y	-		D918_02941	D918_02941: K09071	D918_02941: GA14815 gene product from transcript GA14815-RA	D918_02941: 0.00000000045	D918_02941: IPR001092:Helix-loop-helix DNA-binding domain:7.5e-10|IPR011598:Helix-loop-helix DNA-binding:1.3e-12	D918_02941: GO:0005634:Cellular Component: nucleus :1.3e-12|GO:0006355:Biological Process: regulation of transcription, DNA-dependent :1.3e-12|GO:0030528:Molecular Function: transcription regulator activity :1.3e-12		GS_19949	GS_19949: K09071-heart-and neural crest derivatives-expressed protein	GS_19949: IPR011598-Helix-loop-helix DNA-binding IPR001092-Helix-loop-helix DNA-binding domain	GS_19949: Biological Process: regulation of transcription, DNA-dependent (GO:0006355), Cellular Component: nucleus (GO:0005634), Molecular Function: transcription regulator activity (GO:0030528)
	4GI_OPF_10718	Btau|517952 Cfam|489164 Hsap|gene:ENSG00000113196 Mmus|gene:ENSMUSG00000037335 Oari|443353 Sscr|541594	0	0	0	0	0	0	0	1	1	1	1	1	1	0	0	0	0	0	0	-	-	-	-	-	-	-	-	-	0	6	0	-	-	-		-	-	-	-	-	-		-	-	-	-
	4GI_OPF_10719	Btau|523846 Oari|101113125 Cfam|489037 Hsap|gene:ENSG00000107742 Mmus|gene:ENSMUSG00000058297 Sscr|100158017	0	0	0	0	0	0	0	1	1	1	1	1	1	0	0	0	0	0	0	-	-	-	-	-	-	-	-	-	0	6	0	-	-	-		-	-	-	-	-	-		-	-	-	-
	4GI_OPF_1072	Asuu|GS_20130 Btau|281181 Cfam|403755 Btau|786101 Dmel|gene:FBgn0001092 Dviv|DICVIV_03462 Hcon|HCISE01760600 Hpol|HPBE_0000404101-mRNA-1 Hsap|gene:ENSG00000111640 Mmus|gene:ENSMUSG00000079501 Mmus|gene:ENSMUSG00000078967 Mmus|gene:ENSMUSG00000078965 Mmus|gene:ENSMUSG00000078162 Mmus|gene:ENSMUSG00000078142 Mmus|gene:ENSMUSG00000072451 Mmus|gene:ENSMUSG00000057666 Oari|443005 Scer|YJL052W Ooch|nOo…	1	1	1	1	2	3	1	2	4	1	15	1	1	2	2	0	0	0	0	1510.5	Y	-	-	-	-	-	-	Y	4	6	3	Y	-	-		D918_01096	D918_01096: K00134	D918_01096: Glyceraldehyde 3-phosphate dehydrogenase	D918_01096: 4.7E-134	D918_01096: IPR020829:Glyceraldehyde 3-phosphate dehydrogenase, catalytic domain:2.6e-71|IPR020831:Glyceraldehyde/Erythrose phosphate dehydrogenase family:4.8e-266|IPR006424:Glyceraldehyde-3-phosphate dehydrogenase, type I:3.2e-132|IPR016040:NAD(P)-binding domain:3.6e-79|IPR020830:Glyceraldehyde 3-phosphate dehydrogenase, active site:na|IPR020828:Glyceraldehyde 3-phosphate dehydrogenase, NAD(P) b…	D918_01096: GO:0016620:Molecular Function: oxidoreductase activity, acting on the aldehyde or oxo group of donors, NAD or NADP as acceptor :4.8e-266|GO:0006006:Biological Process: glucose metabolic process :3.2e-132|GO:0051287:Molecular Function: NAD binding :3.2e-132|GO:0005488:Molecular Function: binding :3.6e-79|GO:0055114:Biological Process: oxidation-reduction process :4.8e-266|GO:0008943:Mo…		GS_20130	GS_20130: K00134-glyceraldehyde 3-phosphate dehydrogenase	GS_20130: IPR020830-Glyceraldehyde 3-phosphate dehydrogenase, active site IPR006424-Glyceraldehyde-3-phosphate dehydrogenase, type I IPR020831-Glyceraldehyde/Erythrose phosphate dehydrogenase family IPR016040-NAD(P)-binding domain IPR020828-Glyceraldehyde 3-phosphate dehydrogenase, NAD(P) binding domain IPR020829-Glyceraldehyde 3-phosphate dehydrogenase, catalytic domain	GS_20130: Biological Process: glucose metabolic process (GO:0006006), Biological Process: oxidation-reduction process (GO:0055114), Molecular Function: binding (GO:0005488), Molecular Function: glyceraldehyde-3-phosphate dehydrogenase activity (GO:0008943), Molecular Function: NAD binding (GO:0051287), Molecular Function: oxidoreductase activity, acting on the aldehyde or oxo group of donors, NAD…
	4GI_OPF_10720	Btau|513795 Cfam|610733 Hsap|gene:ENSG00000121310 Mmus|gene:ENSMUSG00000028601 Oari|101117028 Sscr|100519847	0	0	0	0	0	0	0	1	1	1	1	1	1	0	0	0	0	0	0	-	-	-	-	-	-	-	-	-	0	6	0	-	-	-		-	-	-	-	-	-		-	-	-	-
	4GI_OPF_10721	Btau|514135 Dmel|gene:FBgn0002937 Cfam|479437 Hsap|gene:ENSG00000197580 Mmus|gene:ENSMUSG00000032066 Sscr|100517547	0	0	0	0	0	0	0	1	1	1	1	0	1	1	0	0	0	0	0	-	-	-	-	-	-	-	-	-	0	5	0	-	-	-		-	-	-	-	-	-		-	-	-	-
	4GI_OPF_10722	Asuu|GS_00668 Dviv|DICVIV_00475 Hcon|HCISE01334700 Hpol|HPBE_0001626901-mRNA-1 Ooch|nOo_GENE07126.1:mRNA Cele|F02E9.10c	0	1	1	1	1	1	1	0	0	0	0	0	0	0	0	0	0	0	0	-	-	-	-	-	-	-	-	-	3	0	3	Y	Y	-		-	-	-	-	-	-		GS_00668	GS_00668: K12602-WD repeat-containing protein 61	GS_00668: IPR015943-WD40/YVTN repeat-like-containing domain IPR019781-WD40 repeat, subgroup IPR017986-WD40-repeat-containing domain IPR019782-WD40 repeat 2 IPR011046-WD40 repeat-like-containing domain IPR001680-WD40 repeat	GS_00668: Molecular Function: protein binding (GO:0005515)
	4GI_OPF_10723	Btau|529537 Cfam|487774 Sscr|100628208 Hsap|gene:ENSG00000157617 Mmus|gene:ENSMUSG00000045975 Oari|101120722	0	0	0	0	0	0	0	1	1	1	1	1	1	0	0	0	0	0	0	-	-	-	-	-	-	-	-	-	0	6	0	-	-	-		-	-	-	-	-	-		-	-	-	-
	4GI_OPF_10724	Btau|516644 Cfam|475559 Hsap|gene:ENSG00000146918 Mmus|gene:ENSMUSG00000042029 Oari|101118691 Sscr|100623997	0	0	0	0	0	0	0	1	1	1	1	1	1	0	0	0	0	0	0	-	-	-	-	-	-	-	-	-	0	6	0	-	-	-		-	-	-	-	-	-		-	-	-	-
	4GI_OPF_10725	Btau|512355 Oari|101105235 Cfam|480673 Hsap|gene:ENSG00000127191 Mmus|gene:ENSMUSG00000026942 Sscr|100513840	0	0	0	0	0	0	0	1	1	1	1	1	1	0	0	0	0	0	0	-	-	-	-	-	-	-	-	-	0	6	0	-	-	-		-	-	-	-	-	-		-	-	-	-
	4GI_OPF_10726	Btau|513554 Sscr|100515544 Cfam|486511 Hsap|gene:ENSG00000167780 Mmus|gene:ENSMUSG00000023045 Oari|101107179	0	0	0	0	0	0	0	1	1	1	1	1	1	0	0	0	0	0	0	-	-	-	-	-	-	-	-	-	0	6	0	-	-	-		-	-	-	-	-	-		-	-	-	-
	4GI_OPF_10727	Asuu|GS_20065 Dviv|DICVIV_03524 Hcon|HCISE00245400 Hcon|HCISE02183400 Cele|F29G9.2a Hpol|HPBE_0001413601-mRNA-1	0	1	1	2	0	1	1	0	0	0	0	0	0	0	0	0	1	0	0	-	-	-	-	-	-	-	-	-	3	0	2	Y	Y	-		-	-	-	-	-	-		GS_20065	GS_20065: -	GS_20065: IPR019359-Protein of unknown function DUF2216, coiled-coil	GS_20065: -
	4GI_OPF_10728	Btau|537696 Sscr|100739820 Cfam|485743 Hsap|gene:ENSG00000125813 Mmus|gene:ENSMUSG00000037034 Oari|101102749	0	0	0	0	0	0	0	1	1	1	1	1	1	0	0	0	0	0	0	-	-	-	-	-	-	-	-	-	0	6	0	-	-	-		-	-	-	-	-	-		-	-	-	-
	4GI_OPF_10729	Btau|513053 Hsap|gene:ENSG00000162745 Mmus|gene:ENSMUSG00000038463 Oari|101107748 Sscr|100156452 Cfam|488661	0	0	0	0	0	0	0	1	1	1	1	1	1	0	0	0	0	0	0	-	-	-	-	-	-	-	-	-	0	6	0	-	-	-		-	-	-	-	-	-		-	-	-	-
	4GI_OPF_1073	Asuu|GS_16291 Btau|282220 Asuu|GS_13243 Btau|515233 Cfam|403506 Cfam|100685794 Dmel|gene:FBgn0000556 Dmel|gene:FBgn0000557 Cfam|487375 Dviv|DICVIV_02650 Hcon|HCISE00777800 Hcon|HCISE00459100 Dviv|DICVIV_11353 Hpol|HPBE_0002329901-mRNA-1 Hpol|HPBE_0002218801-mRNA-1 Hsap|gene:ENSG00000101210 Hsap|gene:ENSG00000156508 Mmus|gene:ENSMUSG00000016349 Mmus|gene:ENSMUSG00000037742 Oari|101110773 Oari|1011…	1	2	2	2	2	2	2	2	3	2	2	9	3	2	2	0	0	0	0	1377.43	Y	-	-	-	-	-	-	Y	4	6	3	Y	-	-		D918_08063	D918_08063: K03231	D918_08063: elongation factor 1-alpha	D918_08063: 5.4E-236	D918_08063: IPR004160:Translation elongation factor EFTu/EF1A, C-terminal:2.9e-34|IPR004161:Translation elongation factor EFTu/EF1A, domain 2:1.4e-17|IPR009001:Translation elongation factor EF1A/initiation factor IF2gamma, C-terminal:1.3e-43|IPR000795:Protein synthesis factor, GTP-binding:1.2e-58|IPR009000:Translation elongation/initiation factor/Ribosomal, beta-barrel:1.2e-30|IPR004539:Translati…	D918_08063: GO:0003746:Molecular Function: translation elongation factor activity :3.5e-225|GO:0006414:Biological Process: translational elongation :3.5e-225|GO:0005525:Molecular Function: GTP binding :3.5e-225|GO:0005737:Cellular Component: cytoplasm :3.5e-225|GO:0003924:Molecular Function: GTPase activity :1.2e-58		GS_16291; GS_13243	GS_16291: K03231-elongation factor 1-alpha ; GS_13243: K03231-elongation factor 1-alpha	GS_16291: IPR009001-Translation elongation factor EF1A/initiation factor IF2gamma, C-terminal IPR009000-Translation elongation/initiation factor/Ribosomal, beta-barrel IPR004160-Translation elongation factor EFTu/EF1A, C-terminal IPR004539-Translation elongation factor EF1A, eukaryotic/archaeal IPR000795-Protein synthesis factor, GTP-binding IPR004161-Translation elongation factor EFTu/EF1A, doma…	GS_16291: Biological Process: translational elongation (GO:0006414), Cellular Component: cytoplasm (GO:0005737), Molecular Function: GTP binding (GO:0005525), Molecular Function: GTPase activity (GO:0003924), Molecular Function: translation elongation factor activity (GO:0003746); GS_13243: Biological Process: translational elongation (GO:0006414), Cellular Component: cytoplasm (GO:0005737), Mole…
	4GI_OPF_10730	Asuu|GS_09855 Hcon|HCISE02043600 Hpol|HPBE_0002134801-mRNA-1 Cele|Y39A1B.2a Hcon|HCISE01008600 Ooch|nOo_GENE10354.1:mRNA	0	1	1	2	1	1	0	0	0	0	0	0	0	0	0	0	0	0	0	-	-	-	-	-	-	-	-	-	3	0	2	Y	Y	-		-	-	-	-	-	-		GS_09855	GS_09855: -	GS_09855: IPR000731-Sterol-sensing domain IPR001036-Acriflavin resistance protein IPR003392-Patched	GS_09855: Biological Process: transport (GO:0006810), Cellular Component: integral to membrane (GO:0016021), Cellular Component: membrane (GO:0016020), Molecular Function: hedgehog receptor activity (GO:0008158), Molecular Function: transporter activity (GO:0005215)
	4GI_OPF_10731	Btau|533574 Oari|101115884 Cfam|100683424 Hsap|gene:ENSG00000253598 Mmus|gene:ENSMUSG00000058921 Sscr|100628055	0	0	0	0	0	0	0	1	1	1	1	1	1	0	0	0	0	0	0	-	-	-	-	-	-	-	-	-	0	6	0	-	-	-		-	-	-	-	-	-		-	-	-	-
	4GI_OPF_10732	Asuu|GS_07497 Dviv|DICVIV_06645 Hcon|HCISE01033900 Hpol|HPBE_0002056701-mRNA-1 Ooch|nOo_GENE06521.1:mRNA Cele|C44B9.5	0	1	1	1	1	1	1	0	0	0	0	0	0	0	0	0	1	1	0	-	-	-	-	-	-	-	-	-	3	0	3	Y	Y	-		-	-	-	-	-	-		GS_07497	GS_07497: -	GS_07497: IPR013882-DNA repair protein Sae2/CtIP	GS_07497: -
	4GI_OPF_10733	Btau|509481 Cfam|475814 Hsap|gene:ENSG00000116882 Mmus|gene:ENSMUSG00000027870 Oari|101110803 Sscr|100522133	0	0	0	0	0	0	0	1	1	1	1	1	1	0	0	0	0	0	0	-	-	-	-	-	-	-	-	-	0	6	0	-	-	-		-	-	-	-	-	-		-	-	-	-
	4GI_OPF_10734	Btau|522714 Cfam|488533 Hsap|gene:ENSG00000163501 Oari|101113658 Sscr|397174 Mmus|gene:ENSMUSG00000006538	0	0	0	0	0	0	0	1	1	1	1	1	1	0	0	0	0	0	0	-	-	-	-	-	-	-	-	-	0	6	0	-	-	-		-	-	-	-	-	-		-	-	-	-
	4GI_OPF_10735	Btau|529318 Cfam|476195 Hsap|gene:ENSG00000176624 Mmus|gene:ENSMUSG00000037253 Oari|101113452 Sscr|100525021	0	0	0	0	0	0	0	1	1	1	1	1	1	0	0	0	0	0	0	-	-	-	-	-	-	-	-	-	0	6	0	-	-	-		-	-	-	-	-	-		-	-	-	-
	4GI_OPF_10736	Asuu|GS_14235 Hcon|HCISE00859700 Hpol|HPBE_0000439501-mRNA-1 Ooch|nOo_GENE08014.1:mRNA Cele|T19C3.5 Hpol|HPBE_0000439601-mRNA-1	0	1	2	1	1	1	0	0	0	0	0	0	0	0	0	0	1	2	0	-	-	-	-	-	-	-	-	-	3	0	2	Y	Y	-		-	-	-	-	-	-		GS_14235	GS_14235: -	GS_14235: IPR017942-Lipid-binding serum glycoprotein, N-terminal IPR017943-Bactericidal permeability-increasing protein, alpha/beta domain IPR001124-Lipid-binding serum glycoprotein, C-terminal	GS_14235: Molecular Function: lipid binding (GO:0008289)
	4GI_OPF_10737	Asuu|GS_23746 Btau|532944 Cfam|485998 Hsap|gene:ENSG00000183722 Mmus|gene:ENSMUSG00000048332 Oari|101122798	0	1	0	0	0	0	0	1	1	1	1	1	0	0	0	0	0	0	0	-	-	-	-	-	-	-	-	-	1	5	0	Y	-	-		-	-	-	-	-	-		GS_23746	GS_23746: -	GS_23746: IPR019372-Lipoma HMGIC fusion partner-like protein	GS_23746: -
	4GI_OPF_10738	Asuu|GS_09731 Dviv|DICVIV_07485 Hcon|HCISE01350200 Hpol|HPBE_0001836701-mRNA-1 Ooch|nOo_GENE13483.1:mRNA Cele|Y58A7A.1b	0	1	1	1	1	1	1	0	0	0	0	0	0	0	0	0	0	0	0	-	-	-	-	-	-	-	-	-	3	0	3	Y	Y	-		-	-	-	-	-	-		GS_09731	GS_09731: K14686-solute carrier family 31 (copper transporter), member 1	GS_09731: IPR007274-Ctr copper transporter	GS_09731: Biological Process: copper ion transmembrane transport (GO:0035434), Cellular Component: integral to membrane (GO:0016021), Molecular Function: copper ion transmembrane transporter activity (GO:0005375)
	4GI_OPF_10739	Btau|520456 Cfam|612373 Hsap|gene:ENSG00000189195 Mmus|gene:ENSMUSG00000070632 Oari|101102944 Sscr|100624686	0	0	0	0	0	0	0	1	1	1	1	1	1	0	0	0	0	0	0	-	-	-	-	-	-	-	-	-	0	6	0	-	-	-		-	-	-	-	-	-		-	-	-	-
	4GI_OPF_1074	Asuu|GS_17449 Btau|281832 Btau|282646 Asuu|GS_00159 Btau|767874 Cfam|404019 Cfam|474919 Cfam|480438 Dmel|gene:FBgn0001233 Dmel|gene:FBgn0039562 Dviv|DICVIV_00352 Dviv|DICVIV_03787 Hcon|HCISE00224300 Hcon|HCISE00223800 Hcon|HCISE01363300 Hpol|HPBE_0000788401-mRNA-1 Hsap|gene:ENSG00000080824 Hsap|gene:ENSG00000096384 Hpol|HPBE_0002428501-mRNA-1 Hsap|gene:ENSG00000166598 Mmus|gene:ENSMUSG00000021270…	1	2	2	3	4	2	2	3	3	3	3	3	3	2	2	0	1	0	2	2236.25	Y	-	-	-	-	-	-	Y	4	6	3	Y	-	-		D918_03610	D918_03610: K04079	D918_03610: heat shock protein 90	D918_03610: 0	D918_03610: IPR001404:Heat shock protein Hsp90:3.3e-254|IPR019805:Heat shock protein Hsp90, conserved site:na|IPR020575:Heat shock protein Hsp90, N-terminal:8.9e-83|IPR020568:Ribosomal protein S5 domain 2-type fold:1.4e-106|IPR003594:ATPase-like, ATP-binding domain:8.8e-92	D918_03610: GO:0006457:Biological Process: protein folding :3.3e-254|GO:0005524:Molecular Function: ATP binding :3.3e-254|GO:0051082:Molecular Function: unfolded protein binding :3.3e-254|GO:0006950:Biological Process: response to stress :3.3e-254		GS_17449; GS_00159	GS_17449: K04079-molecular chaperone HtpG ; GS_00159: K09487-heat shock protein 90kDa beta	GS_17449: IPR019805-Heat shock protein Hsp90, conserved site IPR020575-Heat shock protein Hsp90, N-terminal IPR020568-Ribosomal protein S5 domain 2-type fold IPR003594-ATPase-like, ATP-binding domain IPR001404-Heat shock protein Hsp90 ; GS_00159: IPR019805-Heat shock protein Hsp90, conserved site IPR015566-Molecular chaperone, heat shock protein, endoplasmin IPR020575-Heat shock protein Hsp90, N-…	GS_17449: Biological Process: protein folding (GO:0006457), Biological Process: response to stress (GO:0006950), Molecular Function: ATP binding (GO:0005524), Molecular Function: unfolded protein binding (GO:0051082); GS_00159: Biological Process: protein folding (GO:0006457), Biological Process: response to stress (GO:0006950), Molecular Function: ATP binding (GO:0005524), Molecular Function: un…
	4GI_OPF_10740	Asuu|GS_21115 Dviv|DICVIV_01967 Hcon|HCISE00120900 Hpol|HPBE_0000689301-mRNA-1 Cele|C30H6.7a Hcon|HCISE01151800	0	1	1	2	0	1	1	0	0	0	0	0	0	0	0	0	1	0	1	-	-	-	-	-	-	-	-	-	3	0	2	Y	Y	-		-	-	-	-	-	-		GS_21115	GS_21115: K00627-pyruvate dehydrogenase E2 component (dihydrolipoamide acetyltransferase)	GS_21115: IPR004167-E3 binding IPR023213-Chloramphenicol acetyltransferase-like domain IPR001078-2-oxoacid dehydrogenase acyltransferase, catalytic domain	GS_21115: Biological Process: metabolic process (GO:0008152), Molecular Function: acyltransferase activity (GO:0008415)
	4GI_OPF_10741	Btau|517402 Cfam|475942 Hsap|gene:ENSG00000110435 Oari|101105774 Sscr|100525559 Mmus|gene:ENSMUSG00000010914	0	0	0	0	0	0	0	1	1	1	1	1	1	0	0	0	0	0	0	-	-	-	-	-	-	-	-	-	0	6	0	-	-	-		-	-	-	-	-	-		-	-	-	-
	4GI_OPF_10742	Btau|535353 Cfam|477717 Hsap|gene:ENSG00000008323 Mmus|gene:ENSMUSG00000038167 Oari|101110410 Sscr|100520565	0	0	0	0	0	0	0	1	1	1	1	1	1	0	0	0	0	0	0	-	-	-	-	-	-	-	-	-	0	6	0	-	-	-		-	-	-	-	-	-		-	-	-	-
	4GI_OPF_10743	Btau|785489 Cfam|475658 Hsap|gene:ENSG00000143797 Mmus|gene:ENSMUSG00000020646 Oari|101116033 Sscr|100623089	0	0	0	0	0	0	0	1	1	1	1	1	1	0	0	0	0	0	0	-	-	-	-	-	-	-	-	-	0	6	0	-	-	-		-	-	-	-	-	-		-	-	-	-
	4GI_OPF_10744	Asuu|GS_20521 Hcon|HCISE01400300 Hpol|HPBE_0001130301-mRNA-1 Ooch|nOo_GENE05676.1:mRNA Cele|Y71F9AL.9 Dviv|DICVIV_01998	0	1	1	1	1	1	1	0	0	0	0	0	0	0	0	0	0	0	0	-	-	-	-	-	-	-	-	-	3	0	3	Y	Y	-		-	-	-	-	-	-		GS_20521	GS_20521: -	GS_20521: IPR009816-Protein of unknown function DUF1387 IPR009060-UBA-like	GS_20521: Molecular Function: protein binding (GO:0005515)
	4GI_OPF_10745	Asuu|GS_15830 Hcon|HCISE00068400 Dviv|DICVIV_10936 Hpol|HPBE_0000738601-mRNA-1 Cele|Y77E11A.12b Hcon|HCISE02139700	0	1	1	2	0	1	1	0	0	0	0	0	0	0	0	0	0	0	0	-	-	-	-	-	-	-	-	-	3	0	2	Y	Y	-		-	-	-	-	-	-		GS_15830	GS_15830: -	GS_15830: IPR013583-Phosphoribosyltransferase C-terminal	GS_15830: -
	4GI_OPF_10746	Btau|613430 Cfam|481202 Hsap|gene:ENSG00000075240 Mmus|gene:ENSMUSG00000035900 Oari|101111359 Sscr|100626747	0	0	0	0	0	0	0	1	1	1	1	1	1	0	0	0	0	0	0	-	-	-	-	-	-	-	-	-	0	6	0	-	-	-		-	-	-	-	-	-		-	-	-	-
	4GI_OPF_10747	Asuu|GS_04810 Dviv|DICVIV_02523 Hcon|HCISE00748500 Hpol|HPBE_0002514801-mRNA-1 Ooch|nOo_GENE05800.1:mRNA Cele|F27E5.4	0	1	1	1	1	1	1	0	0	0	0	0	0	0	0	0	0	0	0	-	-	-	-	-	-	-	-	-	3	0	3	Y	Y	-		-	-	-	-	-	-		GS_04810	GS_04810: -	GS_04810: IPR016017-GDNF/GAS1	GS_04810: -
	4GI_OPF_10748	Btau|540336 Cfam|607496 Hsap|gene:ENSG00000180447 Mmus|gene:ENSMUSG00000052957 Oari|101114683 Sscr|100516459	0	0	0	0	0	0	0	1	1	1	1	1	1	0	0	0	0	0	0	-	-	-	-	-	-	-	-	-	0	6	0	-	-	-		-	-	-	-	-	-		-	-	-	-
	4GI_OPF_10749	Btau|613757 Hsap|gene:ENSG00000114745 Cfam|485594 Mmus|gene:ENSMUSG00000032513 Oari|101117540 Sscr|100518933	0	0	0	0	0	0	0	1	1	1	1	1	1	0	0	0	0	0	0	-	-	-	-	-	-	-	-	-	0	6	0	-	-	-		-	-	-	-	-	-		-	-	-	-
[truncated: 24,325 more rows]
[truncated: 33 more columns]
