# Supplementary material for: Identification of broadly-conserved parasitic nematode proteins that activate immunity
Source: Front Parasitol. 2023 Aug 8;2:1223942. doi: 10.3389/fpara.2023.1223942 (PMC11731683; doi:10.3389/fpara.2023.1223942)
Supplement: Supplementary file 1 [file DataSheet_1.zip › Supplementary Table S5.xlsx]

## Sheet: Supp Table
	Supplementary Table S5: All protein antibody array data, including normalized relative fluorescence values, differential abundance statistics, functional annotations, and prioritization criteria used to select proteins.
																															Normalized detection (Log2, relative to negative control probes)
								OPF	Protein Counts Per OPF																ESP data (from Chehayeb, et al., 2014).						Serum
									Target species				Nem outgroups			Hosts						Outgroups			Detected	3 or more spectra	Number of Spectra	Conserved among 4 GI nematodes	ESP + GI nematode Conserved + (min 3 Spectra)
	Spot information								I	III	V	V	III	V	V																Uninfected
	Spot ID	Gene label	A. suum gene ID	Best available functional annotation	Reason for inclusion on array	Conservation			Trichuris suis	Ascaris suum	Heligmosomoides polygyrus	Haemonchus contortus	Onchocerca ochengi	Caenorhabditis elegans	Dictyocaulus viviparus	B. taurus	C. familiaris	H. sapiens	M. musculus	O. aries	S. scrofa	D. melanogaster	S. cerevisiae
																									59	49	0	84	19		Serum_Uninfected_NoImmunization_A	Serum_Uninfected_NoImmunization_B	Serum_Uninfected_NoImmunization_C	Serum_Uninfected_NoImmunization_D	Serum_Uninfected_NoImmunization_E	Serum_Uninfected_NoImmunization_F	Serum_Uninfected_NoImmunization_G	Serum_Uninfected_NoImmunization_H	Serum_Uninfected_NoImmunization_I	Serum_Uninfected_NoImmunization_J	Serum_Uninfected_NoImmunization_K	Serum_Uninfected_NoImmunization_L	Serum_Uninfected_NoImmunization_M	Serum_Uninfected_NoImmunization_N	Serum_Uninfected_NoImmunization_O	Serum_Uninfected_NoImmunization_P	Serum_Uninfected_NoImmunization_Q	Serum_Uninfected_NoImmunization_R	Serum_Uninfected_NoImmunization_S
	ASP02F05	GS-00980	GS_00980	K01365: cathepsin L	ESP and conserved	Conserved w hosts		4GI_OPF_1975	1	1	1	2	2	1	1	2	1	2	1	2	2	1	0		Y	Y	3	Y	Y		-1.05283	-0.819302	-0.473034	-0.49717	-0.798881	-0.475782	-0.408728	-0.671966	-0.53313	-0.652474	-0.530198	-0.676219	-0.296582	-0.60158	-0.444741	-0.661783	-0.587673	-0.446545	-0.241026
	ASP02H04	GS-06246-US	GS_06246	K00927: phosphoglycerate kinase	ESP and conserved	Conserved w hosts		4GI_OPF_1678	1	1	1	2	1	1	1	2	2	2	2	2	2	1	1		Y	Y	3	Y	Y		-0.509516	-0.493176	-0.682275	0.230659	-0.479469	-0.267588	-0.416212	-0.207063	0.171738	-0.362159	0.0237042	1.0939	-0.0304836	-0.295061	0.476486	-0.312109	1.53864	0.00303025	-0.0180153
	ASP01E11	GS-08490-US	GS_08490	K04565: superoxide dismutase, Cu-Zn family	ESP and conserved	Conserved w hosts		4GI_OPF_1663	1	2	2	2	1	2	2	1	1	1	1	2	1	2	1		Y	Y	3	Y	Y		-0.631376	-0.655121	-0.271498	-0.367663	-0.23757	-0.227356	-0.399648	-0.204568	-0.193881	-0.330957	-0.118557	-0.349031	-0.186955	-0.186139	-0.39129	-0.291104	-0.300611	-0.021765	-0.206307
	ASP02G10	GS-12574	GS_12574	K01379: cathepsin D	ESP and conserved	Conserved w hosts		4GI_OPF_1182	1	2	3	3	2	2	1	2	3	3	3	1	2	1	1		Y	Y	3	Y	Y		-0.913085	-0.546744	-0.101683	-0.462138	-0.670317	-0.377521	-0.293757	-0.537504	-0.570937	-0.508987	-0.405427	-0.611802	-0.178942	-0.489015	-0.346091	-0.485026	-0.525629	-0.420541	-0.0475994
	ASP02G09	GS-19426	GS_19426	K01689: enolase	ESP and conserved	Conserved w hosts		4GI_OPF_1264	1	2	1	1	1	1	1	3	3	3	4	3	2	1	1		Y	Y	3	Y	Y		-0.523548	-0.0701581	-0.203221	-0.624297	-0.166532	-0.288621	0.0493686	-0.166206	-0.101927	0.258928	-0.185336	0.134895	-0.0121893	0.102417	-0.415098	0.141966	0.100314	-0.111098	0.00611539
	ASP01G05	GS-23521	GS_23521	K03386: peroxiredoxin (alkyl hydroperoxide reductase subunit C)	ESP and conserved	Conserved w hosts		4GI_OPF_2347	1	3	1	1	2	1	1	1	1	1	1	1	1	1	1		Y	Y	3	Y	Y		-0.408756	-0.0498381	-0.307393	-0.327951	-0.116731	-0.0820072	0.00675191	-0.182925	0.00130984	0.00206923	0.184605	0.0120072	0.0194386	0.280607	1.49253	0.0336924	0.109325	-0.127295	0.0109743
	ASP01B09	GS-11776	GS_11776	K04565: superoxide dismutase, Cu-Zn family	ESP and conserved	Nematode-specific		4GI_OPF_1663	1	2	2	2	1	2	2	1	1	1	1	2	1	2	1		Y	Y	4	Y	Y		-0.754002	-0.37401	-0.598359	-0.489724	-0.33808	-0.389531	-0.30478	-0.00691666	-0.223037	-0.205274	0.00896631	-0.310816	-0.18609	-0.0484422	-0.332488	-0.178108	-0.114475	-0.157506	-0.0935796
	ASP01H02	GS-12864	GS_12864	K00940: nucleoside-diphosphate kinase	ESP and conserved	Conserved w hosts		4GI_OPF_1735	1	1	1	1	1	1	1	2	2	3	3	1	2	1	1		Y	Y	4	Y	Y		-0.279688	-0.457794	-0.29633	-0.541133	-0.296677	-0.4424	-0.361439	-0.347215	-0.26126	-0.0479407	-0.142321	0.12122	-0.0819655	-0.116587	0.0907131	0.105811	0.253081	-0.117432	-0.228087
	ASP02E11	GS-19536	GS_19536	K05692: actin beta/gamma 1	ESP and conserved	Conserved w hosts		4GI_OPF_1013	2	4	5	11	2	5	5	7	7	11	7	8	5	6	1		Y	Y	4	Y	Y		-0.509516	-0.34003	-0.0868767	-0.471642	-0.0412039	-0.395486	-0.0196676	-0.155688	-0.30216	-0.0119178	-0.189579	-0.0339449	-0.212521	0.0113497	-0.450368	0.0821695	-0.0908847	0.363893	0.00570974
	ASP01F01	GS-07454	GS_07454	IPR020892: Peptidyl-prolyl cis-trans isomerase, cyclophilin-type, conserved site IPR002130-Peptidyl-prolyl cis-trans isomerase, cyclophilin-type IPR015891-Cyclophilin-like	ESP and conserved	Conserved w hosts		4GI_OPF_1953	1	2	1	2	1	2	1	2	1	1	1	1	1	2	1		Y	Y	5	Y	Y		-0.45613	-0.325709	-0.545009	-0.202143	-0.367599	0.0407198	-0.219091	-0.272953	-0.25016	-0.0340477	-0.130922	-0.0996529	-0.0958243	-0.289024	0.245531	-0.0538921	-0.172698	-0.14639	-0.0258729
	ASP02D08	GS-20130	GS_20130	K00134: glyceraldehyde 3-phosphate dehydrogenase	ESP and conserved	Conserved w hosts		4GI_OPF_1072	1	1	1	1	2	3	1	2	4	1	15	1	1	2	2		Y	Y	5	Y	Y		-0.237384	-0.242643	0.466255	-0.244908	0.52606	0.0299131	-0.18847	0.177638	-0.120216	-0.0936912	0.0458464	-0.02881	0.253872	0.137365	0.0288224	0.203617	-0.0707414	0.482403	0.0125903
	ASP01F12	GS-22941	GS_22941	IPR008914: Phosphatidylethanolamine-binding protein PEBP IPR001858-Phosphatidylethanolamine-binding, conserved site	ESP and conserved	Conserved w hosts		4GI_OPF_1780	2	1	1	2	2	1	1	1	1	1	2	1	1	3	1		Y	Y	5	Y	Y		-0.530988	-0.665389	0.0721279	-0.240214	-0.471935	-0.368363	-0.328158	-0.249753	-0.365769	-0.248089	-0.260006	-0.280925	-0.240214	-0.306387	-0.108117	-0.200061	-0.168749	-0.0560911	0.00164695
	ASP02A02	GS-04373	GS_04373	K00573: protein-L-isoaspartate(D-aspartate) O-methyltransferase	Lung overexpression; 3B. Pan GI nem. secretome	Conserved w hosts		4GI_OPF_3216	1	2	1	1	2	1	1	1	1	1	1	1	1	1	0		Y	Y	6	Y	Y		-0.502916	-0.432728	-0.364017	-0.0108106	-0.542775	0.192048	-0.269202	-0.511837	-0.24176	-0.264391	-0.235574	-0.30396	-0.111928	-0.397356	0.11977	-0.290021	-0.135518	-0.220446	-0.046337
	ASP03A11	GS-14231-US	GS_14231	K00261: glutamate dehydrogenase (NAD(P)+)	ESP and conserved	Conserved w hosts		4GI_OPF_1343	2	6	1	1	2	1	1	1	1	2	1	1	2	2	2		Y	Y	6	Y	Y		-0.789702	-0.451856	-0.683584	-0.700466	-0.463942	-0.551004	-0.384392	-0.427833	-0.281834	-0.241723	-0.260782	-0.272964	-0.364999	-0.177071	-0.757847	-0.264006	-0.183757	-0.237148	-0.114373
	ASP01D02	GS-07669	GS_07669	IPR001534: Transthyretin: like	ESP and conserved	Nematode-specific		4GI_OPF_6588	1	2	2	2	1	1	1	0	0	0	0	0	0	0	0		Y	Y	7	Y	Y		-0.199839	-0.132894	-0.263641	0.642622	0.0159941	0.0381232	-0.166378	0.211652	-0.0993162	0.867123	-0.0331854	0.164738	0.206475	0.571957	0.603947	0.491865	0.819655	-0.212659	0.303418
	ASP03A04	GS-18848	GS_18848	K00261: glutamate dehydrogenase (NAD(P)+)	ESP and conserved	Conserved w hosts		4GI_OPF_1343	2	6	1	1	2	1	1	1	1	2	1	1	2	2	2		Y	Y	8	Y	Y		-0.72129	-0.284237	-0.716721	-0.488611	-0.456489	-0.521975	-0.329714	-0.368137	-0.344394	-0.29097	-0.26117	-0.348046	-0.216805	-0.0943659	-0.260929	-0.209499	-0.100704	-0.283382	-0.12078
	ASP02G08	GS-21295	GS_21295	K01689: enolase	ESP and conserved	Conserved w hosts		4GI_OPF_1264	1	2	1	1	1	1	1	3	3	3	4	3	2	1	1		Y	Y	8	Y	Y		0.0100466	-0.165315	-0.0109278	-0.236003	-0.1812	-0.251297	-0.213776	0.0609974	0.741655	0.121934	0.0577256	0.267527	0.436189	0.377441	0.489279	0.274867	0.188721	0.222122	-0.0632603
	ASP01D07	GS-07456	GS_07456	IPR001534: Transthyretin-like	ESP and conserved	Nematode-specific		4GI_OPF_6588	1	2	2	2	1	1	1	0	0	0	0	0	0	0	0		Y	Y	12	Y	Y		-0.679349	-0.596636	-0.653115	-0.337944	0.0418362	-0.303035	-0.194237	0.645614	-0.226012	-0.318772	-0.150391	-0.355115	-0.19228	-0.223458	-0.348636	-0.262943	-0.329396	-0.0860347	-0.166906
	ASP01C11	GS-05201	GS_05201	IPR008962: PapD-like IPR000535-Major sperm protein	ESP and conserved	Nematode-specific and conserved		4GI_OPF_1910	1	3	1	2	1	11	2	0	0	0	0	0	0	0	0		Y	Y	15	Y	Y		-0.620224	-0.701034	-0.609518	-0.318686	-0.228232	-0.0953446	-0.285835	-0.161119	-0.111461	-0.227543	-0.0725111	-0.289874	-0.137262	-0.077957	-0.139311	-0.261881	-0.305764	-0.103979	-0.180689
	ASP01C05	GS-02989-s1	GS_02989	IPR013273: Peptidase M12B, ADAM: TS	Immunoblotting	Conserved w hosts		4GI_OPF_1292	2	2	2	1	2	1	2	2	3	2	2	2	2	2	0		Y	-	2	Y	-		-0.324885	-0.365614	-0.3411	-0.303266	-0.278164	-0.133622	-0.198824	0.0999597	0.0297771	-0.0741461	0.0630085	0.412212	0.159317	0.646464	-0.257039	0.215485	-0.0889287	0.40318	-0.134352
	ASP01G11	GS-02989	GS_02989	IPR013273: Peptidase M12B, ADAM: TS	Immunoblotting	Conserved w hosts		4GI_OPF_1292	2	2	2	1	2	1	2	2	3	2	2	2	2	2	0		Y	-	2	Y	-		-0.391045	-0.149614	-0.466255	-0.137008	-0.0648091	-0.0655769	-0.334393	0.221517	0.108162	-0.156069	0.158133	0.904895	0.184666	0.932763	-0.303036	0.618655	-0.00631355	0.407812	-0.0539279
	ASP01H10	GS-02989-s2-US	GS_02989	IPR002223: Proteinase inhibitor I2, Kunitz metazoa IPR000884-Thrombospondin, type 1 repeat IPR010294-ADAM-TS Spacer 1 IPR013273-Peptidase M12B, ADAM-TS IPR020901-Proteinase inhibitor I2, Kunitz, conserved site	Immunoblotting	Conserved w hosts		4GI_OPF_1292	2	2	2	1	2	1	2	2	3	2	2	2	2	2	0		Y	-	2	Y	-		0.128124	0.483003	1.44394	0.698528	-0.0146912	0.453875	-0.259017	0.107507	0.378366	0.664286	0.0755168	0.69604	0.263493	0.52587	0.294469	1.77066	0.0632165	0.889718	0.0848435
	ASP01E12	GS-03841	GS_03841	K13289: cathepsin A (carboxypeptidase C)	Adult overexpressed and secreted	Nematode-specific		4GI_OPF_7702	0	2	2	2	0	2	0	0	0	0	0	0	0	0	0		Y	-	2	-	-		-0.539217	-0.601557	0.108528	-0.392443	-0.204732	-0.267588	-0.330073	-0.180595	-0.303525	-0.274191	-0.235574	-0.166038	-0.240471	-0.128774	-0.295804	-0.20337	-0.0599032	0.0634415	-0.0752259
	ASP02C10	GS-08909-US	GS_08909	ccg-1 ortholog	Pan GI nem. secretome	Nematode-specific		4GI_OPF_8551	1	1	1	1	1	1	1	0	0	0	0	0	0	0	0		Y	-	2	Y	-		-0.157189	1.70418	-0.272483	-0.133812	-0.301565	0.47438	-0.267939	0.107206	0.148661	0.108259	0.138985	1.27063	0.124777	1.10657	0.0746567	0.211668	0.561742	0.126362	0.493771
	ASP01A05	GS-09307-s2	GS_09307	K11140: aminopeptidase N	Necator immunoreactive orthlogs	Nematode-specific		4GI_OPF_19480	0	3	0	0	0	1	0	0	0	0	0	0	0	0	0		Y	-	2	-	-		-0.223153	-0.188575	-0.280388	-0.219128	-0.0176131	0.104162	0.247322	0.0041236	-0.0105707	0.0216549	0.192566	0.203965	0.0526932	-0.148283	0.12023	0.070202	-0.0121144	0.0525614	-0.019666
	ASP02D04	GS-09307-s1	GS_09307	K11140: aminopeptidase N	Necator immunoreactive orthlogs	Nematode-specific		4GI_OPF_19480	0	3	0	0	0	1	0	0	0	0	0	0	0	0	0		Y	-	2	-	-		-0.378239	-0.32232	0.452906	-0.245064	-0.110869	-0.580629	-0.381038	0.0041236	-0.221875	-0.180873	0.0695079	-0.0729824	-0.260103	-0.199236	-0.224684	-0.0363078	-0.106898	0.0991271	-0.071797
	ASP02F06	GS-09307	GS_09307	K11140: aminopeptidase N	Necator immunoreactive orthlogs	Nematode-specific		4GI_OPF_19480	0	3	0	0	0	1	0	0	0	0	0	0	0	0	0		Y	-	2	-	-		0.020773	-0.245208	-0.479844	0.227048	0.181188	0.497909	-0.291889	-0.0775016	0.11574	0.166474	-0.143037	0.365177	-0.0789802	-0.0986401	1.38686	0.416091	0.0609761	-0.107737	0.722411
	ASP02F09	GS-09307-s3	GS_09307	K11140: aminopeptidase N	Necator immunoreactive orthlogs	Nematode-specific		4GI_OPF_19480	0	3	0	0	0	1	0	0	0	0	0	0	0	0	0		Y	-	2	-	-		-0.0189533	0.0180402	-0.176236	-0.0943154	0.310007	-0.307321	-0.283514	0.121192	0.318653	0.495964	0.12256	0.739899	-0.109115	0.381641	-0.0610552	0.644797	0.423208	0.0733433	0.0846515
	ASP02F01	GS-23459	GS_23459	T16G12.1 ortholog	Adult overexpressed and secreted	Ascaris-specific		-	-	-	-	-	-	-	-	-	-	-	-	-	-	-	-		Y	-	2	-	-		-0.367542	0.341892	-0.57265	-0.484165	1.04499	-0.34886	-0.285022	0.190014	0.110624	0.238273	0.0417599	0.813436	-0.219331	-0.0568729	1.07703	0.14917	2.6139	0.0177427	-0.0575265
	ASP01D04	GS-00520	GS_00520	-	Adult overexpressed and secreted	Nematode-specific		4GI_OPF_20774	0	1	1	1	0	0	0	0	0	0	0	0	0	0	0		Y	Y	3	-	-		-0.0389691	-0.0827183	0.0514144	0.112465	0.188496	-0.0185955	-0.184458	0.380643	0.283348	0.321269	0.27039	0.649328	0.165236	0.549917	1.08347	0.604604	0.300653	0.368068	0.421254
	ASP01D03	GS-03169	GS_03169	-	Adult overexpressed and secreted	Ascaris-specific		-	-	-	-	-	-	-	-	-	-	-	-	-	-	-	-		Y	Y	3	-	-		0.144798	-0.33524	0.142185	0.548931	0.0432389	0.352703	-0.179916	0.205851	0.0873735	-0.0189625	0.673083	0.162093	0.34415	0.314327	0.600488	0.153355	0.0600148	-0.0292585	0.0437461
	ASP01E03	GS-07057	GS_07057	-	Adult overexpressed and secreted	Nematode-specific		4GI_OPF_16822	0	1	1	1	0	1	1	0	0	0	0	0	0	0	0		Y	Y	3	-	-		-0.400554	-0.316239	-0.499894	-0.389322	-0.407282	-0.343771	0.0236312	-0.414368	-0.174141	-0.366084	-0.243033	-0.229721	-0.133803	-0.159699	-0.256741	-0.256055	-0.194901	-0.0908517	-0.0352337
	ASP02A11	GS-09924-US	GS_09924	-	Adult overexpressed and secreted	Nematode-specific		4GI_OPF_23287	0	1	0	0	1	0	0	0	0	0	0	0	0	0	0		Y	Y	3	-	-		-0.443788	-0.252285	-0.618884	-0.257814	-0.391562	-0.226419	-0.355087	-0.219725	0.353027	-0.0935362	-0.189949	0.0587688	-0.210257	0.0533059	-0.333275	0.296655	-0.0311087	0.027036	0.127602
	ASP01G12	GS-14597-US	GS_14597	IPR002223: Proteinase inhibitor I2, Kunitz metazoa IPR006150-Cysteine-rich repeat IPR020901-Proteinase inhibitor I2, Kunitz, conserved site	Adult overexpressed and secreted	Nematode-specific		4GI_OPF_6939	0	1	1	3	0	2	1	0	0	0	0	0	0	1	0		Y	Y	3	-	-		-0.622209	-0.50619	-0.561771	-0.726922	-0.334432	-0.507676	0.0732969	-0.195129	-0.377224	-0.13998	-0.275807	0.597481	-0.323099	0.22833	-0.295497	0.134525	-0.106808	0.227131	-0.286504
	ASP01F10	GS-02509-US	GS_02509	MER217206 - subfamily S1A unassigned	Adult overexpressed and secreted	Nematode-specific		-	-	-	-	-	-	-	-	-	-	-	-	-	-	-	-		Y	Y	4	-	-		-0.360897	-0.351728	0.111929	-0.273073	0.110018	-0.131282	0.00238211	-0.214697	-0.0539164	-0.211482	-0.0677487	-0.108098	-0.0795538	0.0527921	-0.218416	-0.0564217	-0.160416	0.157922	-0.286504
	ASP02B10	GS-04166	GS_04166	K11140: aminopeptidase N	Adult overexpressed and secreted	Nematode-specific		-	-	-	-	-	-	-	-	-	-	-	-	-	-	-	-		Y	Y	4	-	-		-0.588825	-0.105839	0.0339893	0.0440861	0.880721	0.529404	-0.0994047	0.122683	0.44077	0.430672	0.0979438	0.368175	0.565087	0.218171	0.852403	0.321665	0.364659	0.114902	0.359576
	ASP02D09	GS-04559	GS_04559	IPR001304-C-type lectin	Adult overexpressed and secreted	Nematode-specific		-	-	-	-	-	-	-	-	-	-	-	-	-	-	-	-		Y	Y	4	-	-		-0.626188	-0.327066	-0.491267	-0.355093	-0.198088	-0.36269	-0.231233	0.0142237	0.0897675	0.161679	-0.0680883	0.199709	0.0839695	0.162824	-0.320885	0.355101	0.186887	0.0469077	-0.0530825
	ASP01G01	GS-14268-US	GS_14268	-	Adult overexpressed and secreted	Ascaris-specific		-	-	-	-	-	-	-	-	-	-	-	-	-	-	#N/A	-		Y	Y	4	-	-		-0.312971	-0.381044	-0.057713	-0.312761	-0.339907	0.342006	-0.312333	-0.167298	-0.20583	-0.0750636	-0.094831	0.0325577	-0.176976	-0.0874117	-0.274627	0.0500331	-0.123638	-0.135774	-0.235022
	ASP02B05	GS-03310	GS_03310	-	Adult overexpressed and secreted	Ascaris-specific		-	-	-	-	-	-	-	-	-	-	-	-	-	-	-	-		Y	Y	5	-	-		-0.134343	-0.0176907	-0.268547	-0.280763	-0.0584013	-0.123848	0.0484474	0.0523681	-0.110744	-0.146233	0.364506	0.330251	-0.0264964	0.521142	1.78761	0.45391	0.221116	0.0837122	-0.178844
	ASP01C08	GS-13712-US	GS_13712	-	Adult overexpressed and secreted	Nematode-specific		-	-	-	-	-	-	-	-	-	-	-	-	-	-	-	-		Y	Y	5	-	-		-0.613889	-0.524766	-0.682275	-0.336607	-0.524996	-0.170088	-0.246866	-0.179003	-0.192362	-0.33663	-0.241308	-0.303483	-0.0993099	-0.176769	-0.366739	-0.291916	-0.301228	-0.192349	-0.172633
	ASP01H04	GS-08535	GS_08535	K00844: hexokinase	Adult overexpressed and secreted	Ascaris-specific		-	-	-	-	-	-	-	-	-	-	-	-	-	-	-	-		Y	Y	6	-	-		-0.299248	-0.25293	-0.589738	-0.431499	-0.289596	-0.340388	-0.297149	-0.124823	-0.024012	-0.00476166	-0.101247	0.0435994	0.0326627	-0.0541033	-0.357899	-0.0164704	0.0830679	-0.138888	-0.22
	ASP02F04	GS-05584-US	GS_05584	IPR001930: Peptidase M1, alanine aminopeptidase/leukotriene A4 hydrolase	Adult overexpressed and secreted	Nematode-specific		-	-	-	-	-	-	-	-	-	-	-	-	-	-	-	-		Y	Y	7	-	-		-0.512458	-0.523209	-0.225941	-0.3869	-0.206398	-0.290578	-0.0447111	-0.223003	-0.245692	-0.324033	-0.200708	-0.329473	-0.118161	-0.187959	-0.28632	-0.167628	-0.304526	0.318142	-0.206307
	ASP01F09	GS-06803-US	GS_06803	IPR006210: Epidermal growth factor-like IPR014716-Fibrinogen, alpha/beta/gamma chain, C-terminal globular, subdomain 1 IPR000152-EGF-type aspartate/asparagine hydroxylation site IPR001846-von Willebrand factor, type D domain IPR013091-EGF calcium-binding IPR001881-EGF-like calcium-binding IPR000742-Epidermal growth factor-like, type 3 IPR002181-Fibrinogen, alpha/beta/gamma chain, C-terminal globu…	Adult overexpressed and secreted	Ascaris-specific		-	-	-	-	-	-	-	-	-	-	-	-	-	-	-	-		Y	Y	7	-	-		-0.722568	-0.714299	-0.831081	-0.439367	-0.422692	-0.188216	-0.297149	-0.476954	-0.457624	-0.662092	-0.327933	-0.795476	-0.214535	-0.39455	-0.625813	-0.598414	-0.627641	-0.441922	-0.276356
	ASP01B05	GS-10369	GS_10369	C50F2.10 ortholog	Adult overexpressed and secreted	Nematode-specific		-	-	-	-	-	-	-	-	-	-	-	-	-	-	-	-		Y	Y	7	-	-		-0.306891	-0.310856	-0.432281	-0.300495	-0.219375	-0.0423071	0.173533	-0.0342282	0.0346476	-0.0142622	0.048042	0.087304	-0.026607	0.439188	0.569314	0.0834234	-0.116828	-0.00898164	-0.0752259
	ASP01D06	GS-02102	GS_02102	IPR003677: Domain of unknown function DUF148	Adult overexpressed and secreted	Ascaris-specific		-	-	-	-	-	-	-	-	-	-	-	-	-	-	-	-		Y	Y	8	-	-		-0.192151	-0.327066	-0.497012	-0.486015	-0.340821	-0.462483	-0.292123	-0.0872329	0.0117766	0.103402	-0.127909	0.191722	-0.0196553	0.116867	-0.0172501	0.155543	0.0833833	-0.0323441	-0.116358
	ASP02F10	GS-07731-US	GS_07731	K01128: NO DESCRIPTION	Adult overexpressed and secreted	Conserved w hosts		4GI_OPF_5138	0	1	1	2	0	1	0	1	1	1	1	1	1	1	1		Y	Y	8	-	-		-0.637788	-0.292172	-0.565388	0.0171602	-0.475948	0.168497	-0.0644059	-0.206813	-0.293181	-0.158498	-0.226446	-0.0830455	0.217631	-0.075287	0.0283321	-0.0824337	-0.1695	-0.166801	0.208084
	ASP02E09	GS-23123	GS_23123	-	Adult overexpressed and secreted	Ascaris-specific		-	-	-	-	-	-	-	-	-	-	-	-	-	-	-	-		Y	Y	8	-	-		1.24044	-0.202215	-0.250965	0.194138	0.274616	-0.203807	-0.217428	0.235178	0.337783	0.40568	0.00638777	0.738355	0.144362	0.745801	2.09397	0.581863	0.38572	0.236294	0.530471
	ASP02C02	GS-23914-US	GS_23914	K00844: hexokinase	Adult overexpressed and secreted	Ascaris-specific		-	-	-	-	-	-	-	-	-	-	-	-	-	-	-	-		Y	Y	8	-	-		-0.46003	-0.344835	-0.59589	-0.449082	-0.521882	-0.339375	-0.323261	-0.232246	-0.26365	-0.163205	-0.16612	-0.13077	-0.12454	-0.174061	-0.369643	-0.0850139	-0.227783	-0.120097	-0.0853455
	ASP02A05	GS-08951-US	GS_08951	IPR002035: von Willebrand factor, type A	Adult overexpressed and secreted	Ascaris-specific		-	-	-	-	-	-	-	-	-	-	-	-	-	-	-	-		Y	Y	10	-	-		-0.421145	-0.382455	-0.221178	-0.194406	-0.111259	-0.123703	-0.339689	0.135931	0.0133126	-0.19976	-0.0714893	-0.191116	-0.120284	0.510518	1.18831	0.00508431	-0.153988	0.031845	0.281468
	ASP02D11	GS-04617	GS_04617	K13963: serpin B	Adult overexpressed and secreted	Conserved w hosts		-	-	-	-	-	-	-	-	-	-	-	-	-	-	-	-		Y	Y	11	-	-		-0.249608	-0.370506	0.743198	0.338853	-0.508975	-0.075947	-0.112017	-0.397178	-0.514986	-0.415774	-0.296949	-0.507393	0.0400748	-0.481553	-0.223516	-0.381922	-0.173263	-0.346547	0.123868
	ASP01D12	GS-07759	GS_07759	-	Adult overexpressed and secreted	Nematode-specific		4GI_OPF_7474	0	2	1	2	1	1	1	0	0	0	0	0	0	0	0		Y	Y	11	-	-		-0.465366	-0.539643	-0.351472	-0.277714	-0.201822	-0.158426	-0.228774	-0.0204529	-0.0755628	-0.13998	0.615028	0.0181268	-0.0457586	0.0212317	0.8209	-0.00976954	-0.0786591	0.0564695	-0.049495
	ASP02E06	GS-08343	GS_08343	IPR002035: von Willebrand factor, type A IPR001304-C-type lectin IPR016187-C-type lectin fold IPR016186-C-type lectin-like	Adult overexpressed and secreted	Nematode-specific		4GI_OPF_11522	0	2	1	2	0	1	0	0	0	0	0	0	0	0	0		Y	Y	11	-	-		-0.252988	-0.516997	-0.589738	-0.484535	-0.279916	-0.387435	-0.386259	-0.290568	-0.17564	-0.0929167	-0.299739	0.0463467	-0.218825	-0.220039	0.64162	-0.0564217	0.0422772	-0.0979055	-0.139054
	ASP02H03	GS-24173-US	GS_24173	IPR009003: Peptidase cysteine/serine, trypsin-like IPR001254-Peptidase S1/S6, chymotrypsin/Hap	Adult overexpressed and secreted	Nematode-specific		4GI_OPF_20987	1	1	0	0	1	0	0	0	0	0	0	0	0	0	0		Y	Y	12	-	-		-0.539967	-0.50235	-0.660189	-0.192289	-0.372266	-0.1179	-0.355209	-0.0867735	-0.0781309	-0.287067	-0.026569	-0.00366466	0.258963	0.0640532	0.78042	0.0284935	-0.224461	0.0846026	-0.0808152
	ASP02A08	GS-05746-s1	GS_05746	K11140: aminopeptidase N	Necator immunoreactive orthlogs	Nematode-specific		4GI_OPF_19480	0	3	0	0	0	1	0	0	0	0	0	0	0	0	0		Y	Y	13	-	-		-0.181573	-0.0673187	-0.439455	-0.363234	-0.146005	-0.294173	-0.177005	-0.258781	0.13663	0.35708	0.208078	0.605801	-0.0921156	0.0964464	2.44868	0.498774	0.335032	0.0184883	0.0811904
	ASP01G04	GS-06453	GS_06453	IPR003677: Domain of unknown function DUF148	Ascaris allergens - As16	Nematode-specific		-	-	-	-	-	-	-	-	-	-	-	-	-	-	-	-		Y	Y	16	-	-		-0.134343	0.617898	-0.167047	-0.0777535	0.0252513	-0.164096	-0.175605	0.26392	0.11768	0.0282198	0.131757	0.238992	0.206945	0.127396	0.411232	0.172139	-0.0176005	-0.0148822	-0.0138968
	ASP01D08	GS-12601	GS_12601	Ascaris allergen As14	Ascaris allergens - As14	Nematode-specific		4GI_OPF_8512	0	1	1	1	2	1	1	0	0	0	0	0	0	0	0		Y	Y	16	-	-		0.856847	0.549624	-0.368223	0.455014	-0.251261	0.684067	0.193004	0.17141	0.229047	-0.0149957	-0.0863776	-0.112827	0.699879	-0.0384172	0.614357	-0.0483882	-0.0628669	0.0231401	0.627391
	ASP01D01	GS-08981	GS_08981	-	Adult overexpressed and secreted	Ascaris-specific		-	-	-	-	-	-	-	-	-	-	-	-	-	-	-	-		Y	Y	20	-	-		-0.232524	-0.0605269	-0.163388	1.07234	-0.0819096	0.247836	0.956321	0.237748	1.24473	0.0708696	1.46194	1.92908	0.696533	0.415605	1.60419	0.236304	2.88893	0.0169966	2.79358
	ASP01E06	GS-11978	GS_11978	IPR003677: Domain of unknown function DUF148	Intestinal Lumen	Nematode-specific		-	-	-	-	-	-	-	-	-	-	-	-	-	-	-	-		Y	Y	24	-	-		0.0747118	-0.140036	-0.332856	0.148819	-0.0179788	-0.107512	0.312311	0.346352	0.190578	0.552797	0.198509	0.230671	0.155909	0.211511	1.06752	0.340841	0.161942	-0.0290659	0.415158
	ASP01F05	GS-20234-US	GS_20234	IPR009071: High mobility group, superfamily	Ascaris allergens - ABA-1	Nematode-specific		4GI_OPF_11142	0	1	1	1	1	1	1	0	0	0	0	0	0	0	0		Y	Y	106	-	-		-0.299883	-0.466745	-0.426788	-0.0813865	-0.364805	-0.24243	-0.233808	0.019994	-0.0602494	-0.0409028	0.15508	0.0375871	-0.0269389	0.00405971	0.0570984	0.100453	-0.0271025	-0.120097	0.0449311
	ASP03A12	GS-00050	GS_00050	K05734: p21-activated kinase 4	Immunoblotting	Conserved w hosts		4GI_OPF_2260	1	1	1	1	1	1	1	2	2	2	2	1	2	1	0		-	-	0	Y	-		-0.747054	-0.558658	-0.409346	-0.554277	-0.336254	-0.483037	-0.420924	-0.403314	-0.44808	-0.309745	-0.232525	-0.324302	-0.301793	-0.188566	-0.668098	-0.307719	-0.284038	-0.119891	-0.142422
	ASP01H01	GS-00151-3	GS_00151	C2H2	Lung overexpression	Conserved w hosts		4GI_OPF_23195	0	1	0	0	1	0	0	0	0	0	0	0	0	0	0		-	-	0	-	-		-0.430508	-0.32029	-0.322617	-0.148834	-0.310048	0.858967	-0.398643	-0.314977	-0.402456	-0.160606	-0.282098	0.127366	-0.168409	-0.00406892	0.0885982	0.231033	0.0120278	-0.226065	-0.16782
	ASP01H09	GS-00514	GS_00514	K03952: NADH dehydrogenase (ubiquinone) 1 alpha subcomplex subunit 8	Lung overexpression	Conserved w hosts		4GI_OPF_3520	1	1	1	2	1	1	1	1	1	1	1	1	1	1	0		-	-	0	Y	-		-0.724699	-0.766766	-0.702047	-0.510671	-0.698173	-0.352263	-0.392375	-0.258264	-0.24753	-0.562021	-0.184047	-0.439604	-0.265184	-0.206291	-0.39293	-0.395251	-0.353634	-0.188794	-0.280308
	ASP02D06	GS-00710	GS_00710	-	Lung overexpression	Ascaris-specific		-	-	-	-	-	-	-	-	-	-	-	-	-	-	-	-		-	-	0	-	-		-0.415281	-0.426893	-0.442778	-0.0591736	-0.4092	0.10689	-0.309378	-0.0257271	-0.0764961	-0.251542	0.0144305	-0.159116	-0.00280195	-0.00340091	-0.028428	-0.188412	-0.202379	-0.0600216	-0.0122527
	ASP01B07	GS-00850	GS_00850	-	Lung overexpression	Nematode-specific		4GI_OPF_19313	0	1	1	1	0	1	0	0	0	0	0	0	0	0	0		-	-	0	-	-		-0.476816	-0.675731	0.318053	0.339376	0.0397296	0.101553	-0.219646	-0.0550846	-0.218266	-0.219743	-0.0848303	-0.256557	0.145541	-0.0491314	0.129175	-0.110595	-0.154174	0.263834	-0.100769
	ASP02F12	GS-00892	GS_00892	-	Lung overexpression	Nematode-specific		4GI_OPF_9006	0	1	2	1	1	1	1	0	0	0	0	0	0	0	0		-	-	0	-	-		-0.795515	-0.212844	-0.336972	-0.219898	-0.439736	-0.253204	-0.249583	-0.110743	-0.219167	-0.172503	-0.202945	-0.0458648	0.173348	-0.235801	-0.364483	-0.0603399	-0.148052	-0.167754	0.13374
	ASP01B03	GS-01387	GS_01387	crb-3 ortholog	Lung overexpression	Nematode-specific		4GI_OPF_8889	1	1	1	1	1	1	1	0	0	0	0	0	0	0	0		-	-	0	Y	-		-0.592713	-0.385988	-0.448333	-0.289463	-0.28695	-0.437151	-0.265761	-0.112729	-0.0276176	0.0215119	0.0128255	0.269238	-0.102104	-0.00166554	0.297931	0.0362848	2.82119	-0.0835322	-0.104705
	ASP02B12	GS-01474	GS_01474	K05360: protein-disulfide reductase (glutathione)	Lung overexpression	Nematode-specific		4GI_OPF_16580	0	1	1	1	0	1	1	0	0	0	0	0	0	0	0		-	-	0	-	-		0.572273	-0.0815719	0.303252	0.920152	0.69643	1.12768	0.416158	0.441151	0.912845	0.899008	0.924248	0.47529	0.869589	0.414406	2.12923	0.186798	0.322194	0.439686	0.689703
	ASP01B08	GS-01565-US	GS_01565	K04438: proto-oncogene C-crk	Lung overexpression	Ascaris-specific		-	-	-	-	-	-	-	-	-	-	-	-	-	-	-	-		-	-	0	-	-		-0.519842	-0.70456	0.311165	-0.202143	-0.566649	-0.403229	-0.347428	-0.344604	-0.301751	-0.227203	-0.129858	0.114929	-0.305814	-0.179785	-0.261829	-0.242898	0.195594	-0.0846328	-0.146699
	ASP03A06	GS-01642-US	GS_01642	IPR000953-Chromo domain/shadow	Lung overexpression	Ascaris-specific		-	-	-	-	-	-	-	-	-	-	-	-	-	-	-	-		-	-	0	-	-		0.393204	-0.371906	-0.613257	-0.529252	-0.505382	-0.514522	-0.302545	-0.112378	-0.098605	0.404583	-0.0731928	0.135364	-0.0962886	0.0706665	-0.615432	0.128868	0.371714	0.170305	0.166228
	ASP01G08	GS-01943	GS_01943	IPR008833: Surfeit locus 2	Lung overexpression	Conserved w hosts		4GI_OPF_7338	0	1	0	0	1	0	0	1	1	2	1	1	0	0	0		-	-	0	-	-		-0.262865	-0.735778	0.55278	0.0495904	-0.296677	-0.0734176	-0.399648	-0.318613	-0.459449	-0.343247	-0.356274	-0.471581	-0.290062	-0.331989	-0.189328	-0.323697	-0.2192	0.123419	-0.236701
	ASP01E05	GS-01990	GS_01990	lon-8 ortholog	Pan GI nem. secretome	Nematode-specific		4GI_OPF_8799	1	1	1	1	1	1	1	0	0	0	0	0	0	0	0		-	-	0	Y	-		-0.297026	-0.396641	-0.224987	-0.370567	-0.239274	-0.339375	-0.272536	0.0537231	-0.0943451	-0.0513974	-0.117853	0.140984	-0.109935	-0.0425286	-0.166977	0.155145	-0.0116091	-0.185463	-0.0825394
	ASP02C06	GS-02038	GS_02038	K01784: UDP-glucose 4-epimerase	Necator immunoreactive orthlogs	Conserved w hosts		4GI_OPF_4471	0	1	1	1	1	1	1	1	1	1	1	1	1	1	1		-	-	0	-	-		-0.680589	-0.535713	-0.716721	-0.115647	-0.506407	-0.148926	-0.39075	-0.456778	-0.304892	-0.487859	-0.224931	-0.284372	-0.0778336	-0.366276	-0.226146	-0.398165	-0.210765	-0.217699	0.466321
	ASP01F02	GS-02127	GS_02127	K12947: signal peptidase complex subunit 2	Lung overexpression	Conserved w hosts		4GI_OPF_5364	0	1	1	1	1	1	1	1	1	1	1	1	1	1	0		-	-	0	-	-		-0.176897	-0.308172	-0.431731	-0.389495	0.14081	-0.36733	0.25053	0.150715	0.0387477	0.136009	0.0463172	0.51802	0.00674087	0.538035	1.34766	0.338918	0.220113	0.0706496	-0.0683763
	ASP02F02	GS-02402	GS_02402	IPR018618: Vacuolar import/degradation protein Vid24	Lung overexpression	Conserved w hosts		4GI_OPF_6839	1	1	0	0	0	0	0	1	1	1	1	1	0	0	2		-	-	0	-	-		-0.525033	-0.35588	-0.667945	-0.405695	-0.481989	-0.291068	-0.173454	-0.402599	-0.323884	-0.22279	-0.358558	-0.182172	-0.0803572	-0.410225	-0.12547	-0.17936	-0.220952	-0.262738	-0.0530825
	ASP01H06	GS-02719	GS_02719	IPR014744: Nuclear receptor coactivator, CREB-bp-like, interlocking	Lung overexpression	Nematode-specific		4GI_OPF_22560	0	1	0	0	0	0	1	0	0	0	0	0	0	0	0		-	-	0	-	-		-0.406701	-0.137651	-0.550376	-0.550592	-0.299341	-0.367846	-0.237398	-0.398033	-0.30216	0.0714225	-0.252266	-0.185684	-0.179311	-0.33434	-0.419105	-0.0173662	0.0617766	-0.384855	-0.0581624
	ASP02G01	GS-02845-US	GS_02845	K06238: collagen, type VI, alpha	Adult overexpressed and secreted	Nematode-specific		-	-	-	-	-	-	-	-	-	-	-	-	-	-	-	-		-	-	0	-	-		-0.526519	-0.513128	0.10056	-0.50428	-0.587663	-0.676535	-0.377938	-0.546004	-0.536015	-0.334798	-0.346353	-0.35891	-0.302329	-0.449355	-0.512861	-0.283271	-0.185561	0.0892238	-0.187631
	ASP02C09	GS-02932	GS_02932	K07993: matrix metalloproteinase-11 (stromelysin 3)	Lung overexpression	Nematode-specific		4GI_OPF_19182	0	1	1	1	0	1	0	0	0	0	0	0	0	0	0		-	-	0	-	-		-0.568777	-0.401639	-0.669242	-0.217282	-0.380706	-0.316763	-0.218315	-0.289246	-0.159851	-0.145269	-0.147696	-0.24506	0.024999	-0.154351	-0.19633	-0.132265	-0.219006	-0.155823	-0.0446555
	ASP02C11	GS-03109-US	GS_03109	K00831: phosphoserine aminotransferase	Lung overexpression	Conserved w hosts		4GI_OPF_4537	1	1	1	1	0	1	1	1	1	1	1	1	1	1	1		-	-	0	Y	-		-0.547493	-0.538857	0.286962	-0.126577	-0.659437	-0.533516	-0.32064	-0.59025	-0.626068	-0.642693	-0.406501	-0.778581	-0.244196	-0.524611	-0.520911	-0.641614	-0.374275	-0.447575	-0.0696581
	ASP02C01	GS-03145-US	GS_03145	K13106: pre-mRNA-splicing factor CWC26	Lung overexpression	Conserved w hosts		4GI_OPF_4503	1	1	1	0	1	1	1	1	1	1	1	1	1	1	1		-	-	0	-	-		-0.75618	-1.44594	-0.494711	-0.506532	-1.44612	-2	0.00342827	-1.64601	-1.84675	-2	-1.04684	-1.86182	-2	-1.1005	-2	-1.63266	-0.445065	0.209852	-0.408787
	ASP03A08	GS-03286	GS_03286	K04829: acid-sensing ion channel 1	Lung overexpression	Nematode-specific		4GI_OPF_7695	0	1	1	1	2	1	2	0	0	0	0	0	0	0	0		-	-	0	-	-		-0.446248	-0.223551	-0.131758	-0.445836	0.111022	-0.410305	0.170657	0.0663775	0.344772	0.787509	0.822931	1.2043	-0.0872623	0.835305	0.0957528	0.977022	2.76531	1.07132	-0.0955367
	ASP02G04	GS-03797	GS_03797	K03283: heat shock 70kDa protein 1/8	Intestinal Lumen	Conserved w hosts		4GI_OPF_1010	2	4	3	3	3	6	2	6	6	19	6	7	7	11	7		-	-	0	Y	-		-0.489807	0.171112	-0.744472	-0.326292	-0.296677	-0.0388762	-0.444333	1.45206	0.308947	-0.449878	0.0903546	0.050831	0.668522	-0.133882	0.502401	-0.319272	0.806628	1.39939	-0.0607091
	ASP02H06	GS-03951	GS_03951	IPR018544: Protein of unknown function DUF2003	Lung overexpression	Conserved w hosts		4GI_OPF_6139	1	1	0	1	1	0	1	1	1	1	1	1	1	0	0		-	-	0	-	-		-0.31201	-0.218503	-0.47757	-0.554859	-0.0788547	-0.359434	-0.106466	-0.247826	-0.224976	0.196435	-0.210424	0.276702	-0.216048	-0.174512	-0.20697	0.353197	0.129015	-0.244844	-0.0996771
	ASP01C01	GS-04010	GS_04010	IPR009050: Globin-like IPR012292-Globin	Lung overexpression	Nematode-specific		4GI_OPF_23389	0	1	0	0	0	1	0	0	0	0	0	0	0	0	0		-	-	0	-	-		-0.343761	-0.0919221	-0.347314	-0.295618	-0.0838223	-0.239907	-0.146622	-0.18846	-0.0993162	0.00351845	-0.128441	0.0582739	-0.0100007	-0.0896788	-0.349273	0.0572839	-0.103933	-0.100939	0.273065
	ASP02B03	GS-04605	GS_04605	K00573: protein-L-isoaspartate(D-aspartate) O-methyltransferase	Immunoblotting	Conserved w hosts		4GI_OPF_3216	1	2	1	1	2	1	1	1	1	1	1	1	1	1	0		-	-	0	Y	-		-0.966561	-0.637325	-0.82963	-0.396615	-0.745831	-0.186241	-0.388752	-0.520342	-0.494415	-0.603557	-0.509292	-0.705122	-0.220596	-0.398058	-0.434567	-0.50499	-0.447456	-0.452733	-0.134799
	ASP02D02	GS-04768	GS_04768	K04407: mitogen-activated protein kinase kinase kinase kinase 4	Lung overexpression	Ascaris-specific		-	-	-	-	-	-	-	-	-	-	-	-	-	-	-	-		-	-	0	-	-		0.609293	-0.154427	-0.440008	-0.39279	0.542023	0.209462	-0.188687	0.250802	0.335328	0.847244	0.075978	0.495169	0.289935	0.0994346	-0.195041	0.412271	0.320456	0.516454	0.241544
	ASP01F04	GS-04821	GS_04821	K08967: 1,2-dihydroxy-3-keto-5-methylthiopentene dioxygenase	Lung overexpression	Conserved w hosts		4GI_OPF_4721	0	1	1	1	0	1	1	1	2	1	1	1	1	1	1		-	-	0	-	-		-0.42322	-0.331148	-0.51672	-0.439008	-0.327164	-0.291558	0.0533231	-0.0705581	-0.0538016	0.0259397	-0.0567531	0.167379	-0.0375992	-0.078379	-0.405461	0.190876	-0.0688125	-0.0261795	-0.152347
	ASP02E08	GS-04989	GS_04989	K16575: centractin	Lung overexpression	Conserved w hosts		4GI_OPF_2351	0	1	0	1	1	1	1	2	2	2	2	2	2	1	0		-	-	0	-	-		-0.264105	-0.266543	-0.494137	-0.420839	-0.206815	-0.357723	0.0991497	-0.0499261	-0.0549508	0.0235132	-0.0810549	0.163474	-0.0251698	0.061757	-0.204519	0.153952	0.680385	0.1008	-0.0325232
	ASP01B12	GS-05104-US	GS_05104	K01253: microsomal epoxide hydrolase	Necator immunoreactive orthlogs	Ascaris-specific		-	-	-	-	-	-	-	-	-	-	-	-	-	-	-	-		-	-	0	-	-		-0.545231	-0.530229	-0.485544	-0.262565	-0.227386	-0.307321	-0.094309	-0.209561	-0.268175	-0.301847	-0.178535	-0.305552	-0.214535	-0.0702416	-0.102066	-0.190684	-0.338451	-0.167012	-0.122331
	ASP01D09	GS-05184	GS_05184	mlt-8 ortholog	Pan GI nem. secretome	Nematode-specific and conserved		4GI_OPF_7011	1	2	1	1	2	1	1	0	0	0	0	0	0	0	0		-	-	0	Y	-		-0.010088	-0.5201	0.94356	0.606341	0.412337	0.495545	-0.253213	0.233523	-0.267641	-0.264914	0.0125043	-0.268457	0.00684895	0.0220194	0.688378	-0.122112	0.082989	0.56096	0.0926952
	ASP01E08	GS-05200	GS_05200	F32D1.11 ortholog	Pan GI nem. secretome	Nematode-specific		4GI_OPF_8801	1	1	1	1	1	1	1	0	0	0	0	0	0	0	0		-	-	0	Y	-		-0.703526	-0.470491	-0.701383	-0.519932	-0.548575	-0.431562	-0.297032	-0.0584588	-0.204044	-0.461028	-0.197361	-0.1106	-0.238548	-0.0291411	-0.14331	-0.25976	-0.253743	-0.0114531	-0.171486
	ASP02A03	GS-05317	GS_05317	F40A3.6 ortholog	Vaccine clone target (reverse)	Nematode-specific		4GI_OPF_7517	1	1	1	2	1	1	1	0	0	0	0	0	0	0	0		-	-	0	Y	-		-0.792829	-0.486333	-0.688178	-0.58747	-0.636236	-0.581427	-0.368311	-0.430163	-0.354405	-0.368144	-0.409725	-0.417067	-0.30568	-0.231571	-0.548074	-0.250251	-0.293324	-0.332811	-0.144221
	ASP02F03	GS-05557-1	GS_05557	IPR001611: Leucine-rich repeat IPR003591-Leucine-rich repeat, typical subtype	Lung overexpression	Nematode-specific		4GI_OPF_7032	1	2	0	1	2	1	1	0	0	0	0	0	0	1	0		-	-	0	-	-		-0.494164	-0.448897	0.04352	-0.30686	-0.11243	-0.0479515	-0.0756098	-0.319288	-0.275792	-0.312086	-0.332822	-0.298721	-0.217184	-0.134175	0.340024	-0.209243	-0.277138	0.216203	-0.27463
	ASP02C05	GS-05590-US	GS_05590	K16197: 14-3-3 protein beta/theta/zeta	Immunoblotting	Conserved w hosts		4GI_OPF_1977	1	1	1	1	1	1	1	2	2	2	2	2	2	1	0		-	-	0	Y	-		-0.499263	-0.432728	-0.304871	-0.361534	-0.204316	-0.417237	-0.129424	-0.203572	-0.0865677	-0.112876	-0.0386668	-0.0401574	-0.223763	-0.100496	0.448357	-0.112508	0.176429	0.0415986	-0.00897015
	ASP01B10	GS-05796-1	GS_05796	-	EST - L4 elevated	Ascaris-specific		-	-	-	-	-	-	-	-	-	-	-	-	-	-	-	-		-	-	0	-	-		-0.415625	-0.360739	1.09217	-0.344141	0.0312721	-0.319591	-0.268054	0.0499677	-0.0125789	-0.103174	0.0169947	-0.0642007	-0.0842661	0.0758594	-0.234212	0.0644984	-0.0265068	0.388185	0.0232509
	ASP01H11	GS-05862-US	GS_05862	-	Lung overexpression	Ascaris-specific		-	-	-	-	-	-	-	-	-	-	-	-	-	-	-	-		-	-	0	-	-		-0.676871	-0.63312	-0.749264	-0.377249	-0.516188	-0.425994	-0.323977	-0.254389	-0.272446	-0.346566	-0.155976	-0.442227	-0.311194	-0.252531	-0.257338	-0.376452	-0.367578	-0.292948	-0.289737
	ASP02H01	GS-06020	GS_06020	IPR000504: RNA recognition motif domain IPR012677-Nucleotide-binding, alpha-beta plait IPR008191-Maternal tudor protein	Lung overexpression	Nematode-specific		4GI_OPF_11202	0	1	1	1	1	1	1	0	0	0	0	0	0	0	0		-	-	0	-	-		-0.963537	-0.555471	-0.144327	-0.548463	-0.740993	-0.642186	-0.385761	-0.704195	-0.687484	-0.629605	-0.527393	-0.878306	-0.36402	-0.556592	-0.638408	-0.689358	-0.383617	-0.483678	-0.198808
	ASP01G02	GS-06052-US	GS_06052	IPR011990: Tetratricopeptide-like helical	Lung overexpression	Ascaris-specific		-	-	-	-	-	-	-	-	-	-	-	-	-	-	-	-		-	-	0	-	-		-0.109067	-0.20097	-0.222605	-0.229323	0.0319788	-0.151888	-0.376948	-0.027269	-0.0168277	0.212063	0.0819602	0.329021	0.0127809	0.104525	1.485	0.390147	0.71005	0.32494	-0.00201936
	ASP02G11	GS-06179	GS_06179	IPR020683: Ankyrin repeat-containing domain IPR002110-Ankyrin repeat IPR021832-Protein of unknown function DUF3424	Lung overexpression	Conserved w hosts		4GI_OPF_5435	0	1	1	1	1	1	1	1	1	1	1	1	1	1	0		-	-	0	-	-		-0.803602	-0.478768	-0.749264	-0.600845	-0.62784	-0.517002	-0.45592	-0.596123	-0.507729	-0.57019	-0.470611	-0.646673	-0.347899	-0.565242	-0.545152	-0.552243	-0.547805	-0.372705	-0.093797
	ASP02F11	GS-06304	GS_06304	K13254: spastin	Ascaris allergens - PAS-1	Conserved w hosts		4GI_OPF_4100	1	1	1	1	1	1	1	1	1	1	1	1	1	1	1		-	-	0	Y	-		-0.402259	-0.213471	0.95623	0.381196	-0.172625	0.172765	0.00561324	-0.33557	-0.0310061	0.673784	0.254723	-0.441178	0.230183	-0.346487	-0.0509173	-0.333426	-0.3834	0.236534	1.09575
	ASP01A04	GS-06605-1	GS_06605	-	Lung overexpression	Ascaris-specific		-	-	-	-	-	-	-	-	-	-	-	-	-	-	-	-		-	-	0	-	-		-0.76976	-0.476506	-0.68424	-0.437038	-0.534905	-0.373194	-0.241223	-0.484801	-0.393415	-0.355084	-0.339572	-0.453474	-0.127858	-0.419641	-0.376931	-0.44621	-0.421379	-0.448347	-0.181382
	ASP02H08	GS-06778	GS_06778	K15630: GDP-D-glucose phosphorylase	Lung overexpression	Conserved w hosts		4GI_OPF_5081	0	1	1	1	1	1	1	1	1	1	1	1	1	1	0		-	-	0	-	-		-0.035261	-0.0644849	-0.441669	-0.312761	-0.175886	-0.395486	-0.226431	-0.0682889	0.387871	0.452483	-0.065882	0.74575	-0.0832303	0.350312	-0.381158	0.535582	0.290785	-0.00197043	0.100694
	ASP02B06	GS-06887	GS_06887	K00234: succinate dehydrogenase (ubiquinone) flavoprotein subunit	EST - L4 elevated	Ascaris-specific		-	-	-	-	-	-	-	-	-	-	-	-	-	-	-	-		-	-	0	-	-		-0.890896	-0.641542	-0.543225	-0.588663	-0.619492	-0.420984	-0.291773	-0.654839	-0.519739	-0.68876	-0.547853	-0.850396	-0.319571	-0.488641	-0.536059	-0.639544	-0.519509	-0.204805	-0.242471
	ASP02B09	GS-06989	GS_06989	K15336: tRNA (cytosine38-C5)-methyltransferase	Lung overexpression	Conserved w hosts		4GI_OPF_5662	1	1	0	2	1	0	0	1	1	1	1	1	1	1	0		-	-	0	-	-		-0.0952132	-0.152019	-0.427885	-0.0243295	-0.148405	-0.0862504	-0.170877	-0.0314626	0.0268469	0.155956	-0.085174	0.273827	0.0939748	0.219888	0.308065	0.291239	0.126262	0.310627	0.135039
	ASP01C02	GS-06993	GS_06993	IPR009050: Globin-like IPR012292-Globin	Vaccine clone target (reverse)	Nematode-specific		4GI_OPF_10967	1	1	1	1	1	0	1	0	0	0	0	0	0	0	0		-	-	0	Y	-		-0.354942	-0.339345	-0.491267	-0.247888	-0.35461	-0.147596	-0.199261	-0.0792141	-0.0723009	0.0293585	0.0595924	0.0603758	0.0160062	0.00631693	0.0451518	0.111558	0.155656	-0.125544	0.0413732
	ASP01C09	GS-07274	GS_07274	mlt-8 ortholog	Pan GI nem. secretome	Ascaris-specific		4GI_OPF_7011	1	2	1	1	2	1	1	0	0	0	0	0	0	0	0		-	-	0	Y	-		-0.778589	-0.819302	0.682984	0.249023	0.233736	0.0640093	-0.29329	0.107507	-0.536978	-0.708081	-0.34759	-0.801301	-0.110521	-0.250152	0.222141	-0.693647	-0.499885	0.27308	-0.318401
	ASP02D05	GS-07319-2	GS_07319	K17550: protein phosphatase 1 regulatory subunit 7	Lung overexpression	Conserved w hosts		4GI_OPF_1502	1	2	3	3	1	3	3	1	1	1	1	1	1	1	1		-	-	0	Y	-		-1.08423	-0.737583	-0.778355	-0.522779	-0.754335	-0.586628	-0.395882	-0.69664	-0.686236	-0.766659	-0.646865	-0.853652	-0.365978	-0.621943	-0.569808	-0.747627	-0.709966	-0.448347	-0.216919
	ASP02E04	GS-07450	GS_07450	-	Lung overexpression	Nematode-specific		4GI_OPF_8693	0	1	2	1	1	1	1	0	0	0	0	0	0	0	0		-	-	0	-	-		-0.56152	-0.456307	-0.146131	-0.603856	-0.16208	-0.289273	-0.19948	-0.428415	-0.416716	-0.374342	-0.488685	-0.321401	-0.296716	-0.370577	-0.473617	-0.212061	-0.262234	0.31958	-0.307522
	ASP02B08	GS-07587-US	GS_07587	K08342: cysteine protease ATG4	Lung overexpression	Conserved w hosts		4GI_OPF_2173	1	1	1	1	1	1	1	2	2	2	2	2	1	1	0		-	-	0	Y	-		-0.172817	-0.258101	-0.517888	-0.328283	-0.271609	-0.0717339	-0.185541	-0.202078	-0.0458964	0.219565	-0.136967	0.199821	0.00587594	0.0863152	-0.184205	0.309214	0.10948	-0.0269487	0.13374
	ASP02G03	GS-07691-2	GS_07691	K17768: mitochondrial import receptor subunit TOM70	Lung overexpression	Conserved w hosts		4GI_OPF_6097	0	1	0	0	1	0	0	1	1	1	1	1	1	1	2		-	-	0	-	-		0.0293982	-0.0815719	-0.36875	0.703733	2.3417	1.52162	-0.24551	0.0257414	1.4971	0.18792	0.547682	0.376733	0.152592	0.71008	2.28783	0.726929	2.20338	0.415192	0.103161
	ASP01H03	GS-07864	GS_07864	K01192: beta-mannosidase	Lung overexpression	Conserved w hosts		4GI_OPF_2919	1	1	1	2	1	1	1	1	1	1	1	1	2	1	0		-	-	0	Y	-		-0.294175	-0.416738	-0.515553	-0.433641	-0.282989	-0.185179	-0.269547	0.0529937	-0.0179479	0.0176443	0.00154054	0.139815	0.0423964	0.0724418	-0.158999	0.0653448	-0.0370961	-0.0602184	-0.109751
	ASP01H05	GS-07867-US	GS_07867	IPR019164: Protein of unknown function DUF2053, membrane	Lung overexpression	Conserved w hosts		4GI_OPF_5428	1	1	1	2	1	1	1	0	1	1	1	1	0	1	0		-	-	0	Y	-		-0.595831	-0.161677	-0.484402	-0.651041	-0.380235	-0.36733	-0.0421577	-0.307865	-0.262056	-0.0477906	-0.158144	-0.0286786	-0.242525	-0.315313	-0.426311	-0.0124462	-0.0648752	-0.341395	-0.071797
	ASP02D07	GS-08419	GS_08419	IPR013083-Zinc finger, RING/FYVE/PHD-type	Lung overexpression	Conserved w hosts		4GI_OPF_2405	0	1	1	1	1	1	1	2	2	2	2	2	1	1	0		-	-	0	-	-		-0.103509	-0.200347	-0.402321	-0.299844	-0.159657	-0.242746	0.0685792	-0.33516	-0.183914	0.28216	-0.182024	0.13806	-0.258673	-0.073463	-0.242915	0.220433	-0.0190387	-0.274107	-0.061134
	ASP02G06	GS-08462-1	GS_08462	IPR006578: MADF domain IPR004210-BESS motif	Lung overexpression	Nematode-specific		4GI_OPF_1734	1	2	3	3	1	2	1	1	1	1	1	1	1	2	1		-	-	0	Y	-		-0.790149	-0.639854	-0.682275	-0.707359	-0.638483	-0.535836	-0.333672	-0.731585	-0.563558	-0.69298	-0.60511	-0.877596	-0.365698	-0.555808	-0.534972	-0.721844	-0.593711	-0.46597	-0.198808
	ASP03A07	GS-08491	GS_08491	IPR018029: C2 membrane targeting protein IPR010734-Copine IPR008973-C2 calcium/lipid-binding domain, CaLB IPR000008-C2 calcium-dependent membrane targeting IPR002035-von Willebrand factor, type A	Lung overexpression	Conserved w hosts		4GI_OPF_1210	1	2	2	2	1	2	1	3	3	3	3	3	3	0	0		-	-	0	Y	-		-0.321656	-0.102347	0.733172	0.0245891	0.67261	0.0754513	-0.209252	0.384293	-0.0697431	0.24147	-0.0501958	0.366277	0.158247	0.160322	-0.129568	0.218152	0.00080055	0.530179	-0.0745823
	ASP02H02	GS-08505-1	GS_08505	tnt-2 ortholog	EST - L4 elevated	Nematode-specific and conserved		4GI_OPF_6214	0	2	1	2	1	2	2	0	0	0	0	0	0	1	0		-	-	0	-	-		-0.599737	-0.260693	0.189097	-0.54769	-0.479469	-0.566333	-0.312688	-0.037221	-0.315596	-0.199927	-0.246104	-0.0713571	-0.2085	-0.176619	0.674031	-0.0422214	0.820128	0.734371	-0.00344767
	ASP01E01	GS-08513-US	GS_08513	K05765: cofilin	Vaccine clone target (forward)	Conserved w hosts		4GI_OPF_5788	2	2	1	2	2	1	1	0	0	0	0	0	0	1	0		-	-	0	Y	-		-0.350657	-0.118127	-0.419677	-0.494932	-0.195604	-0.352774	-0.224203	-0.0642131	-0.210177	0.16518	-0.111538	0.1503	-0.103971	-0.109238	-0.470322	0.0930012	0.0805421	-0.0916561	-0.0467577
	ASP01E02	GS-08663-s2	GS_08663	K14427: solute carrier family 12 (potassium/chloride transporter), member 4/5/6	Immunoblotting	Conserved w hosts		4GI_OPF_1041	5	4	2	5	4	3	2	4	4	4	4	3	3	1	0		-	-	0	Y	-		-0.106285	-0.054329	-0.301348	-0.156183	-0.0209074	0.206112	-0.163173	0.205851	0.200051	0.471458	0.376537	0.549874	-0.0696053	0.2248	0.597764	0.556502	0.541625	0.0551983	0.0923132
	ASP02G12	GS-08663	GS_08663	K14427: solute carrier family 12 (K/Cl transporter)	Immunoblotting	Conserved w hosts		4GI_OPF_1041	5	4	2	5	4	3	2	4	4	4	4	3	3	1	0		-	-	0	Y	-		-0.364881	-0.267195	-0.470205	-0.41642	-0.376949	-0.289925	-0.140937	-0.113314	-0.204044	-0.00578179	-0.251108	0.111952	-0.165726	-0.158807	0.0225586	0.0708344	0.0649744	-0.178717	0.0984134
	ASP03A05	GS-08663-s1	GS_08663	K14427: solute carrier family 12 (potassium/chloride transporter), member 4/5/6	Immunoblotting	Conserved w hosts		4GI_OPF_1041	5	4	2	5	4	3	2	4	4	4	4	3	3	1	0		-	-	0	Y	-		-0.403283	-0.237527	0.541893	-0.414833	0.474484	0.0438296	-0.1481	0.0119734	0.12206	0.427977	0.99903	0.482869	-0.0466556	0.329889	-0.406455	0.459394	0.668293	0.321318	-0.075655
	ASP03A09	GS-08871	GS_08871	K12816: pre-mRNA-processing factor 17	Lung overexpression	Conserved w hosts		4GI_OPF_3571	1	1	1	1	1	1	1	1	1	1	1	1	1	1	1		-	-	0	Y	-		-0.707314	-0.434191	-0.680966	-0.442239	-0.489068	-0.566728	-0.305369	0.0047704	-0.125156	0.104348	-0.184599	-0.116174	-0.16232	0.213581	-0.616965	-0.267199	-0.209412	0.453676	-0.123662
	ASP01E09	GS-08968	GS_08968	K09848: TNF receptor-associated factor 4	Lung overexpression	Conserved w hosts		4GI_OPF_7328	0	1	0	0	0	0	0	1	1	1	1	2	1	0	0		-	-	0	-	-		-0.543725	-0.61145	-0.665355	-0.343973	-0.140421	-0.139195	-0.079431	-0.256196	-0.165302	-0.439996	0.0367144	-0.336613	0.00717313	0.0335223	0.425824	-0.285967	1.15464	-0.197319	-0.253111
	ASP02E05	GS-09137	GS_09137	K18666: activating signal cointegrator complex subunit 1	Lung overexpression	Conserved w hosts		4GI_OPF_4502	0	2	1	1	1	1	1	1	1	1	1	1	1	1	0		-	-	0	-	-		-0.481134	-0.475	0.208996	-0.484165	-0.130108	-0.441494	-0.31328	-0.22376	-0.184417	-0.0692629	-0.0886155	-0.0393628	-0.279743	-0.110964	-0.000143881	0.400916	0.0700763	-0.0494337	-0.103173
	ASP01D10	GS-09294-3	GS_09294	-	Lung overexpression	Nematode-specific		4GI_OPF_7617	1	2	1	2	1	0	1	0	0	0	0	0	0	0	0		-	-	0	Y	-		1.65123	0.367719	1.0256	0.312156	0.512958	0.0497714	-0.268972	0.266259	0.271661	0.389365	0.707224	0.339648	0.311709	0.241127	1.4858	0.331901	0.179456	0.718512	0.36828
	ASP01H07	GS-09330	GS_09330	IPR023415: Low-density lipoprotein (LDL) receptor class A, conserved site IPR002172-Low-density lipoprotein (LDL) receptor class A repeat	Necator immunoreactive orthlogs	Nematode-specific		4GI_OPF_17276	0	1	0	1	1	1	0	0	0	0	0	0	0	1	0		-	-	0	-	-		-0.553921	-0.682667	0.656314	0.0746682	0.142775	0.00446665	-0.382155	-0.104451	-0.430671	-0.167276	-0.40264	-0.299355	-0.255688	-0.29408	0.505222	-0.298435	-0.0918636	0.329078	-0.321451
	ASP01A06	GS-09704	GS_09704	-	Lung overexpression	Nematode-specific		4GI_OPF_22905	0	1	0	0	1	0	0	0	0	0	0	0	0	0	0		-	-	0	-	-		-0.291645	-0.213471	-0.370858	-0.000853168	-0.103477	-0.194463	0.178341	0.121093	0.159007	0.153347	0.200766	0.364877	0.062813	0.209899	0.765052	0.229901	0.724379	-0.0120241	-0.0264951
	ASP01D11	GS-10140-US	GS_10140	IPR000971: Globin, subset IPR012292-Globin	Pan GI nem. secretome	Nematode-specific		4GI_OPF_8772	1	1	1	1	1	1	1	0	0	0	0	0	0	0	0		-	-	0	Y	-		-0.588049	-0.632281	-0.543819	-0.220206	-0.249543	-0.0720144	-0.296798	-0.0270486	-0.0535718	-0.271209	0.00993208	-0.23426	-0.0367078	0.0145193	-0.131621	-0.162417	-0.272893	0.0406812	-0.171944
	ASP01G10	GS-10343-1	GS_10343	K02870: large subunit ribosomal protein L12e	EST - L4 elevated	Conserved w hosts		4GI_OPF_2560	1	1	1	1	1	1	1	1	1	1	2	1	1	1	2		-	-	0	Y	-		-0.839181	-0.69664	-0.818077	-0.246789	-0.719425	-0.296138	-0.325887	-0.400314	-0.473519	-0.639976	-0.357104	-0.746238	-0.274742	-0.365418	0.042969	-0.0712282	-0.414905	-0.433357	-0.17011
	ASP01A12	GS-10377	GS_10377	-	Lung overexpression	Nematode-specific		-	-	-	-	-	-	-	-	-	-	-	-	-	-	-	-		-	-	0	-	-		-0.778589	-0.682667	-0.730191	-0.531162	-0.454508	-0.368363	-0.289209	-0.471846	-0.438749	-0.510227	-0.394311	-0.654967	-0.315376	-0.272673	-0.178817	-0.426145	-0.56822	-0.403586	-0.214554
	ASP02E03	GS-11134-US	GS_11134	K02902: large subunit ribosomal protein L28	Lung overexpression	Conserved w hosts		4GI_OPF_5598	0	1	0	1	2	1	0	1	1	1	1	1	1	1	0		-	-	0	-	-		-0.571843	-0.569063	0.0914001	-0.337944	-0.210154	-0.120798	-0.268628	-0.330258	-0.416273	-0.597173	-0.361885	-0.764943	-0.20149	-0.305398	-0.42816	-0.549973	-0.538797	-0.027622	-0.322724
	ASP02A04	GS-11284	GS_11284	C30H6.9 ortholog	Lung overexpression	Nematode-specific		4GI_OPF_20788	0	1	0	1	0	1	0	0	0	0	0	0	0	0	0		-	-	0	-	-		-0.590379	-0.470491	-0.669242	-0.578162	-0.45253	0.266259	-0.0760116	-0.252198	0.730225	-0.216197	-0.201826	-0.360728	-0.22592	1.42164	-0.342599	-0.264006	0.373069	2.29782	-0.146248
	ASP02H07	GS-11303-US	GS_11303	IPR002048: Calcium-binding EF-hand IPR018247-EF-Hand 1, calcium-binding site IPR018249-EF-HAND 2 IPR011992-EF-hand-like domain	Lung overexpression	Conserved w hosts		4GI_OPF_5716	0	1	1	1	0	1	1	1	1	1	1	1	1	1	0		-	-	0	-	-		-0.10851	0.274106	0.214632	-0.386208	0.417214	0.00792093	-0.12028	-0.117062	-0.0842192	0.152564	-0.0252494	0.734024	0.024999	0.228671	-0.0167441	0.306174	0.362257	0.213926	0.164048
	ASP02E10	GS-11463	GS_11463	IPR001251: Cellular retinaldehyde-binding/triple function, C-terminal	Lung overexpression	Nematode-specific		4GI_OPF_11266	0	1	1	1	1	1	1	0	0	0	0	0	0	0	0		-	-	0	-	-		-0.226773	-0.149614	-0.401243	-0.290919	-0.00125379	-0.0821485	-0.188253	0.109112	0.607239	0.105563	0.316135	0.251599	0.0641639	0.128372	0.0676351	0.342762	0.178423	0.217015	0.023852
	ASP02C12	GS-11589-1	GS_11589	K01B6.3 ortholog	Lung overexpression	Nematode-specific		4GI_OPF_8649	0	1	1	2	1	1	1	0	0	0	0	0	0	0	0		-	-	0	-	-		-0.159494	-0.269804	-0.529028	-0.17711	-0.213081	-0.264058	-0.330912	-0.225403	-0.093164	-0.0707871	-0.174141	0.0637078	-0.0556563	-0.0199243	-0.183069	0.0632279	-0.130114	-0.0881402	-0.0138968
	ASP01F08	GS-11879	GS_11879	K09057: hepatic leukemia factor	Pan GI nem. secretome	Nematode-specific and conserved		4GI_OPF_7658	1	1	1	2	1	1	1	0	0	0	0	0	0	0	0		-	-	0	Y	-		-0.676045	-0.559455	-0.813769	-0.486015	-0.655449	-0.403406	-0.341137	-0.394759	-0.556053	-0.531897	-0.536764	-0.569701	-0.355104	-0.369716	-0.170069	-0.427037	-0.517714	-0.330435	-0.224752
	ASP02H12	GS-12016	GS_12016	K19199: -	Necator immunoreactive orthlogs	Conserved w hosts		4GI_OPF_3191	1	1	1	2	2	1	1	1	1	1	1	1	1	1	0		-	-	0	Y	-		-0.685148	-0.278972	-0.469076	-0.0839069	-0.27379	0.060559	-0.171735	-0.128364	-0.246611	0.151257	-0.317397	0.334957	0.413051	-0.0607594	-0.141103	0.0328272	0.403828	-0.267957	0.717093
	ASP01C07	GS-12110	GS_12110	IPR002173: Carbohydrate/puine kinase, PfkB, conserved site IPR011611-Carbohydrate/purine kinase IPR007342-Pseudouridine-5'-phosphate glycosidase	Lung overexpression	Nematode-specific		4GI_OPF_19070	0	1	1	1	0	0	1	0	0	0	0	0	0	0	0		-	-	0	-	-		-0.671927	-0.646619	-0.704039	-0.532118	-0.511032	-0.405702	-0.29961	-0.294276	-0.291555	-0.343247	-0.139642	-0.380214	-0.222748	-0.231571	-0.495659	-0.215141	-0.362521	-0.290522	-0.22
	ASP01B11	GS-12274	GS_12274	Bm-DAP-1	Pan GI nem. secretome	Nematode-specific		4GI_OPF_7637	1	1	1	2	1	1	1	0	0	0	0	0	0	0	0		-	-	0	Y	-		-0.571076	-0.548327	-0.673139	-0.313746	-0.297564	-0.28309	-0.0895354	-0.0529517	-0.0367848	-0.245677	0.0866976	-0.286728	-0.237907	-0.0305015	-0.310304	-0.186899	-0.31748	0.057649	-0.146925
	ASP03A10	GS-12367	GS_12367	K01895: acetyl-CoA synthetase	Lung overexpression	Conserved w hosts		4GI_OPF_1489	1	2	1	2	1	1	1	2	2	2	2	2	2	1	2		-	-	0	Y	-		-0.354282	-0.210336	-0.468511	-0.630015	0.096232	-0.323259	0.30716	0.093792	0.550711	0.440335	0.0702796	0.606478	-0.112985	0.722489	-0.570179	0.493281	0.328062	-0.0951807	0.0610288
	ASP02A10	GS-12395	GS_12395	IPR017972: Cytochrome P450, conserved site IPR002401-Cytochrome P450, E-class, group I IPR001128-Cytochrome P450	Lung overexpression	Conserved w hosts		4GI_OPF_5644	0	1	3	1	0	0	1	1	1	1	1	1	1	0	0		-	-	0	-	-		-0.481134	-0.333875	-0.28138	-0.168167	-0.581164	-0.0480895	-0.295394	-0.355769	-0.410083	-0.235726	-0.243416	-0.230477	-0.176485	-0.172858	0.252055	-0.242113	-0.10178	-0.263644	-0.0149253
	ASP02B02	GS-12433-1	GS_12433	IPR011992: EF-hand-like domain	Lung overexpression	Ascaris-specific		-	-	-	-	-	-	-	-	-	-	-	-	-	-	-	-		-	-	0	-	-		0.285503	0.268723	-0.270022	-0.289948	1.19245	1.82871	-0.0585387	0.0711202	0.672579	1.37594	0.185175	0.334037	-0.042288	2.59227	1.1531	2.33857	1.15656	1.03138	0.147044
	ASP02G02	GS-12996-US	GS_12996	IPR002035: von Willebrand factor, type A IPR001304-C-type lectin IPR016187-C-type lectin fold IPR016186-C-type lectin-like	Adult overexpressed and secreted	Nematode-specific		4GI_OPF_23421	0	1	0	0	0	1	0	0	0	0	0	0	0	0	0		-	-	0	-	-		-0.626985	-0.39024	-0.0010968	-0.446197	-0.517739	-0.450217	-0.327321	-0.302521	-0.405385	-0.306688	-0.279932	-0.371855	-0.310655	-0.385122	-0.507519	-0.36415	-0.179115	-0.276392	-0.102298
	ASP01B04	GS-12998-US	GS_12998	-	Lung overexpression	Ascaris-specific		-	-	-	-	-	-	-	-	-	-	-	-	-	-	-	-		-	-	0	-	-		-0.265966	-0.423985	-0.559364	-0.269083	-0.4025	-0.314438	-0.241674	-0.0715805	-0.118412	-0.0334532	-0.0130996	0.0681386	-0.0556563	-0.035	0.205215	0.0551551	-0.0105989	-0.126471	-0.11151
	ASP02H05	GS-13054-US	GS_13054	K12316: lysosomal alpha-glucosidase	Adult overexpressed and secreted	Ascaris-specific		-	-	-	-	-	-	-	-	-	-	-	-	-	-	-	-		-	-	0	-	-		-0.827682	-0.498521	-0.696748	-0.783383	-0.590923	-0.534869	-0.209473	-0.474698	-0.492234	-0.293281	-0.455425	-0.355115	-0.430516	-0.327969	-0.661359	-0.276553	-0.32071	-0.286142	-0.301486
	ASP03B01	GS-13154	GS_13154	K15029: translation initiation factor 3 subunit L	Lung overexpression	Conserved w hosts		4GI_OPF_4584	1	1	1	1	1	1	1	1	1	1	1	1	1	1	0		-	-	0	Y	-		-0.722994	-0.249064	-0.560567	-0.584295	-0.355534	-0.659785	-0.342707	-0.260594	-0.12407	0.318477	-0.110313	0.38741	-0.247286	2.26959	-0.696993	0.427163	0.254202	-0.122972	0.00205375
	ASP01B01	GS-13493	GS_13493	F18A11.3 ortholog	Pan GI nem. secretome	Nematode-specific		4GI_OPF_8600	1	1	1	2	0	1	1	0	0	0	0	0	0	0	0		-	-	0	Y	-		-0.123617	-0.442997	-0.3411	-0.26765	-0.252552	-0.282928	-0.342707	-0.0792141	-0.136913	-0.0799665	-0.0950041	0.0713301	-0.0974499	-0.141212	-0.123562	0.132709	-0.0205631	-0.0527585	-0.065816
	ASP02H09	GS-13759	GS_13759	K04354: serine/threonine-protein phosphatase 2A regulatory subunit B	Lung overexpression	Conserved w hosts		4GI_OPF_1180	1	1	2	1	1	1	1	3	4	4	4	3	2	1	1		-	-	0	Y	-		-0.739707	-0.222288	-0.690151	-0.361364	-0.336711	-0.385517	-0.234593	-0.381035	-0.41023	-0.164344	-0.336909	-0.469082	-0.187944	-0.39385	-0.419773	-0.322036	-0.367254	-0.377725	-0.0097901
	ASP02H10	GS-14001	GS_14001	IPR020846: Major facilitator superfamily domain IPR005828-General substrate transporter IPR016196-Major facilitator superfamily domain, general substrate transporter	Lung overexpression	Nematode-specific		4GI_OPF_19019	0	1	1	1	0	1	0	0	0	0	0	0	0	0	0		-	-	0	-	-		-0.499263	-0.214728	0.470972	0.0640823	0.125	0.155379	-0.057745	0.0799453	-0.0362172	0.000328247	0.154353	0.206312	0.517483	0.0616293	0.0752502	0.259047	0.00271953	0.039947	0.452398
	ASP02A06	GS-14489-US	GS_14489	-	Lung overexpression	Ascaris-specific		-	-	-	-	-	-	-	-	-	-	-	-	-	-	-	-		-	-	0	-	-		-0.776377	-0.573891	-0.550973	-0.654575	-0.47394	-0.418307	-0.181429	-0.390784	-0.409642	-0.559023	-0.43513	-0.585273	-0.249737	-0.0699619	-0.503259	-0.435394	-0.488472	0.200846	-0.230475
	ASP01B06	GS-14522-US	GS_14522	IPR010463: Protein of unknown function DUF1057	Lung overexpression	Ascaris-specific		-	-	-	-	-	-	-	-	-	-	-	-	-	-	-	-		-	-	0	-	-		-0.266587	-0.290846	-0.46344	-0.101533	-0.314981	-0.164694	-0.200794	0.157226	0.00869953	0.0377285	0.0211519	0.107893	0.00641658	0.121896	0.163069	0.194362	0.520874	-0.110282	-0.061559
	ASP02B01	GS-14563	GS_14563	IPR006977: Yip1 domain	Lung overexpression	Conserved w hosts		4GI_OPF_3835	1	1	1	0	1	1	2	1	1	1	1	1	1	1	1		-	-	0	-	-		-0.285025	-0.118715	-0.1892	-0.361534	0.890301	-0.456246	-0.330193	0.034003	0.0784915	0.207921	0.328574	0.295718	-0.237011	0.361868	-0.0263892	0.366649	0.226124	0.22592	-0.0653897
	ASP01H08	GS-14819-US	GS_14819	B0511.12 ortholog	Lung overexpression	Ascaris-specific		-	-	-	-	-	-	-	-	-	-	-	-	-	-	-	-		-	-	0	-	-		-0.282197	-0.743916	0.273863	-0.188065	-0.656588	-0.329282	-0.410627	-0.348867	-0.48959	-0.3644	-0.283083	-0.469261	-0.275267	-0.31747	-0.456016	-0.371576	-0.222511	-0.259571	-0.195539
	ASP01C06	GS-14911	GS_14911	K00134: glyceraldehyde 3-phosphate dehydrogenase	EST - L4 elevated	Ascaris-specific		-	-	-	-	-	-	-	-	-	-	-	-	-	-	-	-		-	-	0	-	-		-0.223153	-0.407373	-0.456147	-0.350028	-0.373669	-0.419198	-0.267136	-0.0769312	0.056204	0.0185046	-0.0475142	0.075493	0.0226492	0.0545896	-0.0988492	0.399239	0.171764	-0.132459	-0.0692307
	ASP01A02	GS-14953	GS_14953	-	Lung overexpression	Ascaris-specific		-	-	-	-	-	-	-	-	-	-	-	-	-	-	-	-		-	-	0	-	-		1.01363	-0.44742	-0.412058	-0.280602	-0.30201	-0.180333	-0.317787	-0.247056	0.00263615	0.0124712	-0.0292119	-0.00935884	-0.0782921	-0.00433621	-0.188045	0.153156	-0.0338427	-0.0920585	0.0280526
	ASP02F08	GS-15316	GS_15316	IPR009007: Peptidase aspartic, catalytic	Intestinal Lumen	Nematode-specific		4GI_OPF_7777	1	1	1	1	1	2	1	0	0	0	0	0	0	0	0		-	-	0	Y	-		-0.440632	-0.157443	-0.430081	-0.254182	-0.0968958	-0.288295	0.365502	-0.297861	-0.0222126	0.177429	-0.196247	0.260876	0.140624	0.143893	0.168753	0.35285	0.124117	-0.0555024	-0.0747968
	ASP02B11	GS-15461	GS_15461	IPR003198: Amidinotransferase	Lung overexpression	Nematode-specific		4GI_OPF_6988	1	1	2	2	0	2	1	0	0	0	0	0	0	0	0		-	-	0	Y	-		-0.846125	-0.399495	-0.657613	0.172478	-0.62784	-0.0450577	-0.0942072	-0.593184	-0.471522	-0.501567	-0.405213	-0.563405	0.0283037	-0.460497	-0.193039	-0.443498	-0.564015	-0.313914	0.122934
	ASP01G06	GS-15623-3	GS_15623	IPR002602: Domain of unknown function DB	Lung overexpression	Ascaris-specific		-	-	-	-	-	-	-	-	-	-	-	-	-	-	-	-		-	-	0	-	-		-0.704367	-0.272417	-0.576295	-0.628175	-0.413523	-0.480428	-0.174636	-0.605964	-0.410672	-0.23915	-0.335273	-0.323012	-0.265706	-0.443363	-0.550819	-0.328692	-0.27461	-0.477751	-0.12566
	ASP02C04	GS-15771-s1	GS_15771	K06826: nidogen (entactin)	Immunoblotting	Conserved w hosts		4GI_OPF_2383	1	1	0	1	1	1	1	2	2	2	2	2	1	1	0		-	-	0	-	-		1.24872	1.35211	0.915288	0.579427	0.366008	0.121928	-0.219313	0.0700905	0.307875	0.369272	0.201048	0.176414	-0.0171257	0.260946	0.30037	0.70347	0.22305	0.994528	0.400575
	ASP02C08	GS-15771-s2	GS_15771	K06826: nidogen (entactin)	Immunoblotting	Conserved w hosts		4GI_OPF_2383	1	1	0	1	1	1	1	2	2	2	2	2	1	1	0		-	-	0	-	-		-0.370209	-0.302819	0.162373	-0.478626	0.243226	-0.136406	-0.208261	-0.0363336	-0.009679	0.0533451	0.0894413	0.462164	0.073688	0.206554	-0.272058	0.403596	0.131076	0.409732	-0.00161153
	ASP01F03	GS-16036	GS_16036	IPR009947: NADH:ubiquinone oxidoreductase subunit B14.5a	Vaccine clone target (reverse)	Nematode-specific and conserved		4GI_OPF_8504	1	1	1	1	1	1	1	0	0	0	0	0	0	0	0		-	-	0	Y	-		-0.514669	-0.37401	-0.503937	-0.520121	-0.385416	-0.181543	0.145548	-0.0330106	-0.0938725	-0.0750636	-0.0255792	-0.00832186	-0.0499118	-0.067167	-0.420443	-0.0477017	-0.0980197	-0.0954832	-0.142647
	ASP01A11	GS-16253	GS_16253	-	Lung overexpression	Ascaris-specific		-	-	-	-	-	-	-	-	-	-	-	-	-	-	-	-		-	-	0	-	-		-0.754873	-0.675731	-0.75201	-0.517091	-0.494147	-0.3492	-0.428087	-0.212691	-0.282238	-0.377545	-0.155976	-0.491729	-0.239701	-0.274445	-0.401492	-0.337056	-0.460385	-0.317439	-0.287001
	ASP01F06	GS-16378-US	GS_16378	IPR002035: von Willebrand factor, type A	Adult overexpressed and secreted	Ascaris-specific		-	-	-	-	-	-	-	-	-	-	-	-	-	-	-	-		-	-	0	-	-		-0.010608	-0.417461	-0.546796	0.0439579	-0.247826	-0.39654	-0.319808	0.100464	1.60382	0.234329	-0.0958696	0.22462	0.0593781	0.694437	0.815795	0.494382	0.191357	-0.138057	0.349062
	ASP03A02	GS-16407	GS_16407	K01920: glutathione synthase	Lung overexpression	Conserved w hosts		4GI_OPF_2680	2	1	1	1	1	1	1	1	1	1	1	1	1	2	1		-	-	0	Y	-		-0.689304	-0.365614	0.123209	-0.611311	0.259007	-0.290089	-0.350948	-0.076361	-0.129266	0.267518	-0.0490219	0.42263	-0.120048	0.0655821	-0.544423	0.320247	0.392354	0.255556	-0.0799539
	ASP01C04	GS-16413	GS_16413	IPR007829: TM2	Lung overexpression	Conserved w hosts		4GI_OPF_3789	1	1	1	2	1	1	1	1	1	1	1	1	1	1	0		-	-	0	Y	-		-0.107397	-0.333875	-0.0175192	-0.143128	0.00667709	-0.0491935	-0.226654	0.176682	-0.00722979	0.164532	0.170998	0.203518	0.0734816	0.15327	0.359645	0.359249	0.135341	0.0938302	0.325364
	ASP02C07	GS-17082	GS_17082	IPR019153: DDRGK domain containing protein	Lung overexpression	Conserved w hosts		4GI_OPF_3857	1	1	1	2	1	1	1	1	1	1	1	1	1	1	0		-	-	0	Y	-		0.856562	0.838323	0.123209	0.994376	0.838122	-0.262777	0.415944	0.340556	0.631661	0.816161	1.6822	0.866265	0.133514	0.999601	0.161281	1.22252	0.5232	1.01064	0.16059
	ASP01A08	GS-17452	GS_17452	K13855: solute carrier family 4 (anion exchanger) 2	Lung overexpression	Ascaris-specific		-	-	-	-	-	-	-	-	-	-	-	-	-	-	-	-		-	-	0	-	-		-0.224057	0.655852	0.729486	1.05933	-0.0819096	0.0601751	0.224747	0.557987	1.50172	0.106372	0.708911	3.86009	0.82032	0.109845	2.18529	0.298816	3.66902	0.274798	-0.0924935
	ASP01D05	GS-17649-US	GS_17649	IPR001678: Bacterial Fmu (Sun)/eukaryotic nucleolar NOL1/Nop2p IPR023267-RNA (C5-cytosine) methyltransferase	Lung overexpression	Conserved w hosts		4GI_OPF_4033	1	2	1	1	1	1	1	1	1	1	1	1	1	1	0		-	-	0	Y	-		-0.291329	-0.482545	-0.468511	-0.343638	-0.275101	-0.276934	-0.223535	-0.0145425	9.29838e-05	-0.0683491	-0.0311973	0.0949235	0.0975314	0.031568	-0.249291	0.156734	-0.0746069	-0.0451423	-0.0541394
	ASP02A09	GS-18356	GS_18356	Bm1_18135 MGC80088 protein	Lung overexpression	Conserved w hosts		4GI_OPF_5139	1	1	1	1	1	1	1	1	1	1	1	1	1	0	0		-	-	0	Y	-		-0.056311	-0.140036	-0.437244	-0.122684	-0.0103194	-0.211511	0.321034	0.254705	0.162868	0.273297	0.222314	0.391835	0.152982	0.199725	0.339728	0.267347	0.264948	0.186818	0.0815754
	ASP01B02	GS-18561	GS_18561	-	Lung overexpression	Ascaris-specific		-	-	-	-	-	-	-	-	-	-	-	-	-	-	-	-		-	-	0	-	-		-0.154888	-0.348967	-0.374555	-0.191987	-0.078092	-0.178218	-0.314939	0.0935893	0.0732412	0.10029	0.012183	0.225722	0.154544	0.102665	-0.0317472	0.239682	0.0297298	-0.0414463	0.0480862
	ASP01C03	GS-18659	GS_18659	K16833: protein phosphatase inhibitor 2	Lung overexpression	Conserved w hosts		4GI_OPF_3685	1	1	0	2	1	1	1	1	1	1	1	1	1	1	1		-	-	0	-	-		-0.181573	-0.39095	0.158358	0.0170295	-0.101926	-0.163199	-0.276802	0.0612047	-0.141422	-0.0606053	0.537895	-0.0172904	-0.0449742	-0.16104	-0.0577981	0.0800771	-0.1171	-0.143572	-0.15688
	ASP01A03	GS-18764	GS_18764	K04543: guanine nucleotide-binding protein G(I)/G(S)/G(O) subunit gamma-7	Lung overexpression	Conserved w hosts		4GI_OPF_6422	0	1	0	0	1	1	1	1	1	1	1	1	1	0	0		-	-	0	-	-		-0.437133	-0.440055	-0.513223	-0.0313394	-0.442188	-0.328611	-0.287928	-0.209311	-0.144111	-0.0943111	-0.143216	-0.0350004	-0.0862244	-0.144743	-0.00590715	-0.00420916	-0.161443	-0.14024	-0.180228
	ASP01F11	GS-19133	GS_19133	K09578: peptidyl-prolyl cis-trans isomerase NIMA-interacting 1	Lung overexpression	Conserved w hosts		4GI_OPF_3707	0	1	1	1	1	1	1	1	1	1	1	1	2	1	1		-	-	0	-	-		-0.648269	-0.559455	-0.0816871	-0.215746	-0.106585	-0.0866755	-0.335234	-0.075905	-0.173891	-0.317324	-0.15057	-0.175464	-0.139892	-0.121507	-0.238041	-0.208732	-0.195284	0.125929	-0.104705
	ASP02B04	GS-19394	GS_19394	K12836: splicing factor U2AF 35 kDa subunit	Lung overexpression	Conserved w hosts		4GI_OPF_1831	1	3	1	1	2	1	1	2	1	2	2	2	1	1	0		-	-	0	Y	-		-0.950009	-0.618083	-0.833987	-0.550011	-0.667446	-0.468748	-0.431938	-0.633546	-0.55118	-0.596734	-0.397509	-0.659843	-0.34638	-0.542355	-0.544058	-0.562667	-0.501658	-0.416378	-0.173092
	ASP02E07	GS-19782	GS_19782	IPR022364: F-box domain, Skp2-like	Lung overexpression	Nematode-specific		4GI_OPF_23166	0	1	0	0	1	0	0	0	0	0	0	0	0	0	0		-	-	0	-	-		-0.39003	-0.313545	-0.575079	-0.551754	-0.370397	-0.473001	-0.00620595	-0.389367	-0.21351	0.0667164	-0.256131	-0.0253969	-0.260103	-0.174963	-0.421447	0.151164	0.0682449	-0.244732	-0.0530825
	ASP02D10	GS-19789-US	GS_19789	K10755: replication factor C subunit 2/4	Lung overexpression	Conserved w hosts		4GI_OPF_2940	1	1	1	1	1	1	1	1	1	2	1	1	1	1	1		-	-	0	Y	-		-0.708579	-0.290846	-0.539663	-0.0153474	-0.466935	0.189008	-0.0583402	-0.199096	-0.215307	-0.13073	-0.244184	-0.0754237	0.329274	-0.143859	0.044182	-0.0814966	-0.169688	-0.166165	0.215645
	ASP01G09	GS-20164-US	GS_20164	IPR011038: Calycin-like IPR014878-Domain of unknown function DUF1794	Lung overexpression	Conserved w hosts		4GI_OPF_3462	1	2	1	1	2	1	1	1	1	1	1	1	1	0	0		-	-	0	Y	-		-1.08477	-0.855093	-0.961635	-0.666069	-0.907151	-0.551395	-0.487771	-0.728715	-0.549721	-0.809788	-0.506988	-0.899779	-0.449074	-0.47228	-0.66532	-0.784515	-0.717089	-0.534177	-0.401236
	ASP02H11	GS-20310	GS_20310	K14308: nuclear pore complex protein Nup54	Lung overexpression	Conserved w hosts		4GI_OPF_3549	1	1	1	1	1	1	1	1	1	1	1	1	1	1	1		-	-	0	Y	-		-1.14515	-0.503118	-0.694105	-0.601045	-0.730169	-0.479312	-0.461814	-0.679393	-0.593138	-0.639071	-0.470611	-0.756648	-0.193397	-0.609895	-0.749205	-0.616625	-0.577914	-0.44912	-0.107774
	ASP01H12	GS-20314	GS_20314	K01872: alanyl-tRNA synthetase	Lung overexpression	Conserved w hosts		4GI_OPF_1511	1	2	1	2	2	1	1	2	2	2	2	2	2	1	1		-	-	0	Y	-		-0.834571	-0.562651	-0.800209	-0.693393	-0.526036	-0.430663	-0.380417	-0.536876	-0.571595	-0.547093	-0.522264	-0.659233	-0.374259	-0.405805	-0.53461	-0.575804	-0.517355	-0.480119	-0.307522
	ASP01E07	GS-20376	GS_20376	IPR008584: Protein of unknown function DUF866, eukaryotic	Lung overexpression	Conserved w hosts		4GI_OPF_3749	1	1	1	1	1	1	1	1	1	1	1	1	1	1	1		-	-	0	Y	-		-0.927741	-0.596636	-0.810903	-0.701971	-0.446119	-0.559631	-0.334753	-0.375413	-0.496131	-0.537577	-0.333843	-0.570084	-0.36081	-0.374372	-0.410438	-0.501539	-0.567477	-0.359203	-0.291979
	ASP01C10	GS-20427-s1	GS_20427	K05658: ATP-binding cassette, subfamily B (MDR/TAP), member 1	Ascaris allergens - PGP-1	Conserved w hosts		4GI_OPF_1015	1	8	5	13	1	13	5	5	4	5	5	5	6	4	1		-	-	0	Y	-		0.430074	-0.188575	1.01655	0.534944	0.277003	0.575171	-0.214329	0.332249	0.448496	0.089822	0.228965	0.322648	0.359974	0.275221	1.48785	0.2916	0.286682	1.16008	0.521844
	ASP02D12	GS-20427-US	GS_20427	K05658: ATP-binding cassette, subfamily B (MDR/TAP), member 1	Ascaris allergens - PGP-1	Conserved w hosts		4GI_OPF_1015	1	8	5	13	1	13	5	5	4	5	5	5	6	4	1		-	-	0	Y	-		-0.674809	-0.132894	-0.342134	0.765008	-0.025679	-0.00541029	0.293151	0.157808	0.168098	-0.0315226	-0.104727	0.020669	0.518165	0.216795	0.479717	0.0948677	-0.00555863	0.175747	0.721423
	ASP02E12	GS-20427-s2	GS_20427	K05658: ATP-binding cassette, subfamily B (MDR/TAP), member 1	Ascaris allergens - PGP-1	Conserved w hosts		4GI_OPF_1015	1	8	5	13	1	13	5	5	4	5	5	5	6	4	1		-	-	0	Y	-		-0.0448153	-0.126969	-0.142525	0.316622	-0.0621672	0.440566	-0.0620164	0.238023	2.239	0.408964	0.198509	1.35675	-0.0863397	0.873192	0.674579	0.757364	1.27927	0.818075	1.27003
	ASP02D01	GS-20854	GS_20854	IPR007052: CS-like domain IPR017447-CS domain IPR008978-HSP20-like chaperone	Lung overexpression	Conserved w hosts		4GI_OPF_5272	1	1	1	0	1	1	1	1	1	1	1	1	1	1	0		-	-	0	-	-		-0.558856	-0.363523	-0.567805	-0.502406	-0.409679	-0.342079	-0.100733	-0.286078	-0.243201	-0.145912	-0.307538	-0.222789	-0.250512	-0.167161	-0.310614	-0.159447	0.117818	-0.143468	-0.138157
	ASP02E02	GS-20865	GS_20865	IPR000953: Chromo domain/shadow IPR023780-Chromo domain IPR016197-Chromo domain-like	Lung overexpression	Conserved w hosts		4GI_OPF_5619	0	1	1	1	1	0	1	1	1	2	1	1	1	0	0		-	-	0	-	-		-0.616261	-0.319614	-0.665355	-0.478258	-0.413042	-0.404288	-0.237174	-0.37205	-0.265245	-0.287244	-0.191428	-0.340523	-0.312811	-0.378351	-0.370451	-0.256583	-0.279773	-0.285451	-0.0530825
	ASP02B07	GS-20993	GS_20993	Y54G9A.7 ortholog	Pan GI nem. secretome	Nematode-specific		4GI_OPF_7623	1	1	2	1	1	1	1	0	0	0	0	0	0	0	0		-	-	0	Y	-		0.0369662	-0.292172	0.0833371	-0.252921	0.102974	-0.160363	-0.241674	-0.0601489	0.11523	0.367472	0.0725925	0.302002	-0.00563354	0.167577	0.686825	0.335062	0.590042	0.138246	-0.035025
	ASP02A12	GS-21417	GS_21417	K11519: Derlin-1	Lung overexpression	Conserved w hosts		4GI_OPF_4190	1	1	1	1	1	1	1	1	1	1	1	1	1	1	0		-	-	0	Y	-		-0.412186	-0.347589	-0.358776	-0.178905	-0.401546	0.0805076	-0.272882	-0.119879	-0.248845	-0.205274	-0.250723	-0.119529	-0.111224	0.000200992	-0.0877787	-0.0046532	-0.180061	-0.0344692	-0.0547738
	ASP02G07	GS-21452	GS_21452	K12504: decaprenyl-diphosphate synthase subunit 1	Lung overexpression	Conserved w hosts		4GI_OPF_3022	1	1	1	2	1	1	1	1	1	1	1	1	1	1	1		-	-	0	Y	-		-0.171073	-0.419633	-0.00600393	-0.563236	-0.0742844	-0.342417	-0.307726	-0.465561	-0.275926	0.0971709	-0.235383	0.142151	-0.175995	0.25716	-0.365611	0.237806	0.0527043	0.0538349	-0.102517
	ASP01G03	GS-21536-US	GS_21536	K02881: large subunit ribosomal protein L18	Lung overexpression	Conserved w hosts		4GI_OPF_3737	1	1	1	2	1	1	1	1	1	1	1	1	1	1	0		-	-	0	Y	-		-0.616261	-0.50619	-0.621392	-0.465238	-0.463942	-0.231893	-0.269662	-0.349555	-0.279146	-0.423543	-0.255744	-0.538491	-0.205992	-0.330983	-0.295958	-0.475147	-0.415573	-0.382146	-0.247298
	ASP03A03	GS-21575-US	GS_21575	IPR018791: Barkor	Lung overexpression	Nematode-specific		4GI_OPF_8545	0	1	1	2	1	1	1	0	0	0	0	0	0	0	0		-	-	0	-	-		-0.458256	-0.386696	-0.633365	-0.563041	-0.428999	-0.550613	-0.334753	-0.198848	0.407947	0.273537	-0.195319	0.099981	-0.182881	0.094326	-0.546065	0.0800771	-0.117916	-0.268184	-0.129888
	ASP01E10	GS-22388-2	GS_22388	K01969: 3-methylcrotonyl-CoA carboxylase beta subunit	Lung overexpression	Conserved w hosts		4GI_OPF_3275	1	1	1	2	0	1	2	1	1	2	1	1	1	1	0		-	-	0	Y	-		-0.473229	-0.490891	-0.51672	-0.278676	-0.144408	-0.175503	-0.199042	-0.43688	-0.405971	-0.510227	-0.449218	-0.620095	-0.171096	-0.294407	-0.440324	-0.512864	-0.488238	-0.257313	-0.192976
	ASP02F07	GS-22625	GS_22625	K17339: atlastin	Lung overexpression	Ascaris-specific		-	-	-	-	-	-	-	-	-	-	-	-	-	-	-	-		-	-	0	-	-		-0.686809	-0.410968	-0.661479	-0.386208	-0.428513	-0.432822	-0.224203	-0.422316	-0.360644	0.104212	-0.233858	-0.321723	-0.158194	-0.258576	-0.266633	-0.323144	-0.297219	-0.30806	-0.12344
	ASP01C12	GS-22691	GS_22691	K03671: thioredoxin 1	Lung overexpression	Conserved w hosts		4GI_OPF_8401	0	1	0	2	0	1	1	0	0	0	0	0	0	1	1		-	-	0	-	-		-0.566481	-0.463755	-0.273469	-0.0724603	-0.217274	0.0708854	-0.258447	-0.0416662	-0.0653358	0.118728	0.241901	-0.027365	0.13292	-0.0373228	1.02711	-0.178358	2.06214	0.0503755	0.00530398
	ASP02A07	GS-22695	GS_22695	K01253: microsomal epoxide hydrolase	Necator immunoreactive orthlogs	Conserved w hosts		4GI_OPF_4074	1	1	1	1	1	1	1	1	1	1	1	1	1	2	0		-	-	0	Y	-		-0.0257696	-0.383867	-0.240325	-0.254656	-0.149206	-0.129238	-0.239759	-0.118	0.0563104	0.180251	0.039397	0.275638	0.153178	0.053049	0.745797	0.344158	0.154681	-0.010407	0.0653173
	ASP01G07	GS-22846	GS_22846	IPR023799: Ribosome-binding factor A domain IPR000238-Ribosome-binding factor A IPR015946-K homology domain-like, alpha/beta	Lung overexpression	Nematode-specific		4GI_OPF_10713	0	1	1	1	1	1	1	0	0	0	0	0	0	0	0		-	-	0	-	-		-0.939575	-0.861965	0.334645	-0.191232	0.0404321	-0.106362	-0.39538	-0.167177	-0.63773	-0.716646	-0.437103	-0.87405	-0.255688	-0.439382	-0.300416	-0.765953	-0.58316	0.157499	-0.379349
	ASP02E01	GS-23527	GS_23527	Ascaris allergen As37	Ascaris allergens - As37	Nematode-specific and conserved		4GI_OPF_8594	1	1	1	1	1	1	1	0	0	0	0	0	0	0	0		-	-	0	Y	-		-0.234345	-0.20097	-0.455587	-0.167573	0.115696	-0.0547264	-0.242801	-0.0106156	-0.168283	-0.0526016	-0.00170001	-0.0466629	-0.0834604	0.16983	0.891883	-0.00865575	0.126262	-0.00215948	0.142992
	ASP02G05	GS-23814-s2	GS_23814	K14427: solute carrier family 12 (potassium/chloride transporter), member 4/5/6	Immunoblotting	Conserved w hosts		4GI_OPF_1041	5	4	2	5	4	3	2	4	4	4	4	3	3	1	0		-	-	0	Y	-		-0.513563	-0.425438	-0.58239	-0.499599	-0.305577	-0.277257	-0.0502263	-0.124705	-0.210561	-0.0935362	-0.0572587	-0.0920804	-0.217057	-0.0999249	-0.318076	0.0061867	-0.152688	-0.163414	-0.1747
	ASP01E04	GS-23815	GS_23815	K02963: small subunit ribosomal protein S18	Lung overexpression	Conserved w hosts		4GI_OPF_4682	1	1	1	1	1	1	1	1	1	1	1	1	1	1	0		-	-	0	Y	-		-0.60052	-0.375414	-0.540256	-0.517848	-0.242689	-0.301719	0.0624779	-0.266695	-0.167662	-0.153644	-0.186626	-0.298088	-0.0553177	0.075733	-0.400172	-0.237669	-0.354702	-0.248316	-0.0979323
	ASP02C03	GS-23853-2	GS_23853	IPR000467: D111/G-patch	Lung overexpression	Conserved w hosts		4GI_OPF_4483	0	1	1	2	1	1	0	1	1	1	1	1	1	1	1		-	-	0	-	-		-0.101569	-0.310856	0.534872	0.028743	-0.293132	-0.316431	-0.339086	-0.150278	-0.227048	-0.0855024	-0.00999653	-0.195683	-0.155772	-0.110964	-0.164453	-0.0721587	-0.00639746	-0.00159242	0.0117826
	ASP01F07	GS-24172	GS_24172	K14560: U3 small nucleolar ribonucleoprotein protein IMP3	Lung overexpression	Conserved w hosts		4GI_OPF_4518	0	1	1	1	1	1	1	1	1	1	1	1	1	1	1		-	-	0	-	-		-0.980754	-0.665389	-0.86783	-0.623278	-0.785124	-0.555703	-0.330433	-0.561879	-0.612637	-0.755585	-0.442597	-0.93137	-0.404411	-0.477095	-0.542418	-0.789097	-0.756625	-0.556214	-0.291979
	ASP01A07	L4-03244-US	L4_03244	-	Lung overexpression	Ascaris-specific		-	-	-	-	-	-	-	-	-	-	-	-	-	-	-	-		-	-	0	-	-		-0.65557	-0.743916	0.0580908	-0.526964	0.0120596	-0.139783	-0.367082	-0.237718	-0.323191	-0.351745	-0.178902	-0.421719	-0.151665	-0.168808	-0.339115	-0.254733	-0.255238	0.168794	-0.233824
	ASP02D03	L4-03786-US	L4_03786	K13696: abhydrolase domain-containing protein 1/3	Necator immunoreactive orthlogs	Conserved w hosts		4GI_OPF_2377	0	1	1	1	0	1	1	2	2	2	1	2	1	1	2		-	-	0	-	-		-0.279061	-0.388821	0.444538	0.0671148	-0.358309	-0.0954871	-0.334633	0.0247851	-0.226918	-0.242925	-0.054564	-0.116733	-0.0509239	-0.13359	-0.0159854	-0.106777	-0.128104	-0.027141	0.0324401
	ASP01A09	Liv-04577-US	Liv_04577	-	Lung overexpression	Ascaris-specific		-	-	-	-	-	-	-	-	-	-	-	-	-	-	-	-		-	-	0	-	-		-0.803152	-0.68093	-0.806616	-0.52468	-0.635113	-0.328276	-0.413036	-0.276878	-0.353132	-0.438027	-0.133408	-0.490642	-0.26845	-0.241619	-0.399842	-0.341817	-0.315919	-0.255509	-0.215973
	ASP01A10	Lung-01340-2	Lung_01340	-	EST - L4 elevated	Ascaris-specific		-	-	-	-	-	-	-	-	-	-	-	-	-	-	-	-		-	-	0	-	-		-1.05069	-0.657681	-0.738335	-0.426514	-0.776436	-0.420091	-0.317312	-0.559009	-0.478445	-0.579707	-0.406715	-0.77836	-0.312002	-0.38913	-0.505742	-0.617304	-0.528638	-0.442307	-0.22618
																													Secretion Data (updated Phobius)
																													Signal peptides
																													41		Gene	Nemog	Species	Species List					Gene Length	Phobius Data
																						FALSE	ASP01A02						-					TSUI	ASUU	HPOL	HCON	STH		TM	TM?	SP	SP Data
																						FALSE	ASP01A03						-					9832	18542	27459	21903												4GI_OPF_9013
																						FALSE	ASP01A04						-			4GI_OPF_9013	Asuu	-	Y	-	-	Y	2064	GS_18639	-	-	o						4GI_OPF_8938
																						FALSE	ASP01A05						-			4GI_OPF_8938	Asuu	-	Y	-	-	Y	1902	GS_04347	-	-	o						4GI_OPF_8934
																						FALSE	ASP01A06						-			4GI_OPF_8934	Asuu	-	Y	-	-	Y	1092	GS_08441	Y	-	o6-25i						4GI_OPF_8910
																						FALSE	ASP01A07						-			4GI_OPF_8910	Asuu	-	Y	-	-	Y	2595	GS_07214	Y	-	i21-41o88-108i120-138o150-166i178-201o213-232i239-260o280-300i312-328o334-355i367-386o398-424i436-459o465-489i						4GI_OPF_8906
																						FALSE	ASP01A08						-			4GI_OPF_8906	Asuu	-	Y	-	-	Y	3240	GS_02367	-	-	o						4GI_OPF_8878
																						FALSE	ASP01A09						-			4GI_OPF_8878	Asuu	-	Y	-	-	Y	684	GS_00573	Y	-	i27-45o51-72i152-175o181-197i204-224o						4GI_OPF_8869
																						FALSE	ASP01A10						-			4GI_OPF_8869	Asuu	-	Y	-	-	Y	816	GS_18655	Y	-	i21-44o64-84i91-115o225-246i						4GI_OPF_8857
																						FALSE	ASP01A11						Y			4GI_OPF_8857	Asuu	-	Y	-	-	Y	543	GS_21945	Y	-	i41-64o						4GI_OPF_8787
																						FALSE	ASP01A12						Y			4GI_OPF_8787	Asuu	-	Y	-	-	Y	882	GS_16431	Y	-	o6-24i260-277o						4GI_OPF_8759
																						FALSE	ASP01B01						Y			4GI_OPF_8759	Asuu	-	Y	-	-	Y	723	GS_19058	Y	-	i7-24o44-62i83-102o114-136i157-175o219-239i						4GI_OPF_8756
																						FALSE	ASP01B02						-			4GI_OPF_8756	Asuu	-	Y	-	-	Y	1536	GS_20186	-	-	o						4GI_OPF_8737
																						FALSE	ASP01B03						-			4GI_OPF_8737	Asuu	-	Y	-	-	Y	2646	GS_13137	-	-	o						4GI_OPF_8732
																						FALSE	ASP01B04						-			4GI_OPF_8732	Asuu	-	Y	-	-	Y	5049	GS_05514	Y	-	o12-40i52-72o92-114i126-148o184-211i223-245o265-283i304-324o344-361i						4GI_OPF_8688
																						FALSE	ASP01B05						Y			4GI_OPF_8688	Asuu	-	Y	-	-	Y	2817	GS_04047	-	-	o						4GI_OPF_8683
																						FALSE	ASP01B06						-			4GI_OPF_8683	Asuu	-	Y	-	-	Y	801	GS_01804	Y	-	i12-35o						4GI_OPF_8682
																						FALSE	ASP01B07						-			4GI_OPF_8682	Asuu	-	Y	-	-	Y	936	GS_00963	-	-	o						4GI_OPF_8663
																						FALSE	ASP01B08						-			4GI_OPF_8663	Asuu	-	Y	-	-	Y	1299	GS_16927	Y	-	i12-37o						4GI_OPF_8662
																						FALSE	ASP01B09						-			4GI_OPF_8662	Asuu	-	Y	-	-	Y	1038	GS_13670	Y	-	o6-25i						4GI_OPF_8652
																						FALSE	ASP01B10						Y			4GI_OPF_8652	Asuu	-	Y	-	-	Y	213	GS_14409	Y	-	o6-29i						4GI_OPF_8647
																						FALSE	ASP01B11						-			4GI_OPF_8647	Asuu	-	Y	-	-	Y	1335	GS_03872	Y	-	i20-44o64-86i93-112o118-143i150-171o201-221i259-281o293-312i324-343o349-374i386-408o414-434i						4GI_OPF_8636
																						FALSE	ASP01B12						-			4GI_OPF_8636	Asuu	-	Y	-	-	Y	969	GS_06391	Y	-	o6-37i58-78o90-109i130-150o170-195i216-241o253-271i						4GI_OPF_8623
																						FALSE	ASP01C01						-			4GI_OPF_8623	Asuu	-	Y	-	-	Y	606	GS_15555	Y	-	o12-32i						4GI_OPF_8619
																						FALSE	ASP01C02						-			4GI_OPF_8619	Asuu	-	Y	-	-	Y	921	GS_06203	Y	-	o12-33i54-70o102-131i152-172o192-212i						4GI_OPF_8580
																						FALSE	ASP01C03						-			4GI_OPF_8580	Asuu	-	Y	-	-	Y	474	GS_17816	Y	-	i7-26o38-56i68-94o114-132i						4GI_OPF_8559
																						FALSE	ASP01C04						-			4GI_OPF_8559	Asuu	-	Y	-	-	Y	591	GS_00535	Y	-	o20-40i52-75o95-115i136-155o						4GI_OPF_8549
																						FALSE	ASP01C05						Y			4GI_OPF_8549	Asuu	-	Y	-	-	Y	1953	GS_03411	Y	-	i12-28o48-66i73-102o122-151i163-188o208-225i232-251o274-300i312-333o353-369i376-399o439-463i484-505o517-538i						4GI_OPF_8548
																						FALSE	ASP01C06						-			4GI_OPF_8548	Asuu	-	Y	-	-	Y	1077	GS_02482	Y	-	i7-29o80-103i115-139o205-225i						4GI_OPF_8537
																						FALSE	ASP01C07						-			4GI_OPF_8537	Asuu	-	Y	-	-	Y	1131	GS_06088	Y	-	o238-261i273-292o304-324i						4GI_OPF_8535
																						FALSE	ASP01C08						-			4GI_OPF_8535	Asuu	-	Y	-	-	Y	1518	GS_21584	-	-	o						4GI_OPF_8466
																						FALSE	ASP01C09						-			4GI_OPF_8466	Asuu	-	Y	-	-	Y	939	GS_13957	Y	-	o20-40i52-72o92-110i131-152o172-202i223-250o270-288i						4GI_OPF_8459
																						FALSE	ASP01C10						-			4GI_OPF_8459	Asuu	-	Y	-	-	Y	456	GS_11371	Y	-	i7-27o						4GI_OPF_8415
																						FALSE	ASP01C11						-			4GI_OPF_8415	Asuu	-	Y	-	-	Y	1023	GS_05234	Y	-	o6-24i45-66o86-103i244-266o278-302i314-337o						4GI_OPF_8338
																						FALSE	ASP01C12						-			4GI_OPF_8338	Asuu	-	Y	-	-	Y	1698	GS_20696	Y	-	i12-29o						4GI_OPF_8311
																						FALSE	ASP01D01						Y			4GI_OPF_8311	Asuu	-	Y	-	-	Y	279	GS_04982	Y	-	i5-23o						4GI_OPF_8300
																						FALSE	ASP01D02						Y			4GI_OPF_8300	Asuu	-	Y	-	-	Y	1392	GS_15481	Y	-	o6-22i						4GI_OPF_7781
																						FALSE	ASP01D03						Y			4GI_OPF_7781	Asuu	-	Y	-	-	Y	1329	GS_14333	Y	-	o6-27i48-67o87-107i153-174o186-212i						4GI_OPF_7752
																						FALSE	ASP01D04						Y			4GI_OPF_7752	Asuu	-	Y	-	-	Y	699	GS_10182	-	-	o						4GI_OPF_7738
																						FALSE	ASP01D05						-			4GI_OPF_7738	Asuu	-	Y	-	-	Y	2007	GS_04212	Y	-	i25-43o						4GI_OPF_7738
																						FALSE	ASP01D06						Y			4GI_OPF_7738	Asuu	-	Y	-	-	Y	1989	GS_21686	Y	-	i21-39o						4GI_OPF_7729
																						FALSE	ASP01D07						Y			4GI_OPF_7729	Asuu	-	Y	-	-	Y	687	GS_00600	Y	-	o20-39i51-75o81-109i130-152o178-199i						4GI_OPF_7727
																						FALSE	ASP01D08						Y			4GI_OPF_7727	Asuu	-	Y	-	-	Y	936	GS_17384	Y	-	i12-30o						4GI_OPF_7710
																						FALSE	ASP01D09						Y			4GI_OPF_7710	Asuu	-	Y	-	-	Y	945	GS_11103	Y	-	i12-34o115-136i143-166o172-194i						4GI_OPF_7694
																						FALSE	ASP01D10						-			4GI_OPF_7694	Asuu	-	Y	-	-	Y	1161	GS_06800	Y	-	o12-32i44-68o121-139i151-171o232-253i277-299o						4GI_OPF_7692
																						FALSE	ASP01D11						-			4GI_OPF_7692	Asuu	-	Y	-	-	Y	1671	GS_06350	-	-	o						4GI_OPF_7684
																						FALSE	ASP01D12						Y			4GI_OPF_7684	Asuu	-	Y	-	-	Y	792	GS_10767	Y	-	i21-41o80-100i107-127o139-160i167-187o199-218i						4GI_OPF_7673
																						FALSE	ASP01E01						-			4GI_OPF_7673	Asuu	-	Y	-	-	Y	2439	GS_14034	Y	-	o28-52i97-118o130-150i162-186o192-212i610-630o636-660i714-732o738-764i785-810o						4GI_OPF_7662
																						FALSE	ASP01E02						-			4GI_OPF_7662	Asuu	-	Y	-	-	Y	936	GS_08765	Y	-	o12-34i						4GI_OPF_7661
																						FALSE	ASP01E03						Y			4GI_OPF_7661	Asuu	-	Y	-	-	Y	1161	GS_17654	Y	-	i7-29o						4GI_OPF_7660
																						FALSE	ASP01E04						-			4GI_OPF_7660	Asuu	-	Y	-	-	Y	915	GS_20101	Y	-	i14-33o						4GI_OPF_7643
																						FALSE	ASP01E05						Y			4GI_OPF_7643	Asuu	-	Y	-	-	Y	279	GS_01657	-	-	o						4GI_OPF_7642
																						FALSE	ASP01E06						Y			4GI_OPF_7642	Asuu	-	Y	-	-	Y	1032	GS_00376	Y	-	i7-26o						4GI_OPF_7633
																						FALSE	ASP01E07						-			4GI_OPF_7633	Asuu	-	Y	-	-	Y	834	GS_11367	-	-	o						4GI_OPF_7632
																						FALSE	ASP01E08						Y			4GI_OPF_7632	Asuu	-	Y	-	-	Y	678	GS_15093	Y	-	o12-30i						4GI_OPF_7628
																						FALSE	ASP01E09						-			4GI_OPF_7628	Asuu	-	Y	-	-	Y	501	GS_02064	Y	-	i12-32o44-70i82-104o						4GI_OPF_7628
																						FALSE	ASP01E10						-			4GI_OPF_7628	Asuu	-	Y	-	-	Y	291	GS_03277	Y	-	o21-45i57-78o						4GI_OPF_7626
																						FALSE	ASP01E11						-			4GI_OPF_7626	Asuu	-	Y	-	-	Y	2859	GS_13586	Y	-	o27-49i288-307o327-351i358-383o403-424i436-461o568-586i761-785o791-812i819-842o862-883i895-914o						4GI_OPF_7616
																						FALSE	ASP01E12						Y			4GI_OPF_7616	Asuu	-	Y	-	-	Y	987	GS_18532	Y	-	o104-124i136-153o159-181i						4GI_OPF_7612
																						FALSE	ASP01F01						-			4GI_OPF_7612	Asuu	-	Y	-	-	Y	1116	GS_11716	Y	-	i12-34o						4GI_OPF_7609
																						FALSE	ASP01F02						-			4GI_OPF_7609	Asuu	-	Y	-	-	Y	708	GS_06510	-	-	o						4GI_OPF_7608
																						FALSE	ASP01F03						-			4GI_OPF_7608	Asuu	-	Y	-	-	Y	2115	GS_16682	Y	-	o12-34i55-81o						4GI_OPF_7605
																						FALSE	ASP01F04						-			4GI_OPF_7605	Asuu	-	Y	-	-	Y	531	GS_08746	-	-	o						4GI_OPF_7593
																						FALSE	ASP01F05						Y			4GI_OPF_7593	Asuu	-	Y	-	-	Y	1140	GS_01766	Y	-	o12-33i						4GI_OPF_7590
																						FALSE	ASP01F06						Y			4GI_OPF_7590	Asuu	-	Y	-	-	Y	1203	GS_15990	-	-	o						4GI_OPF_7588
																						FALSE	ASP01F07						-			4GI_OPF_7588	Asuu	-	Y	-	-	Y	735	GS_00986	Y	-	o12-33i45-62o102-122i143-163o175-199i						4GI_OPF_7586
																						FALSE	ASP01F08						-			4GI_OPF_7586	Asuu	-	Y	-	-	Y	738	GS_05742	Y	-	o18-42i120-142o148-169i						4GI_OPF_7583
																						FALSE	ASP01F09						-			4GI_OPF_7583	Asuu	-	Y	-	-	Y	555	GS_06457	Y	-	o6-29i41-61o67-86i93-114o120-138i145-164o						4GI_OPF_7576
																						FALSE	ASP01F10						-			4GI_OPF_7576	Asuu	-	Y	-	-	Y	501	GS_10666	-	-	o						4GI_OPF_7548
																						FALSE	ASP01F11						-			4GI_OPF_7548	Asuu	-	Y	-	-	Y	1779	GS_02325	-	-	o						4GI_OPF_7528
																						FALSE	ASP01F12						-			4GI_OPF_7528	Asuu	-	Y	-	-	Y	840	GS_03824	-	-	o						4GI_OPF_7497
																						FALSE	ASP01G01						-			4GI_OPF_7497	Asuu	-	Y	-	-	Y	921	GS_11481	Y	-	i7-31o43-63i75-93o139-160i172-190o202-220i250-272o						4GI_OPF_7475
																						FALSE	ASP01G02						-			4GI_OPF_7475	Asuu	-	Y	-	-	Y	1113	GS_10863	Y	-	o12-31i230-257o						4GI_OPF_7446
																						FALSE	ASP01G03						-			4GI_OPF_7446	Asuu	-	Y	-	-	Y	990	GS_04707	-	-	o						4GI_OPF_7434
																						FALSE	ASP01G04						-			4GI_OPF_7434	Asuu	-	Y	-	-	Y	363	GS_20225	Y	-	i7-30o64-85i						4GI_OPF_7410
																						FALSE	ASP01G05						-			4GI_OPF_7410	Asuu	-	Y	-	-	Y	1014	GS_11282	Y	-	o6-25i						4GI_OPF_7406
																						FALSE	ASP01G06						Y			4GI_OPF_7406	Asuu	-	Y	-	-	Y	834	GS_08426	-	-	o						4GI_OPF_7350
																						FALSE	ASP01G07						-			4GI_OPF_7350	Asuu	-	Y	-	-	Y	804	GS_04868	Y	-	o6-25i37-55o61-83i104-126o187-205i212-235o						4GI_OPF_7323
																						FALSE	ASP01G08						-			4GI_OPF_7323	Asuu	-	Y	-	-	Y	2538	GS_21511	Y	-	o6-22i						4GI_OPF_7286
																						FALSE	ASP01G09						-			4GI_OPF_7286	Asuu	-	Y	-	-	Y	1134	GS_16218	Y	-	i25-44o64-85i105-128o148-173i294-315o330-349i						4GI_OPF_7282
																						FALSE	ASP01G10						-			4GI_OPF_7282	Asuu	-	Y	-	-	Y	816	GS_10511	Y	-	o12-34i55-80o86-108i235-263o						4GI_OPF_7278
																						FALSE	ASP01G11						Y			4GI_OPF_7278	Asuu	-	Y	-	-	Y	981	GS_08921	Y	-	o20-41i48-73o93-113i134-157o177-204i225-244o264-283i						4GI_OPF_7266
																						FALSE	ASP01G12						Y			4GI_OPF_7266	Asuu	-	Y	-	-	Y	1227	GS_17909	-	-	o						4GI_OPF_7069
																						FALSE	ASP01H01						-			4GI_OPF_7069	Asuu	-	Y	-	-	Y	2067	GS_21045	Y	-	o6-22i42-60o96-115i122-144o191-216i228-255o275-297i366-385o405-425i437-457o547-573i585-608o640-660i						4GI_OPF_7055
																						FALSE	ASP01H02						-			4GI_OPF_7055	Asuu	-	Y	-	-	Y	369	GS_17175	Y	-	i20-39o79-103i						4GI_OPF_7051
																						FALSE	ASP01H03						-			4GI_OPF_7051	Asuu	-	Y	-	-	Y	780	GS_16809	Y	-	i7-27o						4GI_OPF_7046
																						FALSE	ASP01H04						-			4GI_OPF_7046	Asuu	-	Y	-	-	Y	702	GS_14558	Y	-	i12-32o115-139i151-171o206-230i						4GI_OPF_7037
																						FALSE	ASP01H05						-			4GI_OPF_7037	Asuu	-	Y	-	-	Y	3087	GS_22254	-	-	o						4GI_OPF_7034
																						FALSE	ASP01H06						-			4GI_OPF_7034	Asuu	-	Y	-	-	Y	1440	GS_06549	Y	-	i193-215o221-242i263-284o296-317i337-354o360-377i						4GI_OPF_7002
																						FALSE	ASP01H07						Y			4GI_OPF_7002	Asuu	-	Y	-	-	Y	1785	GS_00403	Y	-	o48-67i116-136o142-164i237-259o						4GI_OPF_7001
																						FALSE	ASP01H08						-			4GI_OPF_7001	Asuu	-	Y	-	-	Y	2091	GS_14632	-	-	o						4GI_OPF_7001
																						FALSE	ASP01H09						-			4GI_OPF_7001	Asuu	-	Y	-	-	Y	3033	GS_21515	Y	-	o985-1006i						4GI_OPF_7000
																						FALSE	ASP01H10						Y			4GI_OPF_7000	Asuu	-	Y	-	-	Y	1446	GS_14261	Y	-	o6-30i142-161o167-187i						4GI_OPF_6990
																						FALSE	ASP01H11						-			4GI_OPF_6990	Asuu	-	Y	-	-	Y	834	GS_15723	Y	-	o12-34i						4GI_OPF_6970
																						FALSE	ASP01H12						-			4GI_OPF_6970	Asuu	-	Y	-	-	Y	1482	GS_15900	-	-	o						4GI_OPF_6959
																						FALSE	ASP02A02						-			4GI_OPF_6959	Asuu	-	Y	-	-	Y	588	GS_11924	Y	-	o6-37i81-105o125-148i						4GI_OPF_6950
																						FALSE	ASP02A03						-			4GI_OPF_6950	Asuu	-	Y	-	-	Y	561	GS_12268	Y	-	o12-32i44-67o87-109i121-142o						4GI_OPF_6931
																						FALSE	ASP02A04						-			4GI_OPF_6931	Asuu	-	Y	-	-	Y	951	GS_01367	Y	-	o6-31i43-72o84-108i128-153o173-197i218-240o255-275i						4GI_OPF_6914
																						FALSE	ASP02A05						Y			4GI_OPF_6914	Asuu	-	Y	-	-	Y	822	GS_00338	Y	-	i12-37o74-97i104-127o245-263i						4GI_OPF_6902
																						FALSE	ASP02A06						-			4GI_OPF_6902	Asuu	-	Y	-	-	Y	477	GS_03939	Y	-	o6-27i						4GI_OPF_6892
																						FALSE	ASP02A07						-			4GI_OPF_6892	Asuu	-	Y	-	-	Y	567	GS_00734	Y	-	o6-30i115-138o144-166i						4GI_OPF_6888
																						FALSE	ASP02A08						Y			4GI_OPF_6888	Asuu	-	Y	-	-	Y	1767	GS_24236	Y	-	o25-51i63-82o102-122i143-165o192-210i509-529o549-568i						4GI_OPF_6862
																						FALSE	ASP02A09						-			4GI_OPF_6862	Asuu	-	Y	-	-	Y	966	GS_21348	Y	-	o6-24i36-65o77-98i119-139o159-184i248-269o						4GI_OPF_6821
																						FALSE	ASP02A10						-			4GI_OPF_6821	Asuu	-	Y	-	-	Y	657	GS_05967	Y	-	i16-40o						4GI_OPF_6791
																						FALSE	ASP02A11						-			4GI_OPF_6791	Asuu	-	Y	-	-	Y	669	GS_02982	Y	-	o12-34i46-72o84-103i115-139o						4GI_OPF_6769
																						FALSE	ASP02A12						-			4GI_OPF_6769	Asuu	-	Y	-	-	Y	1470	GS_06596	Y	-	o14-39i60-81o87-109i130-153o181-209i230-249o269-292i						4GI_OPF_6767
																						FALSE	ASP02B01						-			4GI_OPF_6767	Asuu	-	Y	-	-	Y	1029	GS_22090	-	-	o						4GI_OPF_6755
																						FALSE	ASP02B02						Y			4GI_OPF_6755	Asuu	-	Y	-	-	Y	507	GS_14269	-	-	o						4GI_OPF_6615
																						FALSE	ASP02B03						-			4GI_OPF_6615	Asuu	-	Y	-	-	Y	2556	GS_19582	Y	-	i20-41o269-291i303-325o331-353i374-401o407-432i478-499o689-712i719-741o747-768i793-814o826-849i						4GI_OPF_6590
																						FALSE	ASP02B04						-			4GI_OPF_6590	Asuu	-	Y	-	-	Y	312	GS_23818	Y	-	i64-81o						4GI_OPF_6587
																						FALSE	ASP02B05						Y			4GI_OPF_6587	Asuu	-	Y	-	-	Y	741	GS_02307	Y	-	o6-31i43-66o86-112i133-152o188-212i						4GI_OPF_6587
																						FALSE	ASP02B06						-			4GI_OPF_6587	Asuu	-	Y	-	-	Y	642	GS_16641	Y	-	o12-30i42-63o69-94i115-141o153-175i						4GI_OPF_6552
																						FALSE	ASP02B07						-			4GI_OPF_6552	Asuu	-	Y	-	-	Y	489	GS_05449	Y	-	o12-33i						4GI_OPF_6500
																						FALSE	ASP02B08						-			4GI_OPF_6500	Asuu	-	Y	-	-	Y	1086	GS_03094	Y	-	o6-33i45-68o80-101i122-141o176-199i228-249o269-293i						4GI_OPF_6480
																						FALSE	ASP02B09						-			4GI_OPF_6480	Asuu	-	Y	-	-	Y	384	GS_10482	Y	-	o6-28i35-55o75-94i						4GI_OPF_6427
																						FALSE	ASP02B10						-			4GI_OPF_6427	Asuu	-	Y	-	-	Y	933	GS_21951	Y	-	i7-31o51-73i85-105o153-173i180-204o224-244i						4GI_OPF_6424
																						FALSE	ASP02B11						-			4GI_OPF_6424	Asuu	-	Y	-	-	Y	1260	GS_15562	Y	-	o6-24i36-56o62-81i123-143o149-168i197-223o243-262i274-295o301-320i						4GI_OPF_6278
																						FALSE	ASP02B12						Y			4GI_OPF_6278	Asuu	-	Y	-	-	Y	891	GS_10172	Y	-	o6-26i						4GI_OPF_6269
																						FALSE	ASP02C01						-			4GI_OPF_6269	Asuu	-	Y	-	-	Y	882	GS_13184	Y	-	i12-34o46-66i140-159o171-190i202-224o						4GI_OPF_6264
																						FALSE	ASP02C02						-			4GI_OPF_6264	Asuu	-	Y	-	-	Y	2301	GS_18257	Y	-	o6-25i32-53o73-95i116-137o157-178i687-707o727-748i						4GI_OPF_6255
																						FALSE	ASP02C03						-			4GI_OPF_6255	Asuu	-	Y	-	-	Y	867	GS_15592	Y	-	i12-36o						4GI_OPF_6252
																						FALSE	ASP02C04						-			4GI_OPF_6252	Asuu	-	Y	-	-	Y	798	GS_21818	Y	-	o13-35i						4GI_OPF_6249
																						FALSE	ASP02C05						-			4GI_OPF_6249	Asuu	-	Y	-	-	Y	1581	GS_09795	Y	-	o28-54i75-93o99-119i131-150o237-255i267-285o						4GI_OPF_6247
																						FALSE	ASP02C06						Y			4GI_OPF_6247	Asuu	-	Y	-	-	Y	2778	GS_15688	Y	-	o20-41i62-84o294-316i328-350o356-379i407-425o437-454i523-552o762-781i788-809o815-836i857-881o893-916i						4GI_OPF_6234
																						FALSE	ASP02C07						-			4GI_OPF_6234	Asuu	-	Y	-	-	Y	1521	GS_06857	Y	-	o67-90i293-313o319-340i347-368o402-423i435-457o						4GI_OPF_6231
																						FALSE	ASP02C08						-			4GI_OPF_6231	Asuu	-	Y	-	-	Y	1575	GS_03376	Y	-	i7-30o						4GI_OPF_6231
																						FALSE	ASP02C09						-			4GI_OPF_6231	Asuu	-	Y	-	-	Y	513	GS_12765	Y	-	i12-35o						4GI_OPF_6199
																						FALSE	ASP02C10						-			4GI_OPF_6199	Asuu	-	Y	-	-	Y	813	GS_04455	Y	-	i21-40o76-103i124-144o156-176i						4GI_OPF_6197
																						FALSE	ASP02C11						-			4GI_OPF_6197	Asuu	-	Y	-	-	Y	1146	GS_06418	-	-	o						4GI_OPF_6190
																						FALSE	ASP02C12						-			4GI_OPF_6190	Asuu	-	Y	-	-	Y	1875	GS_12884	Y	-	o172-195i						4GI_OPF_6185
																						FALSE	ASP02D01						-			4GI_OPF_6185	Asuu	-	Y	-	-	Y	843	GS_07646	-	-	o						4GI_OPF_6180
																						FALSE	ASP02D02						-			4GI_OPF_6180	Asuu	-	Y	-	-	Y	1017	GS_15118	Y	-	o6-29i67-87o93-114i121-137o143-163i170-188o194-213i282-311o						4GI_OPF_6174
																						FALSE	ASP02D03						-			4GI_OPF_6174	Asuu	-	Y	-	-	Y	645	GS_08907	Y	-	i192-213o						4GI_OPF_6158
																						FALSE	ASP02D04						-			4GI_OPF_6158	Asuu	-	Y	-	-	Y	594	GS_14511	Y	-	i7-27o158-176i						4GI_OPF_6144
																						FALSE	ASP02D05						-			4GI_OPF_6144	Asuu	-	Y	-	-	Y	1008	GS_17779	Y	-	o13-32i44-66o121-138i145-164o184-205i217-238o254-274i281-301o307-325i						4GI_OPF_6136
																						FALSE	ASP02D06						Y			4GI_OPF_6136	Asuu	-	Y	-	-	Y	1506	GS_00884	Y	-	i5-21o27-49i69-87o93-112i124-141o193-215i262-284o290-309i330-355o361-385i480-501o						4GI_OPF_6136
																						FALSE	ASP02D07						-			4GI_OPF_6136	Asuu	-	Y	-	-	Y	1044	GS_15150	Y	-	i55-83o139-161i173-191o239-262i274-298o						4GI_OPF_6110
																						FALSE	ASP02D08						-			4GI_OPF_6110	Asuu	-	Y	-	-	Y	2619	GS_04402	Y	-	o6-29i41-62o82-103i110-130o238-258i400-419o						4GI_OPF_6109
																						FALSE	ASP02D09						-			4GI_OPF_6109	Asuu	-	Y	-	-	Y	1050	GS_13686	Y	-	i9-29o						4GI_OPF_6095
																						FALSE	ASP02D10						-			4GI_OPF_6095	Asuu	-	Y	-	-	Y	2433	GS_16811	Y	-	i7-23o88-106i118-134o140-158i165-192o204-222i243-265o285-306i322-345o351-371i383-401o624-643i						4GI_OPF_5897
																						FALSE	ASP02D11						-			4GI_OPF_5897	Asuu	-	Y	-	-	Y	8574	GS_08227	Y	-	i51-72o						4GI_OPF_5879
																						FALSE	ASP02D12						-			4GI_OPF_5879	Asuu	-	Y	-	-	Y	744	GS_10426	Y	-	o6-24i45-63o99-119i153-177o189-211i						4GI_OPF_5877
																						FALSE	ASP02E01						-			4GI_OPF_5877	Asuu	-	Y	-	-	Y	1320	GS_19135	Y	-	o14-32i						4GI_OPF_5866
																						FALSE	ASP02E02						-			4GI_OPF_5866	Asuu	-	Y	-	-	Y	825	GS_19439	Y	-	o20-46i58-78o98-119i140-161o188-216i						4GI_OPF_5855
																						FALSE	ASP02E03						-			4GI_OPF_5855	Asuu	-	Y	-	-	Y	1503	GS_13929	Y	-	o12-33i267-291o332-355i467-491o						4GI_OPF_5853
																						FALSE	ASP02E04						-			4GI_OPF_5853	Asuu	-	Y	-	-	Y	1215	GS_23819	Y	-	o6-30i						4GI_OPF_5830
																						FALSE	ASP02E05						-			4GI_OPF_5830	Asuu	-	Y	-	-	Y	1431	GS_02798	Y	-	i242-265o326-352i447-468o						4GI_OPF_5827
																						FALSE	ASP02E06						Y			4GI_OPF_5827	Asuu	-	Y	-	-	Y	318	GS_24195	Y	-	i7-33o39-70i82-103o						4GI_OPF_5822
																						FALSE	ASP02E07						-			4GI_OPF_5822	Asuu	-	Y	-	-	Y	249	GS_07887	Y	-	o6-23i52-81o						4GI_OPF_5812
																						FALSE	ASP02E08						-			4GI_OPF_5812	Asuu	-	Y	-	-	Y	231	GS_22099	Y	-	o6-26i46-74o						4GI_OPF_5800
																						FALSE	ASP02E09						Y			4GI_OPF_5800	Asuu	-	Y	-	-	Y	756	GS_10740	Y	-	i12-31o						4GI_OPF_5787
																						FALSE	ASP02E10						-			4GI_OPF_5787	Asuu	-	Y	-	-	Y	570	GS_08727	Y	-	o6-27i87-105o						4GI_OPF_5766
																						FALSE	ASP02E11						-			4GI_OPF_5766	Asuu	-	Y	-	-	Y	2319	GS_15140	-	-	o						4GI_OPF_5764
																						FALSE	ASP02E12						-			4GI_OPF_5764	Asuu	-	Y	-	-	Y	432	GS_04706	Y	-	o6-25i						4GI_OPF_5761
																						FALSE	ASP02F01						-			4GI_OPF_5761	Asuu	-	Y	-	-	Y	480	GS_23355	Y	-	o6-29i41-64o76-98i110-131o						4GI_OPF_5741
																						FALSE	ASP02F02						-			4GI_OPF_5741	Asuu	-	Y	-	-	Y	1047	GS_11889	Y	-	o12-34i						4GI_OPF_5735
																						FALSE	ASP02F03						Y			4GI_OPF_5735	Asuu	-	Y	-	-	Y	4731	GS_17503	-	-	o						4GI_OPF_5729
																						FALSE	ASP02F04						-			4GI_OPF_5729	Asuu	-	Y	-	-	Y	1095	GS_10862	Y	-	i7-27o33-66i87-104o						4GI_OPF_5688
																						FALSE	ASP02F05						Y			4GI_OPF_5688	Asuu	-	Y	-	-	Y	1842	GS_18611	Y	-	o6-24i584-606o						4GI_OPF_5682
																						FALSE	ASP02F06						-			4GI_OPF_5682	Asuu	-	Y	-	-	Y	2847	GS_06136	Y	-	i12-31o						4GI_OPF_5675
																						FALSE	ASP02F07						-			4GI_OPF_5675	Asuu	-	Y	-	-	Y	1119	GS_01950	Y	-	i16-34o46-65i77-99o119-138i159-178o184-202i209-227o						4GI_OPF_5668
																						FALSE	ASP02F08						Y			4GI_OPF_5668	Asuu	-	Y	-	-	Y	801	GS_01334	-	-	o						4GI_OPF_5640
																						FALSE	ASP02F09						-			4GI_OPF_5640	Asuu	-	Y	-	-	Y	1362	GS_17925	Y	-	o6-28i						4GI_OPF_5633
																						FALSE	ASP02F10						-			4GI_OPF_5633	Asuu	-	Y	-	-	Y	645	GS_09049	Y	-	o149-168i180-202o						4GI_OPF_5611
																						FALSE	ASP02F11						-			4GI_OPF_5611	Asuu	-	Y	-	-	Y	489	GS_23579	Y	-	o6-25i						4GI_OPF_5600
																						FALSE	ASP02F12						-			4GI_OPF_5600	Asuu	-	Y	-	-	Y	717	GS_19399	Y	-	o214-234i						4GI_OPF_5505
																						FALSE	ASP02G01						Y			4GI_OPF_5505	Asuu	-	Y	-	-	Y	315	L3E_00655	Y	-	o6-22i27-44o50-71i						4GI_OPF_5501
																						FALSE	ASP02G02						-			4GI_OPF_5501	Asuu	-	Y	-	-	Y	795	GS_22543	Y	-	i32-61o81-102i114-133o157-181i215-238o244-262i						4GI_OPF_5468
																						FALSE	ASP02G03						-			4GI_OPF_5468	Asuu	-	Y	-	-	Y	1677	GS_17676	Y	-	i12-33o53-77i222-241o247-267i304-327o384-408i415-437o						4GI_OPF_5466
																						FALSE	ASP02G04						-			4GI_OPF_5466	Asuu	-	Y	-	-	Y	570	GS_07266	-	-	o						4GI_OPF_5455
																						FALSE	ASP02G05						-			4GI_OPF_5455	Asuu	-	Y	-	-	Y	900	GS_24168	Y	-	o6-26i74-93o99-120i						4GI_OPF_5445
																						FALSE	ASP02G06						-			4GI_OPF_5445	Asuu	-	Y	-	-	Y	855	GS_12557	-	-	o						4GI_OPF_5433
																						FALSE	ASP02G07						-			4GI_OPF_5433	Asuu	-	Y	-	-	Y	666	GS_18983	Y	-	i5-23o76-93i105-124o						4GI_OPF_5430
																						FALSE	ASP02G08						-			4GI_OPF_5430	Asuu	-	Y	-	-	Y	498	GS_22548	-	-	o						4GI_OPF_5428
																						FALSE	ASP02G09						-			4GI_OPF_5428	Asuu	-	Y	-	-	Y	660	GS_07867	Y	-	o6-23i35-56o76-93i100-121o133-157i169-187o						4GI_OPF_5401
																						FALSE	ASP02G10						Y			4GI_OPF_5401	Asuu	-	Y	-	-	Y	435	GS_22842	Y	-	o6-22i34-53o59-79i91-110o						4GI_OPF_5370
																						FALSE	ASP02G11						-			4GI_OPF_5370	Asuu	-	Y	-	-	Y	1545	GS_15890	Y	-	i21-39o						4GI_OPF_5310
																						FALSE	ASP02G12						-			4GI_OPF_5310	Asuu	-	Y	-	-	Y	729	GS_09024	Y	-	o29-50i123-141o208-230i						4GI_OPF_5302
																						FALSE	ASP02H01						-			4GI_OPF_5302	Asuu	-	Y	-	-	Y	495	GS_21486	Y	-	o137-155i						4GI_OPF_5278
																						FALSE	ASP02H02						-			4GI_OPF_5278	Asuu	-	Y	-	-	Y	495	GS_14405	Y	-	o6-26i						4GI_OPF_5265
																						FALSE	ASP02H03						-			4GI_OPF_5265	Asuu	-	Y	-	-	Y	1599	GS_11432	Y	-	i20-42o62-81i244-263o						4GI_OPF_5220
																						FALSE	ASP02H04						-			4GI_OPF_5220	Asuu	-	Y	-	-	Y	1206	GS_01610	Y	-	i47-66o78-97i						4GI_OPF_5210
																						FALSE	ASP02H05						-			4GI_OPF_5210	Asuu	-	Y	-	-	Y	477	GS_17260	-	-	o						4GI_OPF_5199
																						FALSE	ASP02H06						-			4GI_OPF_5199	Asuu	-	Y	-	-	Y	384	GS_20172	Y	-	i7-26o32-52i59-77o83-101i						4GI_OPF_5178
																						FALSE	ASP02H07						-			4GI_OPF_5178	Asuu	-	Y	-	-	Y	1146	GS_10691	-	-	o						4GI_OPF_5141
																						FALSE	ASP02H08						-			4GI_OPF_5141	Asuu	-	Y	-	-	Y	1077	GS_17931	Y	-	o12-35i47-65o124-145i271-290o296-315i327-351o						4GI_OPF_5139
																						FALSE	ASP02H09						-			4GI_OPF_5139	Asuu	-	Y	-	-	Y	741	GS_18356	Y	-	o6-27i						4GI_OPF_5106
																						FALSE	ASP02H10						-			4GI_OPF_5106	Asuu	-	Y	-	-	Y	210	GS_06081	Y	-	i12-29o49-66i						4GI_OPF_5102
																						FALSE	ASP02H11						-			4GI_OPF_5102	Asuu	-	Y	-	-	Y	1290	GS_06818	Y	-	i12-45o338-361i						4GI_OPF_5089
																						FALSE	ASP02H12						-			4GI_OPF_5089	Asuu	-	Y	-	-	Y	738	GS_08512	-	-	o						4GI_OPF_5070
																						FALSE	ASP03A02						-			4GI_OPF_5070	Asuu	-	Y	-	-	Y	2490	GS_09988	Y	-	i12-30o						4GI_OPF_5067
																						FALSE	ASP03A03						-			4GI_OPF_5067	Asuu	-	Y	-	-	Y	1887	GS_22849	Y	-	o6-26i46-63o105-122i134-158o170-192i213-237o						4GI_OPF_5038
																						FALSE	ASP03A04						-			4GI_OPF_5038	Asuu	-	Y	-	-	Y	1257	GS_22747	-	-	o						4GI_OPF_5031
																						FALSE	ASP03A05						-			4GI_OPF_5031	Asuu	-	Y	-	-	Y	1047	GS_17119	Y	-	o12-34i182-200o301-325i						4GI_OPF_5028
																						FALSE	ASP03A06						-			4GI_OPF_5028	Asuu	-	Y	-	-	Y	1869	GS_04465	Y	-	o469-491i498-519o525-544i564-582o588-607i						4GI_OPF_5008
																						FALSE	ASP03A07						-			4GI_OPF_5008	Asuu	-	Y	-	-	Y	666	GS_11973	Y	-	o6-27i39-65o77-99i120-145o165-186i						4GI_OPF_4991
																						FALSE	ASP03A08						-			4GI_OPF_4991	Asuu	-	Y	-	-	Y	2109	GS_07196	-	-	o						4GI_OPF_4885
																						FALSE	ASP03A09						-			4GI_OPF_4885	Asuu	-	Y	-	-	Y	444	GS_17660	Y	-	o6-22i42-62o74-95i102-119o125-145i						4GI_OPF_4874
																						FALSE	ASP03A10						-			4GI_OPF_4874	Asuu	-	Y	-	-	Y	1911	GS_24295	-	-	o						4GI_OPF_4827
																						FALSE	ASP03A11						-			4GI_OPF_4827	Asuu	-	Y	-	-	Y	2154	GS_16618	Y	-	o6-22i34-55o75-94i150-171o183-207i263-290o310-330i						4GI_OPF_4805
																						FALSE	ASP03A12						-			4GI_OPF_4805	Asuu	-	Y	-	-	Y	297	GS_19568	Y	-	i12-33o						4GI_OPF_4768
																						FALSE	ASP03B01						-			4GI_OPF_4768	Asuu	-	Y	-	-	Y	708	GS_03373	Y	-	o6-23i						4GI_OPF_4744
																																4GI_OPF_4744	Asuu	-	Y	-	-	Y	825	GS_24127	Y	-	i21-43o63-85i92-115o236-257i						4GI_OPF_4697
																																4GI_OPF_4697	Asuu	-	Y	-	-	Y	1413	GS_22732	Y	-	o13-31i						4GI_OPF_4684
																																4GI_OPF_4684	Asuu	-	Y	-	-	Y	417	GS_00081	Y	-	o20-40i52-75o95-116i						4GI_OPF_4681
																																4GI_OPF_4681	Asuu	-	Y	-	-	Y	687	GS_23500	Y	-	i9-26o						4GI_OPF_4660
																																4GI_OPF_4660	Asuu	-	Y	-	-	Y	1137	GS_09434	Y	-	o6-30i37-56o169-187i208-228o234-259i271-292o304-323i						4GI_OPF_4633
																																4GI_OPF_4633	Asuu	-	Y	-	-	Y	1737	GS_11968	Y	-	i21-45o545-561i						4GI_OPF_4574
																																4GI_OPF_4574	Asuu	-	Y	-	-	Y	1113	GS_03343	Y	-	o6-37i57-78o90-111i						4GI_OPF_4529
																																4GI_OPF_4529	Asuu	-	Y	-	-	Y	1284	GS_22317	Y	-	o12-31i52-71o						4GI_OPF_4523
																																4GI_OPF_4523	Asuu	-	Y	-	-	Y	1647	GS_13989	-	-	o						4GI_OPF_4503
																																4GI_OPF_4503	Asuu	-	Y	-	-	Y	867	GS_03145	-	-	o						4GI_OPF_4476
																																4GI_OPF_4476	Asuu	-	Y	-	-	Y	1629	GS_14584	Y	-	o508-532i						4GI_OPF_4474
																																4GI_OPF_4474	Asuu	-	Y	-	-	Y	1341	GS_07995	Y	-	o6-23i67-88o108-131i152-171o177-197i318-337o357-379i						4GI_OPF_4468
																																4GI_OPF_4468	Asuu	-	Y	-	-	Y	921	GS_15015	Y	-	o12-31i68-88o108-128i149-168o188-208i229-252o264-282i						4GI_OPF_4465
																																4GI_OPF_4465	Asuu	-	Y	-	-	Y	1026	GS_13569	Y	-	i15-34o46-73i						4GI_OPF_4436
																																4GI_OPF_4436	Asuu	-	Y	-	-	Y	1023	GS_21962	-	-	o						4GI_OPF_4427
																																4GI_OPF_4427	Asuu	-	Y	-	-	Y	2262	GS_06185	-	-	o						4GI_OPF_4410
																																4GI_OPF_4410	Asuu	-	Y	-	-	Y	2037	GS_02875	Y	-	i27-47o95-114i134-153o165-188i382-404o424-448i469-493o526-545i						4GI_OPF_4353
																																4GI_OPF_4353	Asuu	-	Y	-	-	Y	1014	GS_09768	Y	-	i7-27o						4GI_OPF_4347
																																4GI_OPF_4347	Asuu	-	Y	-	-	Y	1464	GS_19390	Y	-	i54-80o92-109i121-140o146-166i187-209o215-233i297-314o334-359i371-390o396-416i428-453o459-480i						4GI_OPF_4338
																																4GI_OPF_4338	Asuu	-	Y	-	-	Y	2316	GS_22390	Y	-	i139-157o224-245i						4GI_OPF_4314
																																4GI_OPF_4314	Asuu	-	Y	-	-	Y	432	GS_05071	Y	-	i12-34o46-69i89-107o119-140i						4GI_OPF_4295
																																4GI_OPF_4295	Asuu	-	Y	-	-	Y	840	GS_05090	Y	-	o6-28i40-59o65-84i96-116o136-160i188-209o215-235i247-267o						4GI_OPF_4293
																																4GI_OPF_4293	Asuu	-	Y	-	-	Y	1035	GS_20863	Y	-	o6-29i232-249o						4GI_OPF_4251
																																4GI_OPF_4251	Asuu	-	Y	-	-	Y	1395	GS_08071	Y	-	i7-26o						4GI_OPF_4236
																																4GI_OPF_4236	Asuu	-	Y	-	-	Y	1788	GS_15104	Y	-	o393-417i						4GI_OPF_4195
																																4GI_OPF_4195	Asuu	-	Y	-	-	Y	354	GS_15842	-	-	o						4GI_OPF_4180
																																4GI_OPF_4180	Asuu	-	Y	-	-	Y	1083	GS_11688	Y	-	o6-24i						4GI_OPF_4159
																																4GI_OPF_4159	Asuu	-	Y	-	-	Y	2082	GS_24138	-	-	o						4GI_OPF_4113
																																4GI_OPF_4113	Asuu	-	Y	-	-	Y	3225	GS_08484	Y	-	o24-43i263-287o307-335i342-365o371-388i395-416o436-462i883-904o1046-1069i						4GI_OPF_4108
																																4GI_OPF_4108	Asuu	-	Y	-	-	Y	1380	GS_13789	-	-	o						4GI_OPF_4089
																																4GI_OPF_4089	Asuu	-	Y	-	-	Y	648	GS_17369	Y	-	i12-31o58-81i88-106o112-130i142-165o185-206i						4GI_OPF_4062
																																4GI_OPF_4062	Asuu	-	Y	-	-	Y	1251	GS_20782	Y	-	o6-29i50-72o92-117i253-277o283-303i315-337o349-370i382-401o						4GI_OPF_4055
																																4GI_OPF_4055	Asuu	-	Y	-	-	Y	1023	GS_22040	Y	-	o6-30i71-94o106-125i146-165o177-200i231-254o260-287i294-315o321-337i						4GI_OPF_4044
																																4GI_OPF_4044	Asuu	-	Y	-	-	Y	1113	GS_17116	Y	-	o93-121i142-163o						4GI_OPF_4026
																																4GI_OPF_4026	Asuu	-	Y	-	-	Y	294	GS_08183	Y	-	o6-21i41-65o71-89i						4GI_OPF_4004
																																4GI_OPF_4004	Asuu	-	Y	-	-	Y	993	GS_14696	-	-	o						4GI_OPF_3975
																																4GI_OPF_3975	Asuu	-	Y	-	-	Y	1197	GS_11489	Y	-	i12-32o38-57i145-168o198-218i225-248o254-275i287-310o330-349i						4GI_OPF_3973
																																4GI_OPF_3973	Asuu	-	Y	-	-	Y	489	GS_16856	-	-	o						4GI_OPF_3944
																																4GI_OPF_3944	Asuu	-	Y	-	-	Y	1068	GS_17639	Y	-	i7-28o						4GI_OPF_3943
																																4GI_OPF_3943	Asuu	-	Y	-	-	Y	1362	GS_17043	-	-	o						4GI_OPF_3942
																																4GI_OPF_3942	Asuu	-	Y	-	-	Y	1020	GS_14776	Y	-	o6-27i322-338o						4GI_OPF_3935
																																4GI_OPF_3935	Asuu	-	Y	-	-	Y	843	GS_22650	Y	-	o34-54i61-79o91-110i122-140o152-169i212-240o						4GI_OPF_3926
																																4GI_OPF_3926	Asuu	-	Y	-	-	Y	1278	GS_20556	-	-	o						4GI_OPF_3857
																																4GI_OPF_3857	Asuu	-	Y	-	-	Y	918	GS_17082	Y	-	o6-27i						4GI_OPF_3838
																																4GI_OPF_3838	Asuu	-	Y	-	-	Y	1179	GS_02774	Y	-	i12-39o						4GI_OPF_3806
																																4GI_OPF_3806	Asuu	-	Y	-	-	Y	1305	GS_10867	Y	-	o6-27i47-71o77-102i						4GI_OPF_3800
																																4GI_OPF_3800	Asuu	-	Y	-	-	Y	1584	GS_03207	-	-	o						4GI_OPF_3738
																																4GI_OPF_3738	Asuu	-	Y	-	-	Y	978	GS_19001	Y	-	o6-24i301-319o						4GI_OPF_3727
																																4GI_OPF_3727	Asuu	-	Y	-	-	Y	1011	GS_20034	Y	-	i12-33o						4GI_OPF_3687
																																4GI_OPF_3687	Asuu	-	Y	-	-	Y	2688	GS_12587	-	-	o						4GI_OPF_3615
																																4GI_OPF_3615	Asuu	-	Y	-	-	Y	825	GS_02474	-	-	o						4GI_OPF_3591
																																4GI_OPF_3591	Asuu	-	Y	-	-	Y	4377	GS_03097	Y	-	i12-33o						4GI_OPF_3555
																																4GI_OPF_3555	Asuu	-	Y	-	-	Y	1074	GS_12791	Y	-	i12-37o						4GI_OPF_3535
																																4GI_OPF_3535	Asuu	-	Y	-	-	Y	2526	GS_05709	Y	-	i21-41o						4GI_OPF_3517
																																4GI_OPF_3517	Asuu	-	Y	-	-	Y	933	GS_15304	Y	-	o91-114i						4GI_OPF_3500
																																4GI_OPF_3500	Asuu	-	Y	-	-	Y	2265	GS_13279	-	-	o						4GI_OPF_3498
																																4GI_OPF_3498	Asuu	-	Y	-	-	Y	1044	GS_20159	-	-	o						4GI_OPF_3449
																																4GI_OPF_3449	Asuu	-	Y	-	-	Y	1386	GS_19961	Y	-	o12-30i42-66o78-95i107-123o143-163i183-205o225-249i300-320o326-345i366-391o411-428i						4GI_OPF_3441
																																4GI_OPF_3441	Asuu	-	Y	-	-	Y	1428	GS_15701	Y	-	i9-27o						4GI_OPF_3414
																																4GI_OPF_3414	Asuu	-	Y	-	-	Y	1680	GS_02178	-	-	o						4GI_OPF_3394
																																4GI_OPF_3394	Asuu	-	Y	-	-	Y	648	GS_20213	Y	-	o6-24i112-132o138-160i167-189o						4GI_OPF_3380
																																4GI_OPF_3380	Asuu	-	Y	-	-	Y	1089	GS_10297	-	-	o						4GI_OPF_3353
																																4GI_OPF_3353	Asuu	-	Y	-	-	Y	1629	GS_08027	-	-	o						4GI_OPF_3350
																																4GI_OPF_3350	Asuu	-	Y	-	-	Y	621	GS_20746	Y	-	o20-38i						4GI_OPF_3311
																																4GI_OPF_3311	Asuu	-	Y	-	-	Y	627	GS_16493	-	-	i						4GI_OPF_3303
																																4GI_OPF_3303	Asuu	-	Y	-	-	Y	414	GS_14614	Y	-	i74-94o100-118i						4GI_OPF_3293
																																4GI_OPF_3293	Asuu	-	Y	-	-	Y	1506	GS_12714	Y	-	o6-29i62-86o92-113i120-137o149-182i221-241o261-288i295-316o328-346i353-370o382-401i413-436o456-479i						4GI_OPF_3262
																																4GI_OPF_3262	Asuu	-	Y	-	-	Y	2532	GS_24078	-	-	o						4GI_OPF_3249
																																4GI_OPF_3249	Asuu	-	Y	-	-	Y	570	GS_12821	Y	-	o6-25i						4GI_OPF_3245
																																4GI_OPF_3245	Asuu	-	Y	-	-	Y	459	GS_14600	Y	-	o12-32i39-60o72-93i						4GI_OPF_3235
																																4GI_OPF_3235	Asuu	-	Y	-	-	Y	792	GS_11325	Y	-	o34-52i73-94o129-158i178-199o205-224i236-256o						4GI_OPF_3201
																																4GI_OPF_3201	Asuu	-	Y	-	-	Y	705	GS_22519	-	-	o						4GI_OPF_3166
																																4GI_OPF_3166	Asuu	-	Y	-	-	Y	1134	GS_03598	-	-	o						4GI_OPF_3163
																																4GI_OPF_3163	Asuu	-	Y	-	-	Y	1470	GS_08117	Y	-	i15-37o						4GI_OPF_3159
																																4GI_OPF_3159	Asuu	-	Y	-	-	Y	945	GS_01805	Y	-	o6-27i48-67o104-121i						4GI_OPF_3134
																																4GI_OPF_3134	Asuu	-	Y	-	-	Y	1518	GS_02705	Y	-	o18-39i						4GI_OPF_3083
																																4GI_OPF_3083	Asuu	-	Y	-	-	Y	519	GS_02561	Y	-	i12-32o79-100i150-170o						4GI_OPF_3080
																																4GI_OPF_3080	Asuu	-	Y	-	-	Y	1134	GS_21740	-	-	o						4GI_OPF_3078
																																4GI_OPF_3078	Asuu	-	Y	-	-	Y	1830	GS_13323	Y	-	i7-26o						4GI_OPF_3047
																																4GI_OPF_3047	Asuu	-	Y	-	-	Y	993	GS_09175	-	-	o						4GI_OPF_3032
																																4GI_OPF_3032	Asuu	-	Y	-	-	Y	747	GS_17514	Y	-	o12-32i						4GI_OPF_3008
																																4GI_OPF_3008	Asuu	-	Y	-	-	Y	1404	GS_17506	Y	-	i14-33o76-96i108-129o141-161i173-194o200-222i266-284o304-322i334-360o422-445i						4GI_OPF_2962
																																4GI_OPF_2962	Asuu	-	Y	-	-	Y	708	GS_19174	Y	-	o12-32i114-135o155-173i						4GI_OPF_2803
																																4GI_OPF_2803	Asuu	-	Y	-	-	Y	1047	GS_11065	Y	-	i51-70o82-101i108-128o140-159i171-196o225-245i257-275o281-302i						4GI_OPF_2792
																																4GI_OPF_2792	Asuu	-	Y	-	-	Y	738	GS_04769	Y	-	i30-50o62-84i96-116o155-177i						4GI_OPF_2792
																																4GI_OPF_2792	Asuu	-	Y	-	-	Y	810	GS_21765	Y	-	i12-33o56-76i96-114o120-146i158-182o208-230i						4GI_OPF_2741
																																4GI_OPF_2741	Asuu	-	Y	-	-	Y	1050	GS_05168	Y	-	o6-28i						4GI_OPF_2738
																																4GI_OPF_2738	Asuu	-	Y	-	-	Y	2340	GS_17273	Y	-	o12-30i58-80o						4GI_OPF_2725
																																4GI_OPF_2725	Asuu	-	Y	-	-	Y	1638	GS_17467	Y	-	i14-35o241-261i273-294o314-332i344-363o385-409i441-461o481-505i						4GI_OPF_2720
																																4GI_OPF_2720	Asuu	-	Y	-	-	Y	1560	GS_06132	Y	-	i7-30o468-492i						4GI_OPF_2704
																																4GI_OPF_2704	Asuu	-	Y	-	-	Y	792	GS_11177	Y	-	o241-261i						4GI_OPF_2699
																																4GI_OPF_2699	Asuu	-	Y	-	-	Y	2277	GS_18774	-	-	o						4GI_OPF_2657
																																4GI_OPF_2657	Asuu	-	Y	-	-	Y	1434	GS_10950	Y	-	o6-23i150-169o175-197i204-225o237-255i276-301o307-327i						4GI_OPF_2653
																																4GI_OPF_2653	Asuu	-	Y	-	-	Y	1917	GS_16963	-	-	o						4GI_OPF_2638
																																4GI_OPF_2638	Asuu	-	Y	-	-	Y	1224	GS_04740	Y	-	o6-32i53-73o88-107i119-144o164-183i190-209o215-238i250-268o274-294i379-403o						4GI_OPF_2604
																																4GI_OPF_2604	Asuu	-	Y	-	-	Y	690	GS_08423	Y	-	i12-34o54-75i82-106o187-216i						4GI_OPF_2601
																																4GI_OPF_2601	Asuu	-	Y	-	-	Y	933	GS_02744	-	-	o						4GI_OPF_2599
																																4GI_OPF_2599	Asuu	-	Y	-	-	Y	1407	GS_08789	Y	-	o418-439i						4GI_OPF_2578
																																4GI_OPF_2578	Asuu	-	Y	-	-	Y	960	GS_14303	Y	-	o6-26i38-56o68-86i121-141o161-185i245-263o283-304i						4GI_OPF_2541
																																4GI_OPF_2541	Asuu	-	Y	-	-	Y	927	GS_20749	Y	-	i15-35o77-98i110-125o131-155i167-189o201-224i236-254o266-284i						4GI_OPF_2497
																																4GI_OPF_2497	Asuu	-	Y	-	-	Y	1692	GS_12727	-	-	o						4GI_OPF_2482
																																4GI_OPF_2482	Asuu	-	Y	-	-	Y	1422	GS_16376	Y	-	i12-34o40-60i127-148o160-184i						4GI_OPF_2478
																																4GI_OPF_2478	Asuu	-	Y	-	-	Y	1470	GS_07814	Y	-	i12-32o52-74i86-110o195-212i233-254o266-292i304-325o345-368i						4GI_OPF_2459
																																4GI_OPF_2459	Asuu	-	Y	-	-	Y	486	GS_06100	Y	-	i21-46o						4GI_OPF_2457
																																4GI_OPF_2457	Asuu	-	Y	-	-	Y	2676	GS_00298	Y	-	o6-25i399-420o452-469i476-497o509-529i550-570o600-618i630-649o655-672i684-701o707-731i738-755o761-779i791-811o823-843i863-885o						4GI_OPF_2427
																																4GI_OPF_2427	Asuu	-	Y	-	-	Y	1383	GS_16754	Y	-	o30-51i63-81o87-106i118-136o148-168i203-227o239-261i270-287o293-317i329-351o409-426i						4GI_OPF_2405
																																4GI_OPF_2405	Asuu	-	Y	-	-	Y	1017	GS_08419	-	-	o						4GI_OPF_2396
																																4GI_OPF_2396	Asuu	-	Y	-	-	Y	1515	GS_23179	Y	-	o59-82i94-113o119-138i221-239o302-322i334-357o369-391i403-425o445-466i473-492o						4GI_OPF_2393
																																4GI_OPF_2393	Asuu	-	Y	-	-	Y	798	GS_08261	Y	-	o12-30i						4GI_OPF_2373
																																4GI_OPF_2373	Asuu	-	Y	-	-	Y	1485	GS_21656	Y	-	i7-23o43-60i477-494o						4GI_OPF_2349
																																4GI_OPF_2349	Asuu	-	Y	-	-	Y	2019	GS_03105	-	-	o						4GI_OPF_23431
																																4GI_OPF_23431	Asuu	-	Y	-	-	Y	1050	GS_23405	Y	-	i30-56o76-98i132-153o190-212i243-264o284-308i						4GI_OPF_23430
																																4GI_OPF_23430	Asuu	-	Y	-	-	Y	507	GS_19705	Y	-	o6-24i						4GI_OPF_23422
																																4GI_OPF_23422	Asuu	-	Y	-	-	Y	1794	GS_19153	Y	-	i12-37o						4GI_OPF_2342
																																4GI_OPF_2342	Asuu	-	Y	-	-	Y	1560	GS_17479	Y	-	i12-32o52-71i83-100o112-136i143-164o170-192i204-223o243-262i274-294o300-322i342-362o382-411i						4GI_OPF_2341
																																4GI_OPF_2341	Asuu	-	Y	-	-	Y	1314	GS_02318	Y	-	o6-23i						4GI_OPF_23399
																																4GI_OPF_23399	Asuu	-	Y	-	-	Y	717	GS_10186	Y	-	o20-44i56-83o95-118i138-159o165-184i						4GI_OPF_23394
																																4GI_OPF_23394	Asuu	-	Y	-	-	Y	756	GS_01223	Y	-	i24-44o87-112i189-207o						4GI_OPF_23376
																																4GI_OPF_23376	Asuu	-	Y	-	-	Y	858	GS_21165	Y	-	o6-29i						4GI_OPF_23373
																																4GI_OPF_23373	Asuu	-	Y	-	-	Y	603	GS_15498	Y	-	o6-24i45-68o80-107i						4GI_OPF_23366
																																4GI_OPF_23366	Asuu	-	Y	-	-	Y	900	GS_07926	Y	-	i9-29o49-71i83-104o135-158i186-207o227-245i						4GI_OPF_23363
																																4GI_OPF_23363	Asuu	-	Y	-	-	Y	285	GS_18597	Y	-	o6-24i						4GI_OPF_23302
																																4GI_OPF_23302	Asuu	-	Y	-	-	Y	306	GS_20968	-	-	i						4GI_OPF_23275
																																4GI_OPF_23275	Asuu	-	Y	-	-	Y	459	GS_11498	-	-	o						4GI_OPF_23263
																																4GI_OPF_23263	Asuu	-	Y	-	-	Y	981	GS_01082	Y	-	o12-31i38-62o94-116i128-148o177-200i227-251o257-279i						4GI_OPF_23253
																																4GI_OPF_23253	Asuu	-	Y	-	-	Y	948	GS_11692	Y	-	o6-32i39-60o93-112i124-151o171-191i226-248o260-279i						4GI_OPF_23251
																																4GI_OPF_23251	Asuu	-	Y	-	-	Y	564	GS_15282	Y	-	o12-32i44-70o90-111i123-144o						4GI_OPF_23232
																																4GI_OPF_23232	Asuu	-	Y	-	-	Y	777	GS_02784	Y	-	o6-24i36-55o75-101i127-147o176-197i						4GI_OPF_23208
																																4GI_OPF_23208	Asuu	-	Y	-	-	Y	594	GS_23070	-	-	o						4GI_OPF_23195
																																4GI_OPF_23195	Asuu	-	Y	-	-	Y	648	GS_00151	-	-	o						4GI_OPF_23185
																																4GI_OPF_23185	Asuu	-	Y	-	-	Y	1047	GS_23129	Y	-	i7-30o70-88i124-149o169-189i201-223o229-247i259-282o294-316i						4GI_OPF_23178
																																4GI_OPF_23178	Asuu	-	Y	-	-	Y	1290	GS_15034	-	-	o						4GI_OPF_23136
																																4GI_OPF_23136	Asuu	-	Y	-	-	Y	483	GS_12880	Y	-	o23-45i57-82o88-110i						4GI_OPF_23095
																																4GI_OPF_23095	Asuu	-	Y	-	-	Y	495	GS_10693	Y	-	o6-30i55-72o92-113i						4GI_OPF_23038
																																4GI_OPF_23038	Asuu	-	Y	-	-	Y	288	GS_10305	Y	-	o6-27i						4GI_OPF_23029
																																4GI_OPF_23029	Asuu	-	Y	-	-	Y	1575	GS_00742	Y	-	o15-37i						4GI_OPF_23009
																																4GI_OPF_23009	Asuu	-	Y	-	-	Y	279	GS_05690	Y	-	o6-31i43-60o						4GI_OPF_22990
																																4GI_OPF_22990	Asuu	-	Y	-	-	Y	1902	GS_19980	-	-	o						4GI_OPF_22951
																																4GI_OPF_22951	Asuu	-	Y	-	-	Y	240	GS_02147	Y	-	o20-38i						4GI_OPF_2295
																																4GI_OPF_2295	Asuu	-	Y	-	-	Y	849	GS_21912	Y	-	i21-42o90-110i142-160o180-200i						4GI_OPF_22915
																																4GI_OPF_22915	Asuu	-	Y	-	-	Y	540	GS_17630	-	-	o						4GI_OPF_22912
																																4GI_OPF_22912	Asuu	-	Y	-	-	Y	2574	GS_22831	-	-	o						4GI_OPF_22864
																																4GI_OPF_22864	Asuu	-	Y	-	-	Y	633	GS_06809	-	-	o						4GI_OPF_22860
																																4GI_OPF_22860	Asuu	-	Y	-	-	Y	807	GS_14187	Y	-	o6-24i						4GI_OPF_2286
																																4GI_OPF_2286	Asuu	-	Y	-	-	Y	1071	GS_12435	Y	-	i31-50o70-90i111-131o151-175i276-298o310-333i						4GI_OPF_2286
																																4GI_OPF_2286	Asuu	-	Y	-	-	Y	342	GS_23813	Y	-	o6-28i40-65o77-103i						4GI_OPF_22819
																																4GI_OPF_22819	Asuu	-	Y	-	-	Y	1611	GS_21795	Y	-	o445-464i						4GI_OPF_22817
																																4GI_OPF_22817	Asuu	-	Y	-	-	Y	882	GS_13381	-	-	o						4GI_OPF_22779
																																4GI_OPF_22779	Asuu	-	Y	-	-	Y	357	GS_02539	Y	-	i7-29o						4GI_OPF_22776
																																4GI_OPF_22776	Asuu	-	Y	-	-	Y	756	GS_14194	Y	-	i7-24o36-55i62-82o88-111i155-178o193-214i						4GI_OPF_22765
																																4GI_OPF_22765	Asuu	-	Y	-	-	Y	354	GS_10544	Y	-	o16-40i99-116o						4GI_OPF_22764
																																4GI_OPF_22764	Asuu	-	Y	-	-	Y	1176	GS_23320	Y	-	i12-33o270-290i302-319o331-353i						4GI_OPF_22753
																																4GI_OPF_22753	Asuu	-	Y	-	-	Y	807	GS_18961	Y	-	o20-41i48-67o87-113i125-148o160-178i187-205o211-231i						4GI_OPF_22745
																																4GI_OPF_22745	Asuu	-	Y	-	-	Y	1185	GS_23901	Y	-	o12-37i49-68o88-109i130-151o187-205i242-260o280-302i						4GI_OPF_22735
																																4GI_OPF_22735	Asuu	-	Y	-	-	Y	651	GS_20692	Y	-	i5-28o43-62i171-191o						4GI_OPF_22714
																																4GI_OPF_22714	Asuu	-	Y	-	-	Y	981	GS_21265	Y	-	o6-33i						4GI_OPF_22706
																																4GI_OPF_22706	Asuu	-	Y	-	-	Y	1125	GS_20362	Y	-	o15-40i61-81o129-146i181-208o214-233i245-268o303-324i						4GI_OPF_22667
																																4GI_OPF_22667	Asuu	-	Y	-	-	Y	426	GS_09725	Y	-	i7-28o103-122i						4GI_OPF_22633
																																4GI_OPF_22633	Asuu	-	Y	-	-	Y	540	GS_11028	Y	-	o15-41i						4GI_OPF_22619
																																4GI_OPF_22619	Asuu	-	Y	-	-	Y	372	GS_08310	Y	-	i7-38o50-71i						4GI_OPF_22604
																																4GI_OPF_22604	Asuu	-	Y	-	-	Y	522	GS_08538	Y	-	o12-39i51-73o						4GI_OPF_2258
																																4GI_OPF_2258	Asuu	-	Y	-	-	Y	996	GS_05081	Y	-	i12-30o						4GI_OPF_22571
																																4GI_OPF_22571	Asuu	-	Y	-	-	Y	393	GS_05298	Y	-	o12-33i						4GI_OPF_2257
																																4GI_OPF_2257	Asuu	-	Y	-	-	Y	2352	GS_14149	Y	-	i7-26o						4GI_OPF_22556
																																4GI_OPF_22556	Asuu	-	Y	-	-	Y	486	GS_20875	Y	-	i116-134o						4GI_OPF_22551
																																4GI_OPF_22551	Asuu	-	Y	-	-	Y	1083	GS_01976	Y	-	o12-32i53-72o92-112i132-153o180-202i231-259o279-300i						4GI_OPF_22521
																																4GI_OPF_22521	Asuu	-	Y	-	-	Y	210	GS_13177	Y	-	o28-53i						4GI_OPF_22514
																																4GI_OPF_22514	Asuu	-	Y	-	-	Y	396	GS_05324	Y	-	i64-87o107-127i						4GI_OPF_22512
																																4GI_OPF_22512	Asuu	-	Y	-	-	Y	426	GS_16596	Y	-	o6-23i30-52o93-111i						4GI_OPF_22509
																																4GI_OPF_22509	Asuu	-	Y	-	-	Y	987	GS_20774	Y	-	o12-41i53-75o100-120i						4GI_OPF_22502
																																4GI_OPF_22502	Asuu	-	Y	-	-	Y	291	GS_05845	Y	-	o22-42i49-65o71-88i						4GI_OPF_22500
																																4GI_OPF_22500	Asuu	-	Y	-	-	Y	726	GS_09853	-	-	o						4GI_OPF_22484
																																4GI_OPF_22484	Asuu	-	Y	-	-	Y	435	GS_09709	-	-	o						4GI_OPF_2242
																																4GI_OPF_2242	Asuu	-	Y	-	-	Y	309	GS_07670	Y	-	i12-36o72-92i						4GI_OPF_2194
																																4GI_OPF_2194	Asuu	-	Y	-	-	Y	216	GS_19086	Y	-	o6-25i						4GI_OPF_2160
																																4GI_OPF_2160	Asuu	-	Y	-	-	Y	1365	GS_12088	-	-	o						4GI_OPF_2149
																																4GI_OPF_2149	Asuu	-	Y	-	-	Y	1752	GS_04590	Y	-	i7-30o						4GI_OPF_2142
																																4GI_OPF_2142	Asuu	-	Y	-	-	Y	756	GS_16825	Y	-	o6-26i						4GI_OPF_21084
																																4GI_OPF_21084	Asuu	-	Y	-	-	Y	870	GS_06051	Y	-	i12-33o131-151i						4GI_OPF_21074
																																4GI_OPF_21074	Asuu	-	Y	-	-	Y	441	GS_23003	Y	-	i26-47o						4GI_OPF_21071
																																4GI_OPF_21071	Asuu	-	Y	-	-	Y	204	GS_18895	Y	-	o16-42i						4GI_OPF_21070
																																4GI_OPF_21070	Asuu	-	Y	-	-	Y	456	GS_20212	Y	-	i12-32o38-60i80-99o105-123i						4GI_OPF_21053
																																4GI_OPF_21053	Asuu	-	Y	-	-	Y	303	GS_00641	Y	-	o6-28i						4GI_OPF_21002
																																4GI_OPF_21002	Asuu	-	Y	-	-	Y	1152	GS_11346	Y	-	i7-25o						4GI_OPF_20989
																																4GI_OPF_20989	Asuu	-	Y	-	-	Y	2013	GS_16897	Y	-	i12-34o49-67i74-98o118-140i161-184o196-215i227-248o268-292i333-354o360-382i389-412o432-450i486-505o511-528i540-562o603-620i						4GI_OPF_20967
																																4GI_OPF_20967	Asuu	-	Y	-	-	Y	849	GS_04453	Y	-	i7-26o62-81i93-114o120-147i154-176o188-209i						4GI_OPF_20899
																																4GI_OPF_20899	Asuu	-	Y	-	-	Y	783	GS_11536	-	-	o						4GI_OPF_20896
																																4GI_OPF_20896	Asuu	-	Y	-	-	Y	1377	GS_07020	-	-	o						4GI_OPF_20880
																																4GI_OPF_20880	Asuu	-	Y	-	-	Y	423	GS_12721	Y	-	i5-23o35-57i64-83o103-128i						4GI_OPF_20875
																																4GI_OPF_20875	Asuu	-	Y	-	-	Y	201	GS_17008	Y	-	o27-49i						4GI_OPF_20864
																																4GI_OPF_20864	Asuu	-	Y	-	-	Y	363	GS_09682	-	-	o						4GI_OPF_20804
																																4GI_OPF_20804	Asuu	-	Y	-	-	Y	1068	GS_06547	Y	-	i12-29o35-54i120-141o153-176i185-207o213-239i251-274o280-300i						4GI_OPF_20788
																																4GI_OPF_20788	Asuu	-	Y	-	-	Y	702	GS_11284	Y	-	o79-98i214-231o						4GI_OPF_20773
																																4GI_OPF_20773	Asuu	-	Y	-	-	Y	372	GS_01507	Y	-	o6-26i47-66o98-117i						4GI_OPF_20764
																																4GI_OPF_20764	Asuu	-	Y	-	-	Y	837	GS_12335	Y	-	o16-40i260-277o						4GI_OPF_20756
																																4GI_OPF_20756	Asuu	-	Y	-	-	Y	1281	GS_02228	Y	-	o6-27i48-72o84-104i111-128o134-153i202-227o239-259i271-291o297-320i341-359o365-389i						4GI_OPF_20747
																																4GI_OPF_20747	Asuu	-	Y	-	-	Y	963	GS_01807	Y	-	i21-39o						4GI_OPF_20714
																																4GI_OPF_20714	Asuu	-	Y	-	-	Y	513	GS_03721	Y	-	i12-33o53-76i124-149o						4GI_OPF_20703
																																4GI_OPF_20703	Asuu	-	Y	-	-	Y	1104	GS_22175	Y	-	o6-34i105-126o138-167i190-215o221-240i247-266o						4GI_OPF_2070
																																4GI_OPF_2070	Asuu	-	Y	-	-	Y	1512	GS_04399	Y	-	i43-63o75-94i183-201o						4GI_OPF_20698
																																4GI_OPF_20698	Asuu	-	Y	-	-	Y	1653	GS_02661	Y	-	i7-28o34-55i76-98o127-144i156-176o196-218i230-253o279-298i338-354o360-381i393-412o424-441i						4GI_OPF_20685
																																4GI_OPF_20685	Asuu	-	Y	-	-	Y	351	GS_17416	Y	-	i7-32o38-64i						4GI_OPF_20676
																																4GI_OPF_20676	Asuu	-	Y	-	-	Y	318	GS_17420	Y	-	o6-23i						4GI_OPF_20669
																																4GI_OPF_20669	Asuu	-	Y	-	-	Y	702	GS_01444	Y	-	i7-28o50-73i85-107o159-180i192-214o						4GI_OPF_20665
																																4GI_OPF_20665	Asuu	-	Y	-	-	Y	891	GS_09117	Y	-	i21-39o						4GI_OPF_2051
																																4GI_OPF_2051	Asuu	-	Y	-	-	Y	1617	GS_04638	-	-	o						4GI_OPF_2045
																																4GI_OPF_2045	Asuu	-	Y	-	-	Y	1155	GS_16683	Y	-	o6-31i43-59o71-91i98-120o126-146i158-179o185-208i						4GI_OPF_2030
																																4GI_OPF_2030	Asuu	-	Y	-	-	Y	1386	GS_06155	Y	-	i12-33o258-282i294-313o319-338i350-369o375-392i404-426o						4GI_OPF_2000
																																4GI_OPF_2000	Asuu	-	Y	-	-	Y	2139	GS_19678	Y	-	o20-44i						4GI_OPF_1992
																																4GI_OPF_1992	Asuu	-	Y	-	-	Y	4482	GS_12074	Y	-	i7-29o						4GI_OPF_1971
																																4GI_OPF_1971	Asuu	-	Y	-	-	Y	1146	GS_19451	Y	-	i7-27o339-360i						4GI_OPF_1949
																																4GI_OPF_1949	Asuu	-	Y	-	-	Y	1938	GS_03257	-	-	o						4GI_OPF_19482
																																4GI_OPF_19482	Asuu	-	Y	-	-	Y	531	GS_02787	-	-	o						4GI_OPF_19481
																																4GI_OPF_19481	Asuu	-	Y	-	-	Y	258	GS_13822	Y	-	o6-30i51-72o						4GI_OPF_19473
																																4GI_OPF_19473	Asuu	-	Y	-	-	Y	876	GS_03938	Y	-	i7-30o						4GI_OPF_19412
																																4GI_OPF_19412	Asuu	-	Y	-	-	Y	267	GS_17967	Y	-	o12-31i						4GI_OPF_19409
																																4GI_OPF_19409	Asuu	-	Y	-	-	Y	1527	GS_06764	Y	-	i7-27o57-77i89-110o116-138i150-173o179-200i267-292o304-325i337-359o365-390i402-423o435-453i						4GI_OPF_19408
																																4GI_OPF_19408	Asuu	-	Y	-	-	Y	927	GS_20789	Y	-	o6-29i41-60o80-103i123-145o165-188i209-238o244-262i						4GI_OPF_19382
																																4GI_OPF_19382	Asuu	-	Y	-	-	Y	1689	GS_19702	Y	-	o14-35i55-75o						4GI_OPF_19368
																																4GI_OPF_19368	Asuu	-	Y	-	-	Y	2184	GS_06966	-	-	o						4GI_OPF_19353
																																4GI_OPF_19353	Asuu	-	Y	-	-	Y	384	GS_13327	-	-	o						4GI_OPF_1935
																																4GI_OPF_1935	Asuu	-	Y	-	-	Y	1389	GS_07883	Y	-	i12-32o63-86i107-129o149-170i182-201o290-313i360-381o387-404i						4GI_OPF_19324
																																4GI_OPF_19324	Asuu	-	Y	-	-	Y	693	GS_09642	Y	-	i40-59o79-102i123-143o149-174i202-227o						4GI_OPF_19296
																																4GI_OPF_19296	Asuu	-	Y	-	-	Y	1164	GS_04687	Y	-	i20-41o						4GI_OPF_19294
																																4GI_OPF_19294	Asuu	-	Y	-	-	Y	1047	GS_17148	Y	-	o6-23i						4GI_OPF_19269
																																4GI_OPF_19269	Asuu	-	Y	-	-	Y	894	GS_08444	Y	-	o6-30i42-62o82-108i128-147o184-209i230-252o267-286i						4GI_OPF_19264
																																4GI_OPF_19264	Asuu	-	Y	-	-	Y	705	GS_09719	Y	-	o20-41i						4GI_OPF_19256
																																4GI_OPF_19256	Asuu	-	Y	-	-	Y	552	GS_07259	Y	-	o26-48i						4GI_OPF_19248
																																4GI_OPF_19248	Asuu	-	Y	-	-	Y	339	GS_12193	Y	-	o12-44i						4GI_OPF_19244
																																4GI_OPF_19244	Asuu	-	Y	-	-	Y	954	GS_12067	-	-	o						4GI_OPF_19237
																																4GI_OPF_19237	Asuu	-	Y	-	-	Y	954	GS_21608	Y	-	o12-36i48-71o91-110i122-142o176-200i238-263o269-289i						4GI_OPF_19156
																																4GI_OPF_19156	Asuu	-	Y	-	-	Y	468	GS_12509	Y	-	o12-36i48-72o92-112i133-153o						4GI_OPF_19142
																																4GI_OPF_19142	Asuu	-	Y	-	-	Y	318	GS_20021	Y	-	o14-31i51-75o81-98i						4GI_OPF_1913
																																4GI_OPF_1913	Asuu	-	Y	-	-	Y	1170	GS_00875	Y	-	o12-37i137-162o182-211i223-243o263-286i						4GI_OPF_1907
																																4GI_OPF_1907	Asuu	-	Y	-	-	Y	4260	GS_19516	Y	-	o1032-1056i						4GI_OPF_19035
																																4GI_OPF_19035	Asuu	-	Y	-	-	Y	348	GS_12925	Y	-	o20-44i						4GI_OPF_1903
																																4GI_OPF_1903	Asuu	-	Y	-	-	Y	1587	GS_05545	-	-	o						4GI_OPF_19021
																																4GI_OPF_19021	Asuu	-	Y	-	-	Y	1533	GS_05705	Y	-	o6-32i414-439o						4GI_OPF_19019
																																4GI_OPF_19019	Asuu	-	Y	-	-	Y	1461	GS_14001	Y	-	i7-27o61-80i92-113o119-142i154-173o185-204i263-285o305-325i332-360o366-388i400-420o426-450i						4GI_OPF_19016
																																4GI_OPF_19016	Asuu	-	Y	-	-	Y	720	GS_12327	Y	-	o6-26i110-130o136-161i						4GI_OPF_19010
																																4GI_OPF_19010	Asuu	-	Y	-	-	Y	1236	GS_24220	Y	-	o366-389i						4GI_OPF_1886
																																4GI_OPF_1886	Asuu	-	Y	-	-	Y	2133	GS_22055	-	-	o						4GI_OPF_1863
																																4GI_OPF_1863	Asuu	-	Y	-	-	Y	1524	GS_01641	-	-	o						4GI_OPF_1837
																																4GI_OPF_1837	Asuu	-	Y	-	-	Y	1257	GS_11398	Y	-	i21-49o61-81i88-107o113-135i147-167o187-207i244-262o282-301i313-330o336-355i						4GI_OPF_1834
																																4GI_OPF_1834	Asuu	-	Y	-	-	Y	1110	GS_07289	Y	-	o323-345i						4GI_OPF_1807
																																4GI_OPF_1807	Asuu	-	Y	-	-	Y	1323	GS_18314	Y	-	i12-31o43-64i149-169o189-213i						4GI_OPF_1775
																																4GI_OPF_1775	Asuu	-	Y	-	-	Y	1353	GS_03956	Y	-	o6-24i						4GI_OPF_1773
																																4GI_OPF_1773	Asuu	-	Y	-	-	Y	1683	GS_13131	Y	-	o16-39i199-221o233-251i263-281o293-313i334-353o373-393i400-419o431-452i459-481o493-512i						4GI_OPF_1765
																																4GI_OPF_1765	Asuu	-	Y	-	-	Y	2634	GS_11706	Y	-	o6-26i38-56o62-78i226-245o251-280i733-754o766-784i804-822o834-852i						4GI_OPF_1735
																																4GI_OPF_1735	Asuu	-	Y	-	-	Y	651	GS_12864	Y	-	i18-37o						4GI_OPF_1730
																																4GI_OPF_1730	Asuu	-	Y	-	-	Y	660	GS_05943	Y	-	i7-27o47-66i73-92o98-123i135-157o180-202i						4GI_OPF_17277
																																4GI_OPF_17277	Asuu	-	Y	-	-	Y	1200	GS_01875	Y	-	i7-26o46-69i90-113o133-155i184-206o						4GI_OPF_1727
																																4GI_OPF_1727	Asuu	-	Y	-	-	Y	1530	GS_23005	Y	-	o12-43i64-88o108-127i229-252o						4GI_OPF_17233
																																4GI_OPF_17233	Asuu	-	Y	-	-	Y	948	GS_03514	Y	-	o12-33i45-70o149-172i193-216o241-267i						4GI_OPF_17231
																																4GI_OPF_17231	Asuu	-	Y	-	-	Y	2994	GS_11180	Y	-	o443-466i						4GI_OPF_17230
																																4GI_OPF_17230	Asuu	-	Y	-	-	Y	333	GS_20082	-	-	o						4GI_OPF_17225
																																4GI_OPF_17225	Asuu	-	Y	-	-	Y	927	GS_10492	Y	-	o6-26i33-54o60-77i89-116o122-140i177-202o222-242i254-275o281-302i						4GI_OPF_17222
																																4GI_OPF_17222	Asuu	-	Y	-	-	Y	522	GS_22690	-	-	o						4GI_OPF_17216
																																4GI_OPF_17216	Asuu	-	Y	-	-	Y	603	GS_23282	-	-	o						4GI_OPF_17211
																																4GI_OPF_17211	Asuu	-	Y	-	-	Y	705	GS_23139	Y	-	i20-38o						4GI_OPF_17197
																																4GI_OPF_17197	Asuu	-	Y	-	-	Y	963	GS_09802	-	-	o						4GI_OPF_17190
																																4GI_OPF_17190	Asuu	-	Y	-	-	Y	1275	GS_21704	Y	-	o12-30i51-74o94-117i138-158o170-188i214-233o253-271i278-299o311-333i345-363o369-399i						4GI_OPF_17172
																																4GI_OPF_17172	Asuu	-	Y	-	-	Y	537	GS_22593	Y	-	i12-31o37-65i86-107o113-137i157-175o						4GI_OPF_17168
																																4GI_OPF_17168	Asuu	-	Y	-	-	Y	252	GS_00361	Y	-	o22-43i						4GI_OPF_17155
																																4GI_OPF_17155	Asuu	-	Y	-	-	Y	1059	GS_22965	Y	-	i65-89o						4GI_OPF_17153
																																4GI_OPF_17153	Asuu	-	Y	-	-	Y	1632	GS_09411	Y	-	o6-23i238-257o269-287i299-324o336-353i507-525o						4GI_OPF_17144
																																4GI_OPF_17144	Asuu	-	Y	-	-	Y	1131	GS_11869	Y	-	o6-26i38-58o78-102i123-140o172-194i225-245o265-284i						4GI_OPF_17114
																																4GI_OPF_17114	Asuu	-	Y	-	-	Y	753	GS_06071	Y	-	o15-33i54-73o111-131i						4GI_OPF_17114
																																4GI_OPF_17114	Asuu	-	Y	-	-	Y	567	GS_23389	Y	-	o23-47i54-77o						4GI_OPF_17106
																																4GI_OPF_17106	Asuu	-	Y	-	-	Y	252	GS_04505	Y	-	o23-45i						4GI_OPF_17104
																																4GI_OPF_17104	Asuu	-	Y	-	-	Y	393	GS_10126	Y	-	i12-34o						4GI_OPF_17103
																																4GI_OPF_17103	Asuu	-	Y	-	-	Y	594	GS_15477	Y	-	i12-32o77-100i112-133o170-193i						4GI_OPF_17083
																																4GI_OPF_17083	Asuu	-	Y	-	-	Y	168	GS_22538	Y	-	i7-23o29-53i						4GI_OPF_17080
																																4GI_OPF_17080	Asuu	-	Y	-	-	Y	1320	GS_06157	Y	-	i20-41o61-81i88-107o113-135i147-168o198-218i248-269o281-301i308-328o340-361i373-396o402-423i						4GI_OPF_17066
																																4GI_OPF_17066	Asuu	-	Y	-	-	Y	2931	GS_00183	Y	-	o621-639i944-973o						4GI_OPF_17063
																																4GI_OPF_17063	Asuu	-	Y	-	-	Y	726	GS_18743	Y	-	i29-53o102-124i133-152o164-184i204-225o						4GI_OPF_17056
																																4GI_OPF_17056	Asuu	-	Y	-	-	Y	2010	GS_08750	Y	-	i7-28o439-458i						4GI_OPF_17052
																																4GI_OPF_17052	Asuu	-	Y	-	-	Y	885	GS_02297	-	-	o						4GI_OPF_17046
																																4GI_OPF_17046	Asuu	-	Y	-	-	Y	996	GS_09994	Y	-	o6-29i41-68o88-106i126-144o181-202i266-284o304-323i						4GI_OPF_17008
																																4GI_OPF_17008	Asuu	-	Y	-	-	Y	411	GS_06337	Y	-	i93-111o						4GI_OPF_17002
																																4GI_OPF_17002	Asuu	-	Y	-	-	Y	375	GS_00505	-	-	o						4GI_OPF_16994
																																4GI_OPF_16994	Asuu	-	Y	-	-	Y	600	GS_19017	-	-	o						4GI_OPF_16991
																																4GI_OPF_16991	Asuu	-	Y	-	-	Y	2127	GS_23598	Y	-	i26-49o						4GI_OPF_16981
																																4GI_OPF_16981	Asuu	-	Y	-	-	Y	213	GS_04123	Y	-	o12-36i						4GI_OPF_16969
																																4GI_OPF_16969	Asuu	-	Y	-	-	Y	1185	GS_19549	Y	-	i9-26o						4GI_OPF_16944
																																4GI_OPF_16944	Asuu	-	Y	-	-	Y	1488	GS_17516	Y	-	i12-35o65-85i97-118o124-146i158-180o186-210i277-304o310-331i338-362o368-396i408-427o439-457i						4GI_OPF_1693
																																4GI_OPF_1693	Asuu	-	Y	-	-	Y	1740	GS_09039	Y	-	o6-33i180-199o205-225i						4GI_OPF_1693
																																4GI_OPF_1693	Asuu	-	Y	-	-	Y	1590	GS_22742	Y	-	o6-26i160-178o184-205i217-235o						4GI_OPF_16928
																																4GI_OPF_16928	Asuu	-	Y	-	-	Y	1164	GS_22441	Y	-	i263-282o294-312i324-346o366-386i						4GI_OPF_16923
																																4GI_OPF_16923	Asuu	-	Y	-	-	Y	546	GS_08060	Y	-	i12-32o44-62i						4GI_OPF_16900
																																4GI_OPF_16900	Asuu	-	Y	-	-	Y	786	GS_23724	Y	-	i7-24o67-89i112-133o145-169i						4GI_OPF_16886
																																4GI_OPF_16886	Asuu	-	Y	-	-	Y	483	GS_24047	Y	-	o27-49i70-96o						4GI_OPF_16868
																																4GI_OPF_16868	Asuu	-	Y	-	-	Y	411	GS_03437	Y	-	o6-21i42-64o84-103i115-135o						4GI_OPF_16859
																																4GI_OPF_16859	Asuu	-	Y	-	-	Y	708	GS_02149	-	-	o						4GI_OPF_16852
																																4GI_OPF_16852	Asuu	-	Y	-	-	Y	246	GS_00435	Y	-	i20-40o46-71i						4GI_OPF_16832
																																4GI_OPF_16832	Asuu	-	Y	-	-	Y	1200	GS_06602	Y	-	o6-26i						4GI_OPF_16801
																																4GI_OPF_16801	Asuu	-	Y	-	-	Y	1194	GS_03175	Y	-	o6-27i39-63o75-96i117-135o167-190i223-247o267-285i						4GI_OPF_16756
																																4GI_OPF_16756	Asuu	-	Y	-	-	Y	1512	GS_23540	Y	-	i7-28o34-54i89-108o301-319i331-350o396-417i429-456o						4GI_OPF_1672
																																4GI_OPF_1672	Asuu	-	Y	-	-	Y	849	GS_13248	-	-	o						4GI_OPF_16713
																																4GI_OPF_16713	Asuu	-	Y	-	-	Y	2508	GS_10525	Y	-	i23-41o792-818i						4GI_OPF_16709
																																4GI_OPF_16709	Asuu	-	Y	-	-	Y	1050	GS_00266	Y	-	o6-26i38-57o63-85i92-113o125-144i193-214o234-254i266-287o293-315i324-343o						4GI_OPF_16699
																																4GI_OPF_16699	Asuu	-	Y	-	-	Y	819	GS_00829	-	-	o						4GI_OPF_16692
																																4GI_OPF_16692	Asuu	-	Y	-	-	Y	348	GS_19403	Y	-	o95-114i						4GI_OPF_16685
																																4GI_OPF_16685	Asuu	-	Y	-	-	Y	279	GS_02795	Y	-	i7-30o50-71i						4GI_OPF_16683
																																4GI_OPF_16683	Asuu	-	Y	-	-	Y	1725	GS_21403	Y	-	o29-53i191-209o215-237i249-269o281-300i342-364o416-434i441-462o482-499i511-538o						4GI_OPF_16675
																																4GI_OPF_16675	Asuu	-	Y	-	-	Y	2022	GS_12010	Y	-	o6-31i						4GI_OPF_16673
																																4GI_OPF_16673	Asuu	-	Y	-	-	Y	576	GS_15690	-	-	o						4GI_OPF_16660
																																4GI_OPF_16660	Asuu	-	Y	-	-	Y	1176	GS_21923	Y	-	o19-43i55-81o101-125i146-166o204-222i256-280o292-314i						4GI_OPF_16658
																																4GI_OPF_16658	Asuu	-	Y	-	-	Y	540	GS_01643	Y	-	i12-35o114-141i						4GI_OPF_16650
																																4GI_OPF_16650	Asuu	-	Y	-	-	Y	1176	GS_00783	Y	-	o25-48i60-86o106-124i145-164o209-237i271-295o307-332i364-381o						4GI_OPF_16597
																																4GI_OPF_16597	Asuu	-	Y	-	-	Y	2883	GS_15937	-	-	o						4GI_OPF_16575
																																4GI_OPF_16575	Asuu	-	Y	-	-	Y	966	GS_13898	Y	-	i182-201o207-229i						4GI_OPF_1623
																																4GI_OPF_1623	Asuu	-	Y	-	-	Y	2580	GS_19280	Y	-	i21-45o65-86i93-115o253-269i290-312o318-339i376-395o410-431i520-542o557-578i590-611o707-733i745-767o801-821i						4GI_OPF_1609
																																4GI_OPF_1609	Asuu	-	Y	-	-	Y	1989	GS_07798	-	-	o						4GI_OPF_1605
																																4GI_OPF_1605	Asuu	-	Y	-	-	Y	933	GS_00694	Y	-	i7-33o45-65i162-190o196-221i						4GI_OPF_1605
																																4GI_OPF_1605	Asuu	-	Y	-	-	Y	714	GS_13271	Y	-	o6-25i128-146o166-185i						4GI_OPF_1578
																																4GI_OPF_1578	Asuu	-	Y	-	-	Y	654	GS_03251	-	-	o						4GI_OPF_1528
																																4GI_OPF_1528	Asuu	-	Y	-	-	Y	456	GS_11649	Y	-	o6-24i31-51o57-76i88-106o118-137i						4GI_OPF_1528
																																4GI_OPF_1528	Asuu	-	Y	-	-	Y	618	GS_13156	Y	-	o6-24i36-56o62-80i92-109o115-136i148-167o179-199i						4GI_OPF_1526
																																4GI_OPF_1526	Asuu	-	Y	-	-	Y	870	GS_08489	Y	-	i51-71o						4GI_OPF_1523
																																4GI_OPF_1523	Asuu	-	Y	-	-	Y	1419	GS_20222	Y	-	i18-35o						4GI_OPF_1509
																																4GI_OPF_1509	Asuu	-	Y	-	-	Y	6882	GS_03113	Y	-	i7-28o34-53i60-83o121-140i180-200o206-224i236-253o300-317i364-381o387-403i415-432o461-478i530-548o554-574i581-602o635-656i777-802o814-832i870-890o946-969i981-1004o1038-1055i1121-1154o1174-1194i1805-1824o1830-1849i1856-1874o1905-1923i2039-2061o2081-2098i2110-2131o2137-2157i2178-2197o2251-2275i						4GI_OPF_1458
																																4GI_OPF_1458	Asuu	-	Y	-	-	Y	2373	GS_00792	Y	-	o6-27i34-52o58-79i91-110o122-143i194-213o233-251i315-333o339-356i						4GI_OPF_1458
																																4GI_OPF_1458	Asuu	-	Y	-	-	Y	2469	GS_18912	Y	-	i59-80o108-128i140-163o175-197i250-274o294-319i368-388o394-415i						4GI_OPF_1439
																																4GI_OPF_1439	Asuu	-	Y	-	-	Y	924	GS_08710	-	-	o						4GI_OPF_1426
																																4GI_OPF_1426	Asuu	-	Y	-	-	Y	2244	GS_00318	Y	-	i59-79o126-146i158-177o183-201i213-239o245-268i280-299o311-329i341-363o403-422i429-447o453-472i501-519o						4GI_OPF_1426
																																4GI_OPF_1426	Asuu	-	Y	-	-	Y	2133	GS_04223	Y	-	i12-34o88-108i120-138o144-163i175-191o211-234i241-261o273-291i303-329o362-382i394-427o483-502i547-567o						4GI_OPF_1419
																																4GI_OPF_1419	Asuu	-	Y	-	-	Y	1551	GS_22959	-	-	o						4GI_OPF_1401
																																4GI_OPF_1401	Asuu	-	Y	-	-	Y	1170	GS_21824	Y	-	i7-26o76-96i108-128o162-182i194-212o224-248i						4GI_OPF_1394
																																4GI_OPF_1394	Asuu	-	Y	-	-	Y	1665	GS_18145	Y	-	i9-29o						4GI_OPF_1343
																																4GI_OPF_1343	Asuu	-	Y	-	-	Y	1620	GS_07591	-	-	o						4GI_OPF_1335
																																4GI_OPF_1335	Asuu	-	Y	-	-	Y	999	GS_19299	Y	-	o6-27i						4GI_OPF_1324
																																4GI_OPF_1324	Asuu	-	Y	-	-	Y	1467	GS_22877	Y	-	i12-32o52-72i93-114o150-171i183-205o217-241i373-391o411-429i461-483o						4GI_OPF_1234
																																4GI_OPF_1234	Asuu	-	Y	-	-	Y	1731	GS_01530	Y	-	o6-22i43-65o77-99i120-140o146-170i182-200o231-249i270-295o323-351i372-393o405-426i433-455o504-525i						4GI_OPF_1219
																																4GI_OPF_1219	Asuu	-	Y	-	-	Y	2298	GS_09392	-	-	o						4GI_OPF_1193
																																4GI_OPF_1193	Asuu	-	Y	-	-	Y	1338	GS_17547	Y	-	o6-29i41-62o92-114i126-148o154-175i196-222o234-252i264-283o314-334i379-399o419-439i						4GI_OPF_1185
																																4GI_OPF_1185	Asuu	-	Y	-	-	Y	1383	GS_22473	-	-	o						4GI_OPF_1179
																																4GI_OPF_1179	Asuu	-	Y	-	-	Y	966	GS_07338	Y	-	o12-45i						4GI_OPF_1170
																																4GI_OPF_1170	Asuu	-	Y	-	-	Y	1140	GS_13844	Y	-	i12-29o						4GI_OPF_11675
																																4GI_OPF_11675	Asuu	-	Y	-	-	Y	300	L3E_02769	Y	-	i7-26o46-64i						4GI_OPF_1161
																																4GI_OPF_1161	Asuu	-	Y	-	-	Y	1659	GS_15914	Y	-	o6-28i529-549o						4GI_OPF_1159
																																4GI_OPF_1159	Asuu	-	Y	-	-	Y	2892	GS_16393	Y	-	o822-844i						4GI_OPF_1156
																																4GI_OPF_1156	Asuu	-	Y	-	-	Y	1086	GS_11833	Y	-	i257-280o292-311i						4GI_OPF_11545
																																4GI_OPF_11545	Asuu	-	Y	-	-	Y	555	GS_03677	Y	-	o16-37i						4GI_OPF_11533
																																4GI_OPF_11533	Asuu	-	Y	-	-	Y	999	GS_21599	Y	-	o6-29i59-84o104-121i142-160o190-212i248-266o278-309i						4GI_OPF_11533
																																4GI_OPF_11533	Asuu	-	Y	-	-	Y	1299	GS_22124	Y	-	o6-30i42-64o84-105i126-146o184-213i245-266o286-309i						4GI_OPF_11510
																																4GI_OPF_11510	Asuu	-	Y	-	-	Y	849	GS_08649	Y	-	i12-31o37-59i						4GI_OPF_11508
																																4GI_OPF_11508	Asuu	-	Y	-	-	Y	465	Liv_00114	Y	-	o18-39i						4GI_OPF_11445
																																4GI_OPF_11445	Asuu	-	Y	-	-	Y	960	GS_09913	Y	-	i12-37o57-83i90-112o285-308i						4GI_OPF_11428
																																4GI_OPF_11428	Asuu	-	Y	-	-	Y	630	GS_18167	Y	-	o6-25i124-150o						4GI_OPF_11409
																																4GI_OPF_11409	Asuu	-	Y	-	-	Y	882	GS_08970	Y	-	o6-30i						4GI_OPF_11381
																																4GI_OPF_11381	Asuu	-	Y	-	-	Y	1161	GS_17578	Y	-	i7-27o87-106i173-196o266-293i						4GI_OPF_11357
																																4GI_OPF_11357	Asuu	-	Y	-	-	Y	546	GS_13335	Y	-	o14-37i						4GI_OPF_11346
																																4GI_OPF_11346	Asuu	-	Y	-	-	Y	276	GS_09449	Y	-	o18-37i						4GI_OPF_11332
																																4GI_OPF_11332	Asuu	-	Y	-	-	Y	1395	GS_10274	Y	-	i20-38o74-93i224-248o271-290i						4GI_OPF_11330
																																4GI_OPF_11330	Asuu	-	Y	-	-	Y	249	GS_10553	Y	-	o6-27i						4GI_OPF_11328
																																4GI_OPF_11328	Asuu	-	Y	-	-	Y	936	GS_07354	Y	-	o6-26i38-61o117-142i154-172o178-197i209-229o279-299i						4GI_OPF_11304
																																4GI_OPF_11304	Asuu	-	Y	-	-	Y	438	GS_03783	Y	-	i12-32o52-73i85-106o118-144i						4GI_OPF_11300
																																4GI_OPF_11300	Asuu	-	Y	-	-	Y	1659	GS_21310	Y	-	i7-25o45-63i116-137o220-239i260-281o293-319i331-352o372-393i400-422o428-453i						4GI_OPF_11292
																																4GI_OPF_11292	Asuu	-	Y	-	-	Y	1680	GS_03077	-	-	o						4GI_OPF_11291
																																4GI_OPF_11291	Asuu	-	Y	-	-	Y	1845	GS_01451	Y	-	i17-36o325-347i354-370o390-412i449-471o588-609i						4GI_OPF_11281
																																4GI_OPF_11281	Asuu	-	Y	-	-	Y	426	GS_11486	Y	-	i7-27o33-58i79-101o						4GI_OPF_1128
																																4GI_OPF_1128	Asuu	-	Y	-	-	Y	2232	GS_07018	Y	-	i36-54o60-83i						4GI_OPF_11264
																																4GI_OPF_11264	Asuu	-	Y	-	-	Y	762	GS_23443	Y	-	o12-28i40-64o84-105i126-146o						4GI_OPF_11258
																																4GI_OPF_11258	Asuu	-	Y	-	-	Y	2295	GS_02701	Y	-	i12-34o						4GI_OPF_11257
																																4GI_OPF_11257	Asuu	-	Y	-	-	Y	885	GS_20570	Y	-	i7-25o45-63i70-90o96-116i123-142o154-172i179-201o207-224i229-245o251-269i						4GI_OPF_11245
																																4GI_OPF_11245	Asuu	-	Y	-	-	Y	513	GS_09462	Y	-	i7-28o43-67i88-108o120-146i						4GI_OPF_11210
																																4GI_OPF_11210	Asuu	-	Y	-	-	Y	1023	GS_15033	Y	-	o20-43i55-75o244-262i274-292o312-331i						4GI_OPF_11208
																																4GI_OPF_11208	Asuu	-	Y	-	-	Y	948	GS_17332	-	-	o						4GI_OPF_1120
																																4GI_OPF_1120	Asuu	-	Y	-	-	Y	3939	GS_06287	Y	-	i12-40o						4GI_OPF_11183
																																4GI_OPF_11183	Asuu	-	Y	-	-	Y	1920	GS_22880	Y	-	o18-41i224-247o253-272i279-300o312-332i344-363o410-434i446-466o478-499i511-531o543-564i576-595o						4GI_OPF_11168
																																4GI_OPF_11168	Asuu	-	Y	-	-	Y	1128	GS_21659	Y	-	o12-34i46-67o73-94i101-118o130-149i161-182o188-209i						4GI_OPF_11161
																																4GI_OPF_11161	Asuu	-	Y	-	-	Y	1179	GS_22737	Y	-	o20-46i309-328o348-372i						4GI_OPF_11158
																																4GI_OPF_11158	Asuu	-	Y	-	-	Y	1158	GS_19645	Y	-	i12-35o116-137i149-170o220-243i250-269o281-303i						4GI_OPF_11157
																																4GI_OPF_11157	Asuu	-	Y	-	-	Y	678	GS_16498	-	-	o						4GI_OPF_11154
																																4GI_OPF_11154	Asuu	-	Y	-	-	Y	543	GS_16095	Y	-	i12-36o56-75i						4GI_OPF_11151
																																4GI_OPF_11151	Asuu	-	Y	-	-	Y	891	GS_15357	Y	-	i60-81o167-189i196-220o240-266i						4GI_OPF_11149
																																4GI_OPF_11149	Asuu	-	Y	-	-	Y	885	GS_18245	-	-	o						4GI_OPF_11129
																																4GI_OPF_11129	Asuu	-	Y	-	-	Y	369	GS_12041	Y	-	o14-33i						4GI_OPF_11101
																																4GI_OPF_11101	Asuu	-	Y	-	-	Y	1587	GS_05934	Y	-	i26-46o66-86i107-130o167-190i202-220o232-256i366-384o414-431i452-472o503-524i						4GI_OPF_11101
																																4GI_OPF_11101	Asuu	-	Y	-	-	Y	1134	GS_09680	Y	-	i7-28o40-63i236-253o265-285i297-315o321-339i351-373o						4GI_OPF_11095
																																4GI_OPF_11095	Asuu	-	Y	-	-	Y	927	GS_09925	Y	-	o6-27i39-57o69-88i95-113o125-143i150-168o188-206i218-236o271-290i						4GI_OPF_1109
																																4GI_OPF_1109	Asuu	-	Y	-	-	Y	1803	GS_14671	Y	-	o6-26i46-69o89-107i127-147o153-173i194-215o221-238i278-298o318-339i360-379o385-405i						4GI_OPF_11081
																																4GI_OPF_11081	Asuu	-	Y	-	-	Y	405	GS_04095	Y	-	o6-34i						4GI_OPF_11073
																																4GI_OPF_11073	Asuu	-	Y	-	-	Y	1350	GS_09821	Y	-	o20-40i105-126o138-160i209-233o239-260i267-289o						4GI_OPF_11053
																																4GI_OPF_11053	Asuu	-	Y	-	-	Y	1068	GS_12344	-	-	o						4GI_OPF_11040
																																4GI_OPF_11040	Asuu	-	Y	-	-	Y	588	GS_12079	Y	-	i12-34o						4GI_OPF_1104
																																4GI_OPF_1104	Asuu	-	Y	-	-	Y	1701	GS_16838	Y	-	i12-38o44-65i74-91o103-122i143-165o214-236i270-289o309-329i350-368o390-420i432-452o472-491i						4GI_OPF_11035
																																4GI_OPF_11035	Asuu	-	Y	-	-	Y	798	GS_11450	Y	-	o6-25i						4GI_OPF_11034
																																4GI_OPF_11034	Asuu	-	Y	-	-	Y	873	GS_04717	-	-	o						4GI_OPF_11030
																																4GI_OPF_11030	Asuu	-	Y	-	-	Y	1389	GS_08596	Y	-	o20-41i234-256o288-308i439-457o						4GI_OPF_11023
																																4GI_OPF_11023	Asuu	-	Y	-	-	Y	462	GS_06341	Y	-	o14-37i						4GI_OPF_11011
																																4GI_OPF_11011	Asuu	-	Y	-	-	Y	960	GS_05383	Y	-	i7-31o43-63i68-86o92-112i124-144o188-208i229-249o269-289i						4GI_OPF_11004
																																4GI_OPF_11004	Asuu	-	Y	-	-	Y	2475	GS_11634	Y	-	o232-252i264-286o292-315i417-435o623-643i648-669o675-693i757-778o790-819i						4GI_OPF_10998
																																4GI_OPF_10998	Asuu	-	Y	-	-	Y	1545	GS_09742	Y	-	i7-26o62-81i93-114o126-142i162-180o186-206i272-292o312-332i344-364o376-401i413-436o442-462i						4GI_OPF_10993
																																4GI_OPF_10993	Asuu	-	Y	-	-	Y	588	GS_21925	Y	-	o6-23i35-59o71-97i118-142o						4GI_OPF_10990
																																4GI_OPF_10990	Asuu	-	Y	-	-	Y	534	GS_02070	-	-	o						4GI_OPF_10982
																																4GI_OPF_10982	Asuu	-	Y	-	-	Y	954	GS_00131	Y	-	i12-32o80-99i119-138o150-172i						4GI_OPF_10949
																																4GI_OPF_10949	Asuu	-	Y	-	-	Y	492	GS_13504	Y	-	i16-40o98-118i						4GI_OPF_10944
																																4GI_OPF_10944	Asuu	-	Y	-	-	Y	1620	GS_19618	Y	-	o20-42i						4GI_OPF_10943
																																4GI_OPF_10943	Asuu	-	Y	-	-	Y	300	GS_04350	Y	-	o6-23i						4GI_OPF_10926
																																4GI_OPF_10926	Asuu	-	Y	-	-	Y	912	GS_10393	Y	-	i21-43o63-81i102-125o159-181i202-226o232-256i						4GI_OPF_1091
																																4GI_OPF_1091	Asuu	-	Y	-	-	Y	2211	GS_23551	Y	-	o13-34i54-79o99-119i131-153o165-188i200-222o248-269i281-304o359-382i389-411o423-451i458-478o						4GI_OPF_10904
																																4GI_OPF_10904	Asuu	-	Y	-	-	Y	621	GS_17419	Y	-	o20-45i107-127o						4GI_OPF_10902
																																4GI_OPF_10902	Asuu	-	Y	-	-	Y	2841	GS_13286	-	-	o						4GI_OPF_10891
																																4GI_OPF_10891	Asuu	-	Y	-	-	Y	1014	GS_14958	Y	-	o6-26i						4GI_OPF_10889
																																4GI_OPF_10889	Asuu	-	Y	-	-	Y	426	GS_17117	Y	-	o15-37i49-71o97-117i						4GI_OPF_10885
																																4GI_OPF_10885	Asuu	-	Y	-	-	Y	1107	GS_20526	Y	-	o16-42i						4GI_OPF_10882
																																4GI_OPF_10882	Asuu	-	Y	-	-	Y	1380	GS_23161	Y	-	i9-25o						4GI_OPF_10881
																																4GI_OPF_10881	Asuu	-	Y	-	-	Y	417	GS_06386	Y	-	i7-29o41-63i84-104o						4GI_OPF_10872
																																4GI_OPF_10872	Asuu	-	Y	-	-	Y	1266	GS_06399	Y	-	o6-29i41-66o86-107i128-145o182-208i229-251o274-293i						4GI_OPF_10864
																																4GI_OPF_10864	Asuu	-	Y	-	-	Y	861	GS_23318	Y	-	o12-35i						4GI_OPF_1086
																																4GI_OPF_1086	Asuu	-	Y	-	-	Y	5235	GS_10190	Y	-	o20-46i317-341o361-385i397-420o426-451i463-481o501-524i990-1010o1137-1158i1179-1205o1217-1236i1248-1267o1279-1300i1355-1377o						4GI_OPF_10831
																																4GI_OPF_10831	Asuu	-	Y	-	-	Y	1386	GS_00591	-	-	o						4GI_OPF_10828
																																4GI_OPF_10828	Asuu	-	Y	-	-	Y	1053	GS_15448	-	-	o						4GI_OPF_10775
																																4GI_OPF_10775	Asuu	-	Y	-	-	Y	1098	GS_08368	Y	-	o6-27i						4GI_OPF_10755
																																4GI_OPF_10755	Asuu	-	Y	-	-	Y	960	GS_19420	Y	-	o20-39i						4GI_OPF_10737
																																4GI_OPF_10737	Asuu	-	Y	-	-	Y	690	GS_23746	Y	-	i12-33o84-108i120-145o172-192i						4GI_OPF_1071
																																4GI_OPF_1071	Asuu	-	Y	-	-	Y	1611	GS_07692	Y	-	o12-43i232-252o						4GI_OPF_10695
																																4GI_OPF_10695	Asuu	-	Y	-	-	Y	1071	GS_08692	Y	-	o6-25i32-56o62-85i115-137o171-192i213-238o250-270i282-307o						4GI_OPF_1057
																																4GI_OPF_1057	Asuu	-	Y	-	-	Y	2985	GS_21438	Y	-	o519-537i						4GI_OPF_1050
																																4GI_OPF_1050	Asuu	-	Y	-	-	Y	1632	GS_02141	Y	-	o18-36i57-75o81-98i119-138o195-220i						4GI_OPF_1049
																																4GI_OPF_1049	Asuu	-	Y	-	-	Y	1530	GS_07968	Y	-	o6-24i127-146o158-185i197-221o233-260i272-290o296-318i338-363o375-393i414-433o453-474i						4GI_OPF_1045
																																4GI_OPF_1045	Asuu	-	Y	-	-	Y	3144	GS_04731	Y	-	o1021-1043i						4GI_OPF_1041
																																4GI_OPF_1041	Asuu	-	Y	-	-	Y	2190	GS_00713	Y	-	i7-27o33-50i164-184o208-226i299-318o324-345i357-375o381-396i592-609o						4GI_OPF_1023
																																4GI_OPF_1023	Asuu	-	Y	-	-	Y	2892	GS_05592	Y	-	o574-600i612-631o637-658i679-705o728-750i762-786o792-821i						4GI_OPF_1023
																																4GI_OPF_1023	Asuu	-	Y	-	-	Y	2907	GS_07566	Y	-	o563-584i605-625o637-654i675-698o718-748i760-782o788-808i						4GI_OPF_1018
																																4GI_OPF_1018	Asuu	-	Y	-	-	Y	3129	GS_07876	Y	-	i26-45o69-91i103-121o141-160i167-190o196-217i612-632o644-662i669-688o694-719i726-746o752-773i						4GI_OPF_1015
																																4GI_OPF_1015	Asuu	-	Y	-	-	Y	3627	GS_20427	Y	-	i12-33o53-71i119-137o143-163i218-239o259-277i649-670o690-718i773-790o796-816i876-902o922-945i						4GI_OPF_1015
																																4GI_OPF_1015	Asuu	-	Y	-	-	Y	3711	GS_21361	Y	-	i16-34o74-99i150-169o175-195i251-275o287-308i676-701o721-746i801-819o825-844i896-919o939-960i						4GI_OPF_1002
																																4GI_OPF_1002	Asuu	-	Y	-	-	Y	4704	GS_20097	Y	-	i21-44o50-69i81-104o124-140i233-256o276-301i358-375o381-402i892-915o938-961i1007-1031o1037-1056i1121-1142o1148-1170i						-
																																-	Asuu	-	Y	-	-	Y	396	A35833	Y	-	i5-21o27-45i66-86o92-110i						-
																																-	Asuu	-	Y	-	-	Y	636	A35834	Y	-	i12-28o48-67i74-93o99-118i						-
																																-	Asuu	-	Y	-	-	Y	492	A38366	-	-	o						-
																																-	Asuu	-	Y	-	-	Y	1308	GS_00179	Y	-	i7-32o						-
																																-	Asuu	-	Y	-	-	Y	180	GS_00240	-	-	o						-
																																-	Asuu	-	Y	-	-	Y	243	GS_00287	-	-	o						-
																																-	Asuu	-	Y	-	-	Y	294	GS_00297	Y	-	i7-31o						-
																																-	Asuu	-	Y	-	-	Y	360	GS_00374	Y	-	o14-36i						-
																																-	Asuu	-	Y	-	-	Y	1155	GS_00408	Y	-	o6-29i						-
																																-	Asuu	-	Y	-	-	Y	264	GS_00414	Y	-	i12-31o						-
																																-	Asuu	-	Y	-	-	Y	849	GS_00495	Y	-	i7-32o38-56i193-212o						-
																																-	Asuu	-	Y	-	-	Y	678	GS_00496	Y	-	i12-35o						-
																																-	Asuu	-	Y	-	-	Y	1230	GS_00504	Y	-	o12-28i86-106o112-132i144-164o170-192i199-217o237-260i339-360o375-394i						-
																																-	Asuu	-	Y	-	-	Y	314	GS_00550	Y	-	o25-46i						-
																																-	Asuu	-	Y	-	-	Y	321	GS_00604	Y	-	o12-32i						-
																																-	Asuu	-	Y	-	-	Y	732	GS_00618	Y	-	o6-25i						-
																																-	Asuu	-	Y	-	-	Y	309	GS_00705	Y	-	i12-35o41-64i						-
																																-	Asuu	-	Y	-	-	Y	2265	GS_00723	-	-	o						-
																																-	Asuu	-	Y	-	-	Y	240	GS_01105	Y	-	i7-36o						-
																																-	Asuu	-	Y	-	-	Y	237	GS_01110	Y	-	o6-25i46-65o						-
																																-	Asuu	-	Y	-	-	Y	705	GS_01134	-	-	o						-
																																-	Asuu	-	Y	-	-	Y	2346	GS_01143	Y	-	o20-42i242-263o275-295i302-326o346-366i373-397o432-450i619-642o648-668i675-696o716-737i749-771o						-
																																-	Asuu	-	Y	-	-	Y	690	GS_01181	-	-	o						-
																																-	Asuu	-	Y	-	-	Y	381	GS_01222	Y	-	i20-40o46-67i						-
																																-	Asuu	-	Y	-	-	Y	156	GS_01249	Y	-	o6-28i						-
																																-	Asuu	-	Y	-	-	Y	303	GS_01296	Y	-	o6-28i						-
																																-	Asuu	-	Y	-	-	Y	360	GS_01402	Y	-	i27-47o67-85i						-
																																-	Asuu	-	Y	-	-	Y	231	GS_01454	-	-	o						-
																																-	Asuu	-	Y	-	-	Y	405	GS_01456	Y	-	o12-38i50-74o94-113i						-
																																-	Asuu	-	Y	-	-	Y	609	GS_01460	Y	-	o6-26i144-171o						-
																																-	Asuu	-	Y	-	-	Y	543	GS_01481	Y	-	o6-24i55-76o96-114i						-
																																-	Asuu	-	Y	-	-	Y	351	GS_01487	-	-	o						-
																																-	Asuu	-	Y	-	-	Y	468	GS_01612	Y	-	i7-31o						-
																																-	Asuu	-	Y	-	-	Y	531	GS_01701	Y	-	o6-29i36-57o63-81i93-115o152-174i						-
																																-	Asuu	-	Y	-	-	Y	477	GS_01813	-	-	o						-
																																-	Asuu	-	Y	-	-	Y	336	GS_02027	Y	-	o6-25i						-
																																-	Asuu	-	Y	-	-	Y	786	GS_02052	Y	-	o16-38i50-76o88-113i134-151o171-197i						-
																																-	Asuu	-	Y	-	-	Y	321	GS_02103	Y	-	o6-24i						-
																																-	Asuu	-	Y	-	-	Y	231	GS_02179	-	-	o						-
																																-	Asuu	-	Y	-	-	Y	486	GS_02239	Y	-	i21-40o						-
																																-	Asuu	-	Y	-	-	Y	804	GS_02306	Y	-	o6-29i						-
																																-	Asuu	-	Y	-	-	Y	243	GS_02311	Y	-	o6-30i						-
																																-	Asuu	-	Y	-	-	Y	672	GS_02355	-	-	o						-
																																-	Asuu	-	Y	-	-	Y	276	GS_02373	-	-	o						-
																																-	Asuu	-	Y	-	-	Y	507	GS_02378	Y	-	o6-26i						-
																																-	Asuu	-	Y	-	-	Y	1062	GS_02398	-	-	o						-
																																-	Asuu	-	Y	-	-	Y	327	GS_02534	-	-	o						-
																																-	Asuu	-	Y	-	-	Y	435	GS_02625	Y	-	o81-99i						-
																																-	Asuu	-	Y	-	-	Y	516	GS_02660	-	-	o						-
																																-	Asuu	-	Y	-	-	Y	291	GS_02664	-	-	o						-
																																-	Asuu	-	Y	-	-	Y	495	GS_02761	-	-	o						-
																																-	Asuu	-	Y	-	-	Y	933	GS_02808	Y	-	i7-24o30-49i56-73o85-101i122-154o160-179i191-213o219-238i245-267o287-309i						-
																																-	Asuu	-	Y	-	-	Y	237	GS_02820	Y	-	o15-34i						-
																																-	Asuu	-	Y	-	-	Y	462	GS_02950	Y	-	o6-24i108-136o						-
																																-	Asuu	-	Y	-	-	Y	543	GS_03039	Y	-	o20-39i51-75o						-
																																-	Asuu	-	Y	-	-	Y	495	GS_03068	Y	-	i7-26o32-51i						-
																																-	Asuu	-	Y	-	-	Y	243	GS_03140	Y	-	o6-24i						-
																																-	Asuu	-	Y	-	-	Y	438	GS_03152	Y	-	o6-26i						-
																																-	Asuu	-	Y	-	-	Y	261	GS_03224	Y	-	o20-43i55-82o						-
																																-	Asuu	-	Y	-	-	Y	996	GS_03236	Y	-	o6-28i40-65o85-103i124-143o172-193i219-237o257-277i						-
																																-	Asuu	-	Y	-	-	Y	570	GS_03298	Y	-	o12-32i						-
																																-	Asuu	-	Y	-	-	Y	654	GS_03302	Y	-	i12-32o44-67i88-106o112-130i142-163o183-202i						-
																																-	Asuu	-	Y	-	-	Y	342	GS_03336	Y	-	o93-111i						-
																																-	Asuu	-	Y	-	-	Y	279	GS_03454	-	-	o						-
																																-	Asuu	-	Y	-	-	Y	357	GS_03612	Y	-	o6-24i						-
																																-	Asuu	-	Y	-	-	Y	687	GS_03651	-	-	o						-
																																-	Asuu	-	Y	-	-	Y	165	GS_03761	Y	-	o6-23i						-
																																-	Asuu	-	Y	-	-	Y	831	GS_03769	-	-	o						-
																																-	Asuu	-	Y	-	-	Y	288	GS_03830	Y	-	i12-34o40-60i						-
																																-	Asuu	-	Y	-	-	Y	351	GS_03835	Y	-	o6-28i						-
																																-	Asuu	-	Y	-	-	Y	480	GS_03838	Y	-	o6-39i60-80o100-119i						-
																																-	Asuu	-	Y	-	-	Y	204	GS_03853	Y	-	i7-25o31-56i						-
																																-	Asuu	-	Y	-	-	Y	342	GS_03871	-	-	o						-
																																-	Asuu	-	Y	-	-	Y	813	GS_03881	-	-	o						-
																																-	Asuu	-	Y	-	-	Y	210	GS_03936	Y	-	o12-32i						-
																																-	Asuu	-	Y	-	-	Y	927	GS_03954	Y	-	i12-36o						-
																																-	Asuu	-	Y	-	-	Y	525	GS_04040	-	-	o						-
																																-	Asuu	-	Y	-	-	Y	795	GS_04086	Y	-	o6-25i127-151o191-210i222-248o						-
																																-	Asuu	-	Y	-	-	Y	855	GS_04091	Y	-	i7-29o						-
																																-	Asuu	-	Y	-	-	Y	351	GS_04117	-	-	i						-
																																-	Asuu	-	Y	-	-	Y	444	GS_04145	-	-	o						-
																																-	Asuu	-	Y	-	-	Y	210	GS_04157	-	-	o						-
																																-	Asuu	-	Y	-	-	Y	693	GS_04267	Y	-	i14-38o						-
																																-	Asuu	-	Y	-	-	Y	792	GS_04352	Y	-	o6-29i						-
																																-	Asuu	-	Y	-	-	Y	255	GS_04410	Y	-	o6-26i						-
																																-	Asuu	-	Y	-	-	Y	420	GS_04489	Y	-	o12-36i						-
																																-	Asuu	-	Y	-	-	Y	207	GS_04522	-	-	o						-
																																-	Asuu	-	Y	-	-	Y	600	GS_04526	-	-	o						-
																																-	Asuu	-	Y	-	-	Y	246	GS_04538	Y	-	o16-38i						-
																																-	Asuu	-	Y	-	-	Y	300	GS_04545	Y	-	o12-35i						-
																																-	Asuu	-	Y	-	-	Y	444	GS_04546	-	-	o						-
																																-	Asuu	-	Y	-	-	Y	1026	GS_04559	-	-	o						-
																																-	Asuu	-	Y	-	-	Y	984	GS_04587	Y	-	o12-31i						-
																																-	Asuu	-	Y	-	-	Y	276	GS_04615	Y	-	o21-46i						-
																																-	Asuu	-	Y	-	-	Y	480	GS_04639	Y	-	o24-44i71-94o100-118i						-
																																-	Asuu	-	Y	-	-	Y	405	GS_04693	Y	-	i7-25o45-67i						-
																																-	Asuu	-	Y	-	-	Y	273	GS_04725	Y	-	i12-39o45-65i						-
																																-	Asuu	-	Y	-	-	Y	711	GS_04730	Y	-	i12-29o41-58i79-100o						-
																																-	Asuu	-	Y	-	-	Y	363	GS_04749	Y	-	o12-34i						-
																																-	Asuu	-	Y	-	-	Y	1377	GS_04765	Y	-	o6-27i375-394o400-424i						-
																																-	Asuu	-	Y	-	-	Y	189	GS_04784	Y	-	o6-26i						-
																																-	Asuu	-	Y	-	-	Y	459	GS_04792	Y	-	o6-29i						-
																																-	Asuu	-	Y	-	-	Y	1104	GS_04799	Y	-	i12-38o58-75i96-119o145-166i195-213o219-240i252-270o276-295i						-
																																-	Asuu	-	Y	-	-	Y	780	GS_04840	Y	-	o15-35i47-69o81-105i194-211o						-
																																-	Asuu	-	Y	-	-	Y	186	GS_04861	-	-	o						-
																																-	Asuu	-	Y	-	-	Y	672	GS_04882	Y	-	o6-28i						-
																																-	Asuu	-	Y	-	-	Y	1215	GS_04896	Y	-	i9-27o						-
																																-	Asuu	-	Y	-	-	Y	342	GS_04944	Y	-	o12-33i						-
																																-	Asuu	-	Y	-	-	Y	309	GS_05028	Y	-	o28-49i56-75o						-
																																-	Asuu	-	Y	-	-	Y	360	GS_05066	Y	-	i7-29o80-101i						-
																																-	Asuu	-	Y	-	-	Y	642	GS_05297	Y	-	o6-34i55-75o87-105i						-
																																-	Asuu	-	Y	-	-	Y	423	GS_05304	Y	-	i5-23o29-50i						-
																																-	Asuu	-	Y	-	-	Y	435	GS_05344	-	-	o						-
																																-	Asuu	-	Y	-	-	Y	867	GS_05407	Y	-	i7-31o						-
																																-	Asuu	-	Y	-	-	Y	249	GS_05502	Y	-	o12-32i						-
																																-	Asuu	-	Y	-	-	Y	408	GS_05523	Y	-	o6-29i41-68o80-99i111-131o						-
																																-	Asuu	-	Y	-	-	Y	234	GS_05543	Y	-	o6-26i						-
																																-	Asuu	-	Y	-	-	Y	318	GS_05805	Y	-	o12-34i46-68o74-94i						-
																																-	Asuu	-	Y	-	-	Y	414	GS_05961	-	-	o						-
																																-	Asuu	-	Y	-	-	Y	312	GS_06059	Y	-	o14-34i						-
																																-	Asuu	-	Y	-	-	Y	252	GS_06079	-	-	o						-
																																-	Asuu	-	Y	-	-	Y	504	GS_06206	Y	-	o56-76i88-112o124-142i						-
																																-	Asuu	-	Y	-	-	Y	312	GS_06266	-	-	o						-
																																-	Asuu	-	Y	-	-	Y	942	GS_06458	Y	-	o6-29i						-
																																-	Asuu	-	Y	-	-	Y	564	GS_06521	-	-	o						-
																																-	Asuu	-	Y	-	-	Y	906	GS_06725	Y	-	o6-25i104-125o						-
																																-	Asuu	-	Y	-	-	Y	1269	GS_06744	Y	-	i12-30o50-74i86-105o111-132i144-166o178-197i267-291o303-322i334-357o						-
																																-	Asuu	-	Y	-	-	Y	657	GS_06769	Y	-	i12-31o51-72i79-96o102-119i140-163o175-194i						-
																																-	Asuu	-	Y	-	-	Y	474	GS_06793	Y	-	i18-39o45-63i75-91o97-115i						-
																																-	Asuu	-	Y	-	-	Y	2712	GS_06803	-	-	o						-
																																-	Asuu	-	Y	-	-	Y	342	GS_06830	Y	-	i12-32o						-
																																-	Asuu	-	Y	-	-	Y	960	GS_06964	-	-	o						-
																																-	Asuu	-	Y	-	-	Y	366	GS_07128	Y	-	i94-112o						-
																																-	Asuu	-	Y	-	-	Y	360	GS_07161	Y	-	i7-28o						-
																																-	Asuu	-	Y	-	-	Y	204	GS_07176	Y	-	o12-35i						-
																																-	Asuu	-	Y	-	-	Y	171	GS_07285	Y	-	i7-26o32-51i						-
																																-	Asuu	-	Y	-	-	Y	888	GS_07375	Y	-	o12-30i42-64o84-107i147-168o188-212i224-243o255-279i						-
																																-	Asuu	-	Y	-	-	Y	165	GS_07462	Y	-	o6-25i						-
																																-	Asuu	-	Y	-	-	Y	438	GS_07748	Y	-	i7-30o						-
																																-	Asuu	-	Y	-	-	Y	972	GS_07804	-	-	o						-
																																-	Asuu	-	Y	-	-	Y	633	GS_07811	Y	-	o15-34i72-93o99-119i						-
																																-	Asuu	-	Y	-	-	Y	1287	GS_07950	Y	-	o83-108i						-
																																-	Asuu	-	Y	-	-	Y	960	GS_07962	Y	-	i12-36o48-68i89-110o130-149i170-187o193-217i246-268o						-
																																-	Asuu	-	Y	-	-	Y	1302	GS_08175	Y	-	o6-34i135-158o281-300i						-
																																-	Asuu	-	Y	-	-	Y	468	GS_08180	Y	-	o49-70i						-
																																-	Asuu	-	Y	-	-	Y	426	GS_08205	-	-	o						-
																																-	Asuu	-	Y	-	-	Y	1422	GS_08207	-	-	o						-
																																-	Asuu	-	Y	-	-	Y	324	GS_08254	-	-	o						-
																																-	Asuu	-	Y	-	-	Y	792	GS_08279	-	-	o						-
																																-	Asuu	-	Y	-	-	Y	264	GS_08321	Y	-	o12-33i54-79o						-
																																-	Asuu	-	Y	-	-	Y	363	GS_08390	-	-	o						-
																																-	Asuu	-	Y	-	-	Y	660	GS_08492	Y	-	o6-24i						-
																																-	Asuu	-	Y	-	-	Y	486	GS_08647	Y	-	o85-108i						-
																																-	Asuu	-	Y	-	-	Y	369	GS_08677	-	-	o						-
																																-	Asuu	-	Y	-	-	Y	168	GS_08741	Y	-	o6-31i						-
																																-	Asuu	-	Y	-	-	Y	1473	GS_08772	Y	-	o220-239i						-
																																-	Asuu	-	Y	-	-	Y	249	GS_08787	Y	-	o6-24i						-
																																-	Asuu	-	Y	-	-	Y	867	GS_08829	Y	-	i12-36o						-
																																-	Asuu	-	Y	-	-	Y	450	GS_08922	Y	-	o12-33i45-66o86-107i						-
																																-	Asuu	-	Y	-	-	Y	351	GS_08936	-	-	o						-
																																-	Asuu	-	Y	-	-	Y	510	GS_08955	Y	-	o6-29i						-
																																-	Asuu	-	Y	-	-	Y	585	GS_08983	Y	-	o6-24i31-49o55-78i112-134o140-162i						-
																																-	Asuu	-	Y	-	-	Y	213	GS_08992	Y	-	o12-35i						-
																																-	Asuu	-	Y	-	-	Y	885	GS_09007	Y	-	o12-31i						-
																																-	Asuu	-	Y	-	-	Y	2643	GS_09071	Y	-	o216-239i						-
																																-	Asuu	-	Y	-	-	Y	444	GS_09084	-	-	o						-
																																-	Asuu	-	Y	-	-	Y	219	GS_09158	Y	-	o12-37i						-
																																-	Asuu	-	Y	-	-	Y	660	GS_09184	Y	-	i12-28o40-62i						-
																																-	Asuu	-	Y	-	-	Y	666	GS_09281	Y	-	o6-26i						-
																																-	Asuu	-	Y	-	-	Y	291	GS_09376	Y	-	o6-29i						-
																																-	Asuu	-	Y	-	-	Y	786	GS_09401	Y	-	i21-45o51-70i106-128o140-160i181-203o219-240i						-
																																-	Asuu	-	Y	-	-	Y	411	GS_09444	-	-	o						-
																																-	Asuu	-	Y	-	-	Y	357	GS_09463	-	-	o						-
																																-	Asuu	-	Y	-	-	Y	246	GS_09474	-	-	o						-
																																-	Asuu	-	Y	-	-	Y	684	GS_09484	Y	-	o15-32i39-61o						-
																																-	Asuu	-	Y	-	-	Y	474	GS_09486	-	-	o						-
																																-	Asuu	-	Y	-	-	Y	408	GS_09542	-	-	o						-
																																-	Asuu	-	Y	-	-	Y	582	GS_09647	Y	-	o25-45i						-
																																-	Asuu	-	Y	-	-	Y	1119	GS_09658	Y	-	o351-369i						-
																																-	Asuu	-	Y	-	-	Y	267	GS_09799	Y	-	o6-27i39-63o						-
																																-	Asuu	-	Y	-	-	Y	417	GS_09843	Y	-	o14-35i47-66o78-98i110-132o						-
																																-	Asuu	-	Y	-	-	Y	606	GS_09871	-	-	o						-
																																-	Asuu	-	Y	-	-	Y	444	GS_09878	Y	-	i12-32o52-73i						-
																																-	Asuu	-	Y	-	-	Y	486	GS_09879	Y	-	o6-26i						-
																																-	Asuu	-	Y	-	-	Y	408	GS_09906	Y	-	i7-30o56-80i						-
																																-	Asuu	-	Y	-	-	Y	189	GS_10121	Y	-	o20-42i						-
																																-	Asuu	-	Y	-	-	Y	321	GS_10139	-	-	o						-
																																-	Asuu	-	Y	-	-	Y	444	GS_10276	-	-	i						-
																																-	Asuu	-	Y	-	-	Y	840	GS_10303	Y	-	o30-49i						-
																																-	Asuu	-	Y	-	-	Y	390	GS_10361	Y	-	i12-31o51-72i79-101o						-
																																-	Asuu	-	Y	-	-	Y	1647	GS_10380	-	-	o						-
																																-	Asuu	-	Y	-	-	Y	282	GS_10437	Y	-	o6-29i						-
																																-	Asuu	-	Y	-	-	Y	2625	GS_10472	-	-	o						-
																																-	Asuu	-	Y	-	-	Y	393	GS_10497	Y	-	o6-29i50-69o75-94i						-
																																-	Asuu	-	Y	-	-	Y	240	GS_10534	Y	-	i12-32o47-67i						-
																																-	Asuu	-	Y	-	-	Y	324	GS_10630	-	-	o						-
																																-	Asuu	-	Y	-	-	Y	318	GS_10671	-	-	o						-
																																-	Asuu	-	Y	-	-	Y	342	GS_10683	Y	-	o6-24i						-
																																-	Asuu	-	Y	-	-	Y	384	GS_10710	Y	-	o28-48i						-
																																-	Asuu	-	Y	-	-	Y	357	GS_10716	Y	-	i7-26o82-100i						-
																																-	Asuu	-	Y	-	-	Y	426	GS_10775	Y	-	o12-30i59-80o						-
																																-	Asuu	-	Y	-	-	Y	228	GS_10777	-	-	o						-
																																-	Asuu	-	Y	-	-	Y	615	GS_10869	Y	-	o12-33i						-
																																-	Asuu	-	Y	-	-	Y	294	GS_11128	-	-	o						-
																																-	Asuu	-	Y	-	-	Y	390	GS_11221	Y	-	i7-25o						-
																																-	Asuu	-	Y	-	-	Y	1077	GS_11251	Y	-	o16-40i52-77o89-114i135-156o185-205i234-256o276-296i						-
																																-	Asuu	-	Y	-	-	Y	387	GS_11266	-	-	i						-
																																-	Asuu	-	Y	-	-	Y	600	GS_11417	-	-	o						-
																																-	Asuu	-	Y	-	-	Y	330	GS_11534	-	-	o						-
																																-	Asuu	-	Y	-	-	Y	486	GS_11592	Y	-	o6-28i49-67o87-108i						-
																																-	Asuu	-	Y	-	-	Y	327	GS_11625	Y	-	o6-26i						-
																																-	Asuu	-	Y	-	-	Y	1212	GS_11656	-	-	o						-
																																-	Asuu	-	Y	-	-	Y	738	GS_11662	Y	-	i12-33o94-115i127-150o178-199i						-
																																-	Asuu	-	Y	-	-	Y	1014	GS_11730	Y	-	i12-37o43-63i115-140o179-200i						-
																																-	Asuu	-	Y	-	-	Y	213	GS_11763	-	-	o						-
																																-	Asuu	-	Y	-	-	Y	564	GS_11786	Y	-	o6-26i						-
																																-	Asuu	-	Y	-	-	Y	339	GS_11805	-	-	o						-
																																-	Asuu	-	Y	-	-	Y	165	GS_11826	-	-	o						-
																																-	Asuu	-	Y	-	-	Y	696	GS_11919	-	-	o						-
																																-	Asuu	-	Y	-	-	Y	360	GS_12054	Y	-	o20-39i						-
																																-	Asuu	-	Y	-	-	Y	282	GS_12086	-	-	i						-
																																-	Asuu	-	Y	-	-	Y	588	GS_12301	-	-	o						-
																																-	Asuu	-	Y	-	-	Y	270	GS_12388	Y	-	o6-29i						-
																																-	Asuu	-	Y	-	-	Y	891	GS_12419	Y	-	i131-153o165-184i205-225o231-252i						-
																																-	Asuu	-	Y	-	-	Y	624	GS_12613	Y	-	i12-36o						-
																																-	Asuu	-	Y	-	-	Y	1422	GS_12640	Y	-	i27-47o67-87i107-129o135-153i173-195o359-377i389-409o415-433i445-469o						-
																																-	Asuu	-	Y	-	-	Y	399	GS_12729	Y	-	i7-27o33-56i68-90o						-
																																-	Asuu	-	Y	-	-	Y	960	GS_12731	Y	-	o12-33i233-251o257-274i						-
																																-	Asuu	-	Y	-	-	Y	525	GS_12749	Y	-	i21-42o						-
																																-	Asuu	-	Y	-	-	Y	858	GS_12804	-	-	o						-
																																-	Asuu	-	Y	-	-	Y	288	GS_12894	Y	-	i12-31o43-63i						-
																																-	Asuu	-	Y	-	-	Y	240	GS_12987	Y	-	i20-42o						-
																																-	Asuu	-	Y	-	-	Y	261	GS_13056	Y	-	o6-27i61-81o						-
																																-	Asuu	-	Y	-	-	Y	903	GS_13063	Y	-	o12-32i94-116o128-147i159-180o186-208i220-243o249-274i						-
																																-	Asuu	-	Y	-	-	Y	2310	GS_13077	Y	-	i21-44o239-258i270-294o300-323i335-361o367-394i401-421o427-448i622-640o646-664i671-693o713-735i747-766o						-
																																-	Asuu	-	Y	-	-	Y	372	GS_13115	Y	-	i12-31o81-99i						-
																																-	Asuu	-	Y	-	-	Y	207	GS_13194	Y	-	o15-38i50-67o						-
																																-	Asuu	-	Y	-	-	Y	822	GS_13240	Y	-	o15-36i						-
																																-	Asuu	-	Y	-	-	Y	894	GS_13398	Y	-	o6-26i						-
																																-	Asuu	-	Y	-	-	Y	852	GS_13421	Y	-	o12-38i						-
																																-	Asuu	-	Y	-	-	Y	1284	GS_13487	-	-	o						-
																																-	Asuu	-	Y	-	-	Y	276	GS_13557	Y	-	o12-32i						-
																																-	Asuu	-	Y	-	-	Y	459	GS_13578	-	-	o						-
																																-	Asuu	-	Y	-	-	Y	246	GS_13817	-	-	i						-
																																-	Asuu	-	Y	-	-	Y	561	GS_14007	Y	-	i12-33o						-
																																-	Asuu	-	Y	-	-	Y	747	GS_14054	Y	-	i7-28o34-52i92-109o						-
																																-	Asuu	-	Y	-	-	Y	1209	GS_14100	Y	-	o16-40i47-69o						-
																																-	Asuu	-	Y	-	-	Y	546	GS_14184	Y	-	o20-38i105-121o141-167i						-
																																-	Asuu	-	Y	-	-	Y	372	GS_14343	Y	-	o6-26i						-
																																-	Asuu	-	Y	-	-	Y	723	GS_14345	Y	-	o6-36i						-
																																-	Asuu	-	Y	-	-	Y	393	GS_14373	-	-	o						-
																																-	Asuu	-	Y	-	-	Y	420	GS_14424	Y	-	i12-33o						-
																																-	Asuu	-	Y	-	-	Y	336	GS_14456	-	-	o						-
																																-	Asuu	-	Y	-	-	Y	357	GS_14487	Y	-	o6-31i						-
																																-	Asuu	-	Y	-	-	Y	285	GS_14572	Y	-	i7-23o						-
																																-	Asuu	-	Y	-	-	Y	462	GS_14577	-	-	o						-
																																-	Asuu	-	Y	-	-	Y	675	GS_14581	-	-	o						-
																																-	Asuu	-	Y	-	-	Y	537	GS_14593	Y	-	o6-25i						-
																																-	Asuu	-	Y	-	-	Y	249	GS_14648	-	-	o						-
																																-	Asuu	-	Y	-	-	Y	933	GS_14651	Y	-	o6-24i						-
																																-	Asuu	-	Y	-	-	Y	579	GS_14690	Y	-	o12-30i						-
																																-	Asuu	-	Y	-	-	Y	819	GS_14744	Y	-	i12-33o68-86i106-124o144-162i174-199o219-242i254-271o						-
																																-	Asuu	-	Y	-	-	Y	573	GS_14846	-	-	o						-
																																-	Asuu	-	Y	-	-	Y	177	GS_14855	Y	-	o12-33i						-
																																-	Asuu	-	Y	-	-	Y	330	GS_14929	-	-	o						-
																																-	Asuu	-	Y	-	-	Y	426	GS_14964	Y	-	o16-41i						-
																																-	Asuu	-	Y	-	-	Y	267	GS_14967	Y	-	o6-21i						-
																																-	Asuu	-	Y	-	-	Y	285	GS_14985	Y	-	o12-30i						-
																																-	Asuu	-	Y	-	-	Y	912	GS_15043	Y	-	o6-29i						-
																																-	Asuu	-	Y	-	-	Y	714	GS_15087	Y	-	i119-138o201-220i						-
																																-	Asuu	-	Y	-	-	Y	345	GS_15126	Y	-	i12-30o63-85i						-
																																-	Asuu	-	Y	-	-	Y	333	GS_15137	Y	-	i20-43o49-73i						-
																																-	Asuu	-	Y	-	-	Y	693	GS_15183	Y	-	o28-47i						-
																																-	Asuu	-	Y	-	-	Y	204	GS_15224	Y	-	o33-54i						-
																																-	Asuu	-	Y	-	-	Y	153	GS_15358	Y	-	o6-27i						-
																																-	Asuu	-	Y	-	-	Y	612	GS_15394	Y	-	o20-41i						-
																																-	Asuu	-	Y	-	-	Y	201	GS_15399	Y	-	o12-30i						-
																																-	Asuu	-	Y	-	-	Y	1464	GS_15418	Y	-	o16-33i						-
																																-	Asuu	-	Y	-	-	Y	750	GS_15435	Y	-	i12-36o						-
																																-	Asuu	-	Y	-	-	Y	279	GS_15509	-	-	i						-
																																-	Asuu	-	Y	-	-	Y	717	GS_15519	Y	-	i12-32o65-88i122-145o165-185i						-
																																-	Asuu	-	Y	-	-	Y	216	GS_15594	-	-	o						-
																																-	Asuu	-	Y	-	-	Y	471	GS_15629	Y	-	i12-37o122-143i						-
																																-	Asuu	-	Y	-	-	Y	261	GS_15767	-	-	i						-
																																-	Asuu	-	Y	-	-	Y	321	GS_15831	Y	-	o15-39i60-81o						-
																																-	Asuu	-	Y	-	-	Y	153	GS_15838	-	-	o						-
																																-	Asuu	-	Y	-	-	Y	315	GS_16043	-	-	o						-
																																-	Asuu	-	Y	-	-	Y	447	GS_16063	-	-	o						-
																																-	Asuu	-	Y	-	-	Y	507	GS_16104	-	-	o						-
																																-	Asuu	-	Y	-	-	Y	219	GS_16123	Y	-	o20-44i						-
																																-	Asuu	-	Y	-	-	Y	486	GS_16126	Y	-	i7-28o48-67i87-113o133-160i						-
																																-	Asuu	-	Y	-	-	Y	489	GS_16127	Y	-	o6-27i						-
																																-	Asuu	-	Y	-	-	Y	1302	GS_16217	Y	-	i7-28o61-84i96-120o126-148i169-189o201-225i246-265o280-298i310-330o360-382i						-
																																-	Asuu	-	Y	-	-	Y	183	GS_16245	Y	-	i7-26o32-48i						-
																																-	Asuu	-	Y	-	-	Y	1278	GS_16247	Y	-	i7-31o						-
																																-	Asuu	-	Y	-	-	Y	1272	GS_16391	Y	-	i23-45o						-
																																-	Asuu	-	Y	-	-	Y	756	GS_16440	Y	-	o6-26i114-134o140-161i181-198o210-229i						-
																																-	Asuu	-	Y	-	-	Y	567	GS_16495	Y	-	o12-30i						-
																																-	Asuu	-	Y	-	-	Y	864	GS_16544	Y	-	o20-46i66-87o140-161i173-192o204-226i						-
																																-	Asuu	-	Y	-	-	Y	993	GS_16580	Y	-	o6-28i48-66o86-103i124-143o172-192i219-236o256-277i						-
																																-	Asuu	-	Y	-	-	Y	318	GS_16616	Y	-	o6-24i						-
																																-	Asuu	-	Y	-	-	Y	894	GS_16643	Y	-	o6-27i						-
																																-	Asuu	-	Y	-	-	Y	792	GS_16669	Y	-	o123-142i154-171o177-199i211-233o						-
																																-	Asuu	-	Y	-	-	Y	480	GS_16702	Y	-	o6-31i55-80o92-113i						-
																																-	Asuu	-	Y	-	-	Y	753	GS_16761	Y	-	i12-30o36-57i						-
																																-	Asuu	-	Y	-	-	Y	213	GS_16878	-	-	o						-
																																-	Asuu	-	Y	-	-	Y	1098	GS_16883	Y	-	o12-31i52-71o						-
																																-	Asuu	-	Y	-	-	Y	423	GS_16894	Y	-	i29-51o57-79i						-
																																-	Asuu	-	Y	-	-	Y	237	GS_16914	Y	-	i9-29o49-72i						-
																																-	Asuu	-	Y	-	-	Y	1950	GS_16947	-	-	o						-
																																-	Asuu	-	Y	-	-	Y	1104	GS_16978	Y	-	o6-33i45-69o89-110i131-158o178-200i231-255o267-287i						-
																																-	Asuu	-	Y	-	-	Y	894	GS_17002	Y	-	o6-27i						-
																																-	Asuu	-	Y	-	-	Y	306	GS_17113	Y	-	i20-40o46-68i						-
																																-	Asuu	-	Y	-	-	Y	516	GS_17122	-	-	o						-
																																-	Asuu	-	Y	-	-	Y	420	GS_17142	-	-	o						-
																																-	Asuu	-	Y	-	-	Y	720	GS_17176	Y	-	i56-76o82-105i187-207o213-235i						-
																																-	Asuu	-	Y	-	-	Y	339	GS_17185	Y	-	o6-33i						-
																																-	Asuu	-	Y	-	-	Y	189	GS_17291	Y	-	o12-30i						-
																																-	Asuu	-	Y	-	-	Y	534	GS_17341	Y	-	o27-44i56-74o						-
																																-	Asuu	-	Y	-	-	Y	975	GS_17398	Y	-	i7-29o35-57i64-83o103-123i132-159o						-
																																-	Asuu	-	Y	-	-	Y	213	GS_17452	Y	-	o16-34i						-
																																-	Asuu	-	Y	-	-	Y	504	GS_17495	Y	-	o24-47i79-105o111-131i						-
																																-	Asuu	-	Y	-	-	Y	480	GS_17535	-	-	o						-
																																-	Asuu	-	Y	-	-	Y	642	GS_17560	Y	-	o12-33i						-
																																-	Asuu	-	Y	-	-	Y	375	GS_17574	-	-	o						-
																																-	Asuu	-	Y	-	-	Y	504	GS_17598	Y	-	o18-35i						-
																																-	Asuu	-	Y	-	-	Y	1065	GS_17659	Y	-	i25-43o321-341i						-
																																-	Asuu	-	Y	-	-	Y	366	GS_17666	Y	-	o12-32i44-67o87-106i						-
																																-	Asuu	-	Y	-	-	Y	876	GS_17692	Y	-	o12-30i179-207o213-238i						-
																																-	Asuu	-	Y	-	-	Y	450	GS_17705	Y	-	o12-35i42-66o						-
																																-	Asuu	-	Y	-	-	Y	783	GS_17726	Y	-	i20-41o100-123i135-152o172-191i212-233o						-
																																-	Asuu	-	Y	-	-	Y	393	GS_17752	Y	-	o29-52i						-
																																-	Asuu	-	Y	-	-	Y	432	GS_17897	Y	-	i108-127o						-
																																-	Asuu	-	Y	-	-	Y	801	GS_17911	Y	-	i23-43o						-
																																-	Asuu	-	Y	-	-	Y	192	GS_17913	-	-	o						-
																																-	Asuu	-	Y	-	-	Y	228	GS_17941	-	-	o						-
																																-	Asuu	-	Y	-	-	Y	1020	GS_17945	-	-	o						-
																																-	Asuu	-	Y	-	-	Y	3399	GS_17968	Y	-	o6-24i45-76o96-117i171-191o197-214i274-298o310-330i567-594o614-638i691-711o717-733i797-820o832-853i						-
																																-	Asuu	-	Y	-	-	Y	828	GS_17971	Y	-	i7-24o157-176i245-263o						-
																																-	Asuu	-	Y	-	-	Y	396	GS_18175	-	-	o						-
																																-	Asuu	-	Y	-	-	Y	447	GS_18180	-	-	o						-
																																-	Asuu	-	Y	-	-	Y	1497	GS_18224	Y	-	i20-39o						-
																																-	Asuu	-	Y	-	-	Y	624	GS_18250	Y	-	o6-30i						-
																																-	Asuu	-	Y	-	-	Y	1089	GS_18358	Y	-	i12-31o43-67i						-
																																-	Asuu	-	Y	-	-	Y	897	GS_18505	Y	-	o6-29i						-
																																-	Asuu	-	Y	-	-	Y	252	GS_18561	Y	-	o28-49i						-
																																-	Asuu	-	Y	-	-	Y	369	GS_18645	Y	-	o6-22i						-
																																-	Asuu	-	Y	-	-	Y	513	GS_18700	Y	-	i21-46o95-117i						-
																																-	Asuu	-	Y	-	-	Y	774	GS_18746	-	-	o						-
																																-	Asuu	-	Y	-	-	Y	438	GS_18799	Y	-	i109-129o						-
																																-	Asuu	-	Y	-	-	Y	438	GS_18842	-	-	o						-
																																-	Asuu	-	Y	-	-	Y	1236	GS_18854	Y	-	o12-32i						-
																																-	Asuu	-	Y	-	-	Y	513	GS_18872	Y	-	i7-29o41-68i75-95o115-143i						-
																																-	Asuu	-	Y	-	-	Y	261	GS_18920	Y	-	o12-38i						-
																																-	Asuu	-	Y	-	-	Y	693	GS_19057	Y	-	i12-28o99-122i134-152o						-
																																-	Asuu	-	Y	-	-	Y	156	GS_19066	Y	-	o22-50i						-
																																-	Asuu	-	Y	-	-	Y	645	GS_19071	Y	-	o12-32i39-64o96-117i129-148o168-192i						-
																																-	Asuu	-	Y	-	-	Y	816	GS_19093	Y	-	o12-35i226-250o						-
																																-	Asuu	-	Y	-	-	Y	384	GS_19164	Y	-	i7-30o						-
																																-	Asuu	-	Y	-	-	Y	687	GS_19203	-	-	o						-
																																-	Asuu	-	Y	-	-	Y	291	GS_19300	-	-	o						-
																																-	Asuu	-	Y	-	-	Y	282	GS_19302	-	-	i						-
																																-	Asuu	-	Y	-	-	Y	726	GS_19364	-	-	o						-
																																-	Asuu	-	Y	-	-	Y	534	GS_19415	Y	-	o6-28i						-
																																-	Asuu	-	Y	-	-	Y	150	GS_19526	-	-	o						-
																																-	Asuu	-	Y	-	-	Y	210	GS_19528	-	-	o						-
																																-	Asuu	-	Y	-	-	Y	534	GS_19553	-	-	o						-
																																-	Asuu	-	Y	-	-	Y	567	GS_19768	Y	-	i12-32o52-75i						-
																																-	Asuu	-	Y	-	-	Y	879	GS_19896	Y	-	o20-39i						-
																																-	Asuu	-	Y	-	-	Y	555	GS_19903	-	-	o						-
																																-	Asuu	-	Y	-	-	Y	312	GS_19909	Y	-	i12-36o						-
																																-	Asuu	-	Y	-	-	Y	180	GS_20157	-	-	o						-
																																-	Asuu	-	Y	-	-	Y	564	GS_20168	Y	-	o12-31i						-
																																-	Asuu	-	Y	-	-	Y	717	GS_20198	Y	-	i12-32o52-78i99-121o148-168i175-199o						-
																																-	Asuu	-	Y	-	-	Y	210	GS_20277	-	-	o						-
																																-	Asuu	-	Y	-	-	Y	393	GS_20306	Y	-	o12-35i						-
																																-	Asuu	-	Y	-	-	Y	696	GS_20343	Y	-	o15-39i51-68o88-114i135-156o204-225i						-
																																-	Asuu	-	Y	-	-	Y	345	GS_20432	Y	-	o12-37i90-109o						-
																																-	Asuu	-	Y	-	-	Y	207	GS_20477	Y	-	o6-25i						-
																																-	Asuu	-	Y	-	-	Y	588	GS_20480	Y	-	o6-29i						-
																																-	Asuu	-	Y	-	-	Y	651	GS_20606	Y	-	i28-46o						-
																																-	Asuu	-	Y	-	-	Y	2004	GS_20633	-	-	o						-
																																-	Asuu	-	Y	-	-	Y	1512	GS_20742	Y	-	i127-148o						-
																																-	Asuu	-	Y	-	-	Y	657	GS_20800	Y	-	i12-29o35-58i65-93o99-120i132-153o159-180i						-
																																-	Asuu	-	Y	-	-	Y	240	GS_20830	Y	-	o6-26i						-
																																-	Asuu	-	Y	-	-	Y	216	GS_20852	-	-	o						-
																																-	Asuu	-	Y	-	-	Y	552	GS_20860	Y	-	o6-21i						-
																																-	Asuu	-	Y	-	-	Y	390	GS_20869	Y	-	i12-37o49-70i						-
																																-	Asuu	-	Y	-	-	Y	465	GS_21028	Y	-	i21-41o53-76i						-
																																-	Asuu	-	Y	-	-	Y	684	GS_21082	Y	-	o6-22i						-
																																-	Asuu	-	Y	-	-	Y	708	GS_21088	Y	-	o54-73i85-104o110-135i147-165o177-199i						-
																																-	Asuu	-	Y	-	-	Y	267	GS_21387	-	-	o						-
																																-	Asuu	-	Y	-	-	Y	879	GS_21474	Y	-	o6-29i						-
																																-	Asuu	-	Y	-	-	Y	2280	GS_21598	Y	-	o15-44i						-
																																-	Asuu	-	Y	-	-	Y	429	GS_21735	Y	-	o6-28i						-
																																-	Asuu	-	Y	-	-	Y	309	GS_21854	-	-	o						-
																																-	Asuu	-	Y	-	-	Y	774	GS_21956	Y	-	o53-75i105-126o138-159i						-
																																-	Asuu	-	Y	-	-	Y	1467	GS_21974	Y	-	o6-30i426-442o448-467i						-
																																-	Asuu	-	Y	-	-	Y	243	GS_21982	-	-	o						-
																																-	Asuu	-	Y	-	-	Y	849	GS_22006	-	-	o						-
																																-	Asuu	-	Y	-	-	Y	336	GS_22011	-	-	o						-
																																-	Asuu	-	Y	-	-	Y	429	GS_22056	Y	-	o6-33i						-
																																-	Asuu	-	Y	-	-	Y	1230	GS_22113	Y	-	o20-39i						-
																																-	Asuu	-	Y	-	-	Y	687	GS_22120	Y	-	i7-32o52-74i86-107o113-133i189-212o						-
																																-	Asuu	-	Y	-	-	Y	207	GS_22172	Y	-	i12-34o40-66i						-
																																-	Asuu	-	Y	-	-	Y	222	GS_22223	Y	-	o6-26i						-
																																-	Asuu	-	Y	-	-	Y	1554	GS_22233	Y	-	o478-508i						-
																																-	Asuu	-	Y	-	-	Y	255	GS_22289	Y	-	o25-47i						-
																																-	Asuu	-	Y	-	-	Y	303	GS_22326	Y	-	o12-29i41-61o73-94i						-
																																-	Asuu	-	Y	-	-	Y	657	GS_22327	Y	-	i106-131o137-165i195-215o						-
																																-	Asuu	-	Y	-	-	Y	351	GS_22352	Y	-	i7-31o51-74i						-
																																-	Asuu	-	Y	-	-	Y	294	GS_22398	-	-	o						-
																																-	Asuu	-	Y	-	-	Y	327	GS_22459	Y	-	o15-35i						-
																																-	Asuu	-	Y	-	-	Y	624	GS_22607	-	-	o						-
																																-	Asuu	-	Y	-	-	Y	243	GS_22680	Y	-	o6-25i						-
																																-	Asuu	-	Y	-	-	Y	993	GS_22811	Y	-	o16-36i						-
																																-	Asuu	-	Y	-	-	Y	1680	GS_22834	Y	-	o26-59i103-125o163-184i196-213o225-242i262-286o306-329i463-487o493-513i534-555o						-
																																-	Asuu	-	Y	-	-	Y	279	GS_22866	Y	-	i7-32o44-67i						-
																																-	Asuu	-	Y	-	-	Y	240	GS_22937	Y	-	i7-26o38-55i						-
																																-	Asuu	-	Y	-	-	Y	702	GS_22954	Y	-	i12-36o						-
																																-	Asuu	-	Y	-	-	Y	174	GS_22979	Y	-	o6-28i						-
																																-	Asuu	-	Y	-	-	Y	312	GS_23036	Y	-	o20-40i						-
																																-	Asuu	-	Y	-	-	Y	267	GS_23054	Y	-	o6-24i						-
																																-	Asuu	-	Y	-	-	Y	1221	GS_23208	Y	-	i24-47o						-
																																-	Asuu	-	Y	-	-	Y	240	GS_23213	Y	-	o37-58i						-
																																-	Asuu	-	Y	-	-	Y	813	GS_23218	-	-	o						-
																																-	Asuu	-	Y	-	-	Y	459	GS_23331	Y	-	i12-33o53-73i						-
																																-	Asuu	-	Y	-	-	Y	687	GS_23468	-	-	o						-
																																-	Asuu	-	Y	-	-	Y	486	GS_23517	Y	-	o6-22i34-54o74-91i						-
																																-	Asuu	-	Y	-	-	Y	213	GS_23558	Y	-	o23-46i						-
																																-	Asuu	-	Y	-	-	Y	354	GS_23567	Y	-	i7-27o33-49i						-
																																-	Asuu	-	Y	-	-	Y	558	GS_23616	-	-	o						-
																																-	Asuu	-	Y	-	-	Y	393	GS_23638	Y	-	o6-26i						-
																																-	Asuu	-	Y	-	-	Y	609	GS_23665	-	-	o						-
																																-	Asuu	-	Y	-	-	Y	270	GS_23758	Y	-	o6-26i						-
																																-	Asuu	-	Y	-	-	Y	195	GS_23772	Y	-	o6-23i						-
																																-	Asuu	-	Y	-	-	Y	498	GS_23931	Y	-	o31-53i74-92o						-
																																-	Asuu	-	Y	-	-	Y	252	GS_23960	-	-	o						-
																																-	Asuu	-	Y	-	-	Y	288	GS_24038	Y	-	i12-36o						-
																																-	Asuu	-	Y	-	-	Y	4008	GS_24057	-	-	o						-
																																-	Asuu	-	Y	-	-	Y	333	GS_24072	-	-	o						-
																																-	Asuu	-	Y	-	-	Y	1287	GS_24095	Y	-	o6-26i91-112o124-142i						-
																																-	Asuu	-	Y	-	-	Y	399	GS_24100	Y	-	o12-32i44-66o86-106i						-
																																-	Asuu	-	Y	-	-	Y	519	GS_24102	Y	-	i12-34o76-98i110-133o153-171i						-
																																-	Asuu	-	Y	-	-	Y	408	GS_24136	-	-	o						-
																																-	Asuu	-	Y	-	-	Y	450	GS_24247	Y	-	o12-31i						-
																																-	Asuu	-	Y	-	-	Y	321	GS_24255	-	-	o						-
																																-	Asuu	-	Y	-	-	Y	300	GS_24272	Y	-	o24-44i						-
																																-	Asuu	-	Y	-	-	Y	297	GS_24298	Y	-	o12-34i						-
																																-	Asuu	-	Y	-	-	Y	474	GS_24304	Y	-	o62-84i130-148o						-
																																-	Asuu	-	Y	-	-	Y	324	GS_24309	Y	-	o28-53i						-
																																-	Asuu	-	Y	-	-	Y	426	L3E_00174	-	-	o						-
																																-	Asuu	-	Y	-	-	Y	381	L3E_00242	Y	-	i12-32o44-62i						-
																																-	Asuu	-	Y	-	-	Y	201	L3E_00253	-	-	o						-
																																-	Asuu	-	Y	-	-	Y	339	L3E_00330	-	-	o						-
																																-	Asuu	-	Y	-	-	Y	477	L3E_00808	Y	-	o6-22i99-120o						-
																																-	Asuu	-	Y	-	-	Y	222	L3E_00812	-	-	o						-
																																-	Asuu	-	Y	-	-	Y	186	L3E_00965	Y	-	i21-40o						-
																																-	Asuu	-	Y	-	-	Y	276	L3E_01283	Y	-	o24-50i						-
																																-	Asuu	-	Y	-	-	Y	456	L3E_01355	Y	-	o20-44i65-82o102-126i						-
																																-	Asuu	-	Y	-	-	Y	228	L3E_01524	Y	-	o20-40i52-68o						-
																																-	Asuu	-	Y	-	-	Y	522	L3E_01677	-	-	o						-
																																-	Asuu	-	Y	-	-	Y	546	L3E_01743	-	-	o						-
																																-	Asuu	-	Y	-	-	Y	348	L3E_01772	-	-	o						-
																																-	Asuu	-	Y	-	-	Y	186	L3E_03101	Y	-	o15-32i						-
																																-	Asuu	-	Y	-	-	Y	168	L3E_03187	-	-	o						-
																																-	Asuu	-	Y	-	-	Y	267	L3E_03377	-	-	o						-
																																-	Asuu	-	Y	-	-	Y	339	L4_00076	-	-	o						-
																																-	Asuu	-	Y	-	-	Y	384	L4_00531	-	-	o						-
																																-	Asuu	-	Y	-	-	Y	303	L4_00638	Y	-	i7-29o						-
																																-	Asuu	-	Y	-	-	Y	282	L4_00886	Y	-	o12-38i59-78o						-
																																-	Asuu	-	Y	-	-	Y	585	L4_00951	-	-	o						-
																																-	Asuu	-	Y	-	-	Y	234	L4_01295	-	-	o						-
																																-	Asuu	-	Y	-	-	Y	336	L4_01356	-	-	o						-
																																-	Asuu	-	Y	-	-	Y	270	L4_01468	-	-	o						-
																																-	Asuu	-	Y	-	-	Y	546	L4_01482	Y	-	o6-29i156-178o						-
																																-	Asuu	-	Y	-	-	Y	216	L4_01562	Y	-	i12-36o						-
																																-	Asuu	-	Y	-	-	Y	336	L4_01799	Y	-	i15-38o53-75i						-
																																-	Asuu	-	Y	-	-	Y	216	L4_02806	Y	-	o6-25i						-
																																-	Asuu	-	Y	-	-	Y	309	L4_03652	-	-	o						-
																																-	Asuu	-	Y	-	-	Y	519	L4_03657	Y	-	o12-28i40-57o						-
																																-	Asuu	-	Y	-	-	Y	213	L4_03805	Y	-	i12-32o52-69i						-
																																-	Asuu	-	Y	-	-	Y	333	L4_04001	-	-	o						-
																																-	Asuu	-	Y	-	-	Y	243	L4_04035	Y	-	o6-26i						-
																																-	Asuu	-	Y	-	-	Y	168	L4_04271	-	-	o						-
																																-	Asuu	-	Y	-	-	Y	252	L4_04672	Y	-	i12-41o61-81i						-
																																-	Asuu	-	Y	-	-	Y	261	L4_04875	Y	-	i7-27o47-64i						-
																																-	Asuu	-	Y	-	-	Y	282	Liv_00576	Y	-	i12-30o						-
																																-	Asuu	-	Y	-	-	Y	189	Liv_00725	-	-	o						-
																																-	Asuu	-	Y	-	-	Y	309	Liv_00769	-	-	o						-
																																-	Asuu	-	Y	-	-	Y	540	Liv_01548	Y	-	i82-104o116-137i						-
																																-	Asuu	-	Y	-	-	Y	495	Liv_01899	Y	-	o20-40i						-
																																-	Asuu	-	Y	-	-	Y	207	Liv_02373	-	-	o						-
																																-	Asuu	-	Y	-	-	Y	531	Liv_02659	Y	-	i93-111o126-146i						-
																																-	Asuu	-	Y	-	-	Y	183	Liv_02672	Y	-	i7-27o						-
																																-	Asuu	-	Y	-	-	Y	318	Liv_02862	-	-	o						-
																																-	Asuu	-	Y	-	-	Y	189	Liv_03153	Y	-	i12-30o						-
																																-	Asuu	-	Y	-	-	Y	264	Liv_03532	Y	-	o17-37i						-
																																-	Asuu	-	Y	-	-	Y	585	Liv_04090	Y	-	i20-45o						-
																																-	Asuu	-	Y	-	-	Y	465	Liv_04182	Y	-	i9-34o40-58i70-90o						-
																																-	Asuu	-	Y	-	-	Y	198	Liv_04912	-	-	o						-
																																-	Asuu	-	Y	-	-	Y	402	Lung_01149	Y	-	i44-63o						-
																																-	Asuu	-	Y	-	-	Y	432	Lung_01268	-	-	o						-
																																-	Asuu	-	Y	-	-	Y	288	Lung_01847	Y	-	i21-45o57-76i						4GI_OPF_5788
																																4GI_OPF_5788	Asuu	-	Y	-	-	Y	462	GS_08513	-	-	o						4GI_OPF_5788
																																4GI_OPF_5788	Asuu	-	Y	-	-	Y	615	GS_19955	-	-	o						4GI_OPF_9023
																																4GI_OPF_9023	Asuu	-	Y	-	-	Y	669	GS_06025	-	-	o						4GI_OPF_9017
																																4GI_OPF_9017	Asuu	-	Y	-	-	Y	522	GS_12876	-	-	o						4GI_OPF_9004
																																4GI_OPF_9004	Asuu	-	Y	-	-	Y	321	GS_01171	-	-	o						4GI_OPF_9003
																																4GI_OPF_9003	Asuu	-	Y	-	-	Y	603	GS_05997	-	-	o						4GI_OPF_9003
																																4GI_OPF_9003	Asuu	-	Y	-	-	Y	531	GS_22101	-	-	o						4GI_OPF_8991
																																4GI_OPF_8991	Asuu	-	Y	-	-	Y	669	GS_20099	Y	-	i117-140o						4GI_OPF_8945
																																4GI_OPF_8945	Asuu	-	Y	-	-	Y	1047	GS_03957	Y	-	i299-320o326-347i						4GI_OPF_8940
																																4GI_OPF_8940	Asuu	-	Y	-	-	Y	1143	GS_10616	-	-	o						4GI_OPF_8939
																																4GI_OPF_8939	Asuu	-	Y	-	-	Y	1425	GS_17981	Y	-	i173-198o204-226i238-259o271-287i428-448o						4GI_OPF_8924
																																4GI_OPF_8924	Asuu	-	Y	-	-	Y	303	GS_01017	Y	-	o20-42i						4GI_OPF_8921
																																4GI_OPF_8921	Asuu	-	Y	-	-	Y	1179	GS_21357	Y	-	i78-102o122-145i157-178o190-215i227-249o261-277i326-344o373-391i						4GI_OPF_8911
																																4GI_OPF_8911	Asuu	-	Y	-	-	Y	840	GS_18818	-	-	o						4GI_OPF_8908
																																4GI_OPF_8908	Asuu	-	Y	-	-	Y	1569	GS_00937	Y	-	i52-75o81-103i139-161o167-193i200-224o236-256i277-298o318-337i358-376o388-410i431-456o						4GI_OPF_8905
																																4GI_OPF_8905	Asuu	-	Y	-	-	Y	708	GS_11648	-	-	o						4GI_OPF_8900
																																4GI_OPF_8900	Asuu	-	Y	-	-	Y	708	GS_02241	-	-	o						4GI_OPF_8897
																																4GI_OPF_8897	Asuu	-	Y	-	-	Y	1257	GS_16460	-	-	o						4GI_OPF_8896
																																4GI_OPF_8896	Asuu	-	Y	-	-	Y	951	GS_03405	-	-	o						4GI_OPF_8895
																																4GI_OPF_8895	Asuu	-	Y	-	-	Y	846	GS_12677	-	-	o						4GI_OPF_8888
																																4GI_OPF_8888	Asuu	-	Y	-	-	Y	579	GS_23727	-	-	o						4GI_OPF_8887
																																4GI_OPF_8887	Asuu	-	Y	-	-	Y	762	GS_15364	-	-	o						4GI_OPF_8884
																																4GI_OPF_8884	Asuu	-	Y	-	-	Y	1554	GS_19030	-	-	o						4GI_OPF_8880
																																4GI_OPF_8880	Asuu	-	Y	-	-	Y	2514	GS_16880	Y	-	o30-50i259-280o292-315i322-343o363-383i395-417o471-491i676-694o700-723i730-749o769-791i803-822o						4GI_OPF_8876
																																4GI_OPF_8876	Asuu	-	Y	-	-	Y	1053	GS_15391	-	-	o						4GI_OPF_8874
																																4GI_OPF_8874	Asuu	-	Y	-	-	Y	1371	GS_21941	Y	-	o49-78i182-201o						4GI_OPF_8872
																																4GI_OPF_8872	Asuu	-	Y	-	-	Y	1179	GS_06721	-	-	o						4GI_OPF_8870
																																4GI_OPF_8870	Asuu	-	Y	-	-	Y	351	GS_15956	Y	-	i98-114o						4GI_OPF_8868
																																4GI_OPF_8868	Asuu	-	Y	-	-	Y	3066	GS_04947	Y	-	o409-431i951-976o						4GI_OPF_8867
																																4GI_OPF_8867	Asuu	-	Y	-	-	Y	993	GS_02704	-	-	o						4GI_OPF_8866
																																4GI_OPF_8866	Asuu	-	Y	-	-	Y	951	GS_23976	-	-	o						4GI_OPF_8861
																																4GI_OPF_8861	Asuu	-	Y	-	-	Y	471	GS_22477	-	-	o						4GI_OPF_8852
																																4GI_OPF_8852	Asuu	-	Y	-	-	Y	468	GS_17860	-	-	o						4GI_OPF_8848
																																4GI_OPF_8848	Asuu	-	Y	-	-	Y	729	GS_12934	-	-	o						4GI_OPF_8839
																																4GI_OPF_8839	Asuu	-	Y	-	-	Y	975	GS_13724	Y	-	o25-48i60-84o90-111i165-188o						4GI_OPF_8826
																																4GI_OPF_8826	Asuu	-	Y	-	-	Y	1605	GS_22767	-	-	o						4GI_OPF_8825
																																4GI_OPF_8825	Asuu	-	Y	-	-	Y	300	GS_08794	-	-	o						4GI_OPF_8816
																																4GI_OPF_8816	Asuu	-	Y	-	-	Y	858	GS_04194	-	-	o						4GI_OPF_8816
																																4GI_OPF_8816	Asuu	-	Y	-	-	Y	399	GS_09375	-	-	o						4GI_OPF_8815
																																4GI_OPF_8815	Asuu	-	Y	-	-	Y	363	GS_18282	-	-	o						4GI_OPF_8814
																																4GI_OPF_8814	Asuu	-	Y	-	-	Y	336	GS_06411	-	-	o						4GI_OPF_8811
																																4GI_OPF_8811	Asuu	-	Y	-	-	Y	861	GS_11094	-	-	i						4GI_OPF_8810
																																4GI_OPF_8810	Asuu	-	Y	-	-	Y	708	GS_03291	-	-	o						4GI_OPF_8807
																																4GI_OPF_8807	Asuu	-	Y	-	-	Y	1020	GS_00898	-	-	o						4GI_OPF_8805
																																4GI_OPF_8805	Asuu	-	Y	-	-	Y	906	GS_16370	-	-	i						4GI_OPF_8803
																																4GI_OPF_8803	Asuu	-	Y	-	-	Y	1287	GS_09345	Y	-	i219-237o243-265i						4GI_OPF_8797
																																4GI_OPF_8797	Asuu	-	Y	-	-	Y	549	GS_09770	-	-	o						4GI_OPF_8793
																																4GI_OPF_8793	Asuu	-	Y	-	-	Y	1482	GS_11017	-	-	o						4GI_OPF_8790
																																4GI_OPF_8790	Asuu	-	Y	-	-	Y	1743	GS_12258	-	-	o						4GI_OPF_8788
																																4GI_OPF_8788	Asuu	-	Y	-	-	Y	981	Liv_02997	Y	-	o12-32i53-73o85-105i138-154o174-193i200-216o289-309i						4GI_OPF_8786
																																4GI_OPF_8786	Asuu	-	Y	-	-	Y	798	GS_19278	Y	-	i89-110o						4GI_OPF_8784
																																4GI_OPF_8784	Asuu	-	Y	-	-	Y	1845	GS_02624	-	-	o						4GI_OPF_8782
																																4GI_OPF_8782	Asuu	-	Y	-	-	Y	723	GS_11206	-	-	o						4GI_OPF_8781
																																4GI_OPF_8781	Asuu	-	Y	-	-	Y	501	GS_01593	-	-	o						4GI_OPF_8778
																																4GI_OPF_8778	Asuu	-	Y	-	-	Y	810	GS_09720	-	-	o						4GI_OPF_8774
																																4GI_OPF_8774	Asuu	-	Y	-	-	Y	258	GS_05612	-	-	o						4GI_OPF_8772
																																4GI_OPF_8772	Asuu	-	Y	-	-	Y	459	GS_10140	-	-	o						4GI_OPF_8771
																																4GI_OPF_8771	Asuu	-	Y	-	-	Y	2769	GS_09424	-	-	o						4GI_OPF_8769
																																4GI_OPF_8769	Asuu	-	Y	-	-	Y	975	GS_03743	Y	-	o25-48i60-81o118-140i147-166o194-214i243-261o281-301i						4GI_OPF_8763
																																4GI_OPF_8763	Asuu	-	Y	-	-	Y	1563	GS_16533	-	-	o						4GI_OPF_8761
																																4GI_OPF_8761	Asuu	-	Y	-	-	Y	906	GS_00160	-	-	o						4GI_OPF_8758
																																4GI_OPF_8758	Asuu	-	Y	-	-	Y	684	GS_12127	-	-	i						4GI_OPF_8757
																																4GI_OPF_8757	Asuu	-	Y	-	-	Y	1020	GS_05009	Y	-	i109-132o138-159i166-191o						4GI_OPF_8750
																																4GI_OPF_8750	Asuu	-	Y	-	-	Y	357	GS_14970	-	-	o						4GI_OPF_8747
																																4GI_OPF_8747	Asuu	-	Y	-	-	Y	858	GS_08204	-	-	o						4GI_OPF_8744
																																4GI_OPF_8744	Asuu	-	Y	-	-	Y	867	GS_08264	-	-	o						4GI_OPF_8743
																																4GI_OPF_8743	Asuu	-	Y	-	-	Y	1140	GS_18301	-	-	o						4GI_OPF_8739
																																4GI_OPF_8739	Asuu	-	Y	-	-	Y	792	GS_14341	-	-	o						4GI_OPF_8734
																																4GI_OPF_8734	Asuu	-	Y	-	-	Y	420	GS_22145	-	-	o						4GI_OPF_8733
																																4GI_OPF_8733	Asuu	-	Y	-	-	Y	756	GS_07480	-	-	o						4GI_OPF_8727
																																4GI_OPF_8727	Asuu	-	Y	-	-	Y	495	GS_13489	-	-	i						4GI_OPF_8725
																																4GI_OPF_8725	Asuu	-	Y	-	-	Y	351	GS_06822	-	-	o						4GI_OPF_8723
																																4GI_OPF_8723	Asuu	-	Y	-	-	Y	756	GS_08963	-	-	o						4GI_OPF_8716
																																4GI_OPF_8716	Asuu	-	Y	-	-	Y	888	GS_17891	-	-	i						4GI_OPF_8715
																																4GI_OPF_8715	Asuu	-	Y	-	-	Y	501	GS_15727	Y	-	i86-103o						4GI_OPF_8713
																																4GI_OPF_8713	Asuu	-	Y	-	-	Y	1050	GS_01958	Y	-	i70-95o115-137i149-169o189-207i214-233o245-263i						4GI_OPF_8710
																																4GI_OPF_8710	Asuu	-	Y	-	-	Y	840	GS_19385	Y	-	i258-278o						4GI_OPF_8704
																																4GI_OPF_8704	Asuu	-	Y	-	-	Y	486	GS_08607	-	-	o						4GI_OPF_8703
																																4GI_OPF_8703	Asuu	-	Y	-	-	Y	948	GS_00340	-	-	o						4GI_OPF_8702
																																4GI_OPF_8702	Asuu	-	Y	-	-	Y	894	GS_22723	-	-	o						4GI_OPF_8698
																																4GI_OPF_8698	Asuu	-	Y	-	-	Y	525	GS_17315	Y	-	o152-169i						4GI_OPF_8693
																																4GI_OPF_8693	Asuu	-	Y	-	-	Y	1098	GS_07450	-	-	o						4GI_OPF_8692
																																4GI_OPF_8692	Asuu	-	Y	-	-	Y	1287	GS_17134	-	-	o						4GI_OPF_8690
																																4GI_OPF_8690	Asuu	-	Y	-	-	Y	882	GS_05148	Y	-	i31-53o86-106i118-140o200-219i231-249o255-273i						4GI_OPF_8687
																																4GI_OPF_8687	Asuu	-	Y	-	-	Y	723	GS_18910	-	-	o						4GI_OPF_8685
																																4GI_OPF_8685	Asuu	-	Y	-	-	Y	1458	GS_11321	-	-	o						4GI_OPF_8684
																																4GI_OPF_8684	Asuu	-	Y	-	-	Y	1296	GS_21715	-	-	o						4GI_OPF_8681
																																4GI_OPF_8681	Asuu	-	Y	-	-	Y	666	GS_21651	-	-	o						4GI_OPF_8676
																																4GI_OPF_8676	Asuu	-	Y	-	-	Y	411	GS_14314	-	-	o						4GI_OPF_8672
																																4GI_OPF_8672	Asuu	-	Y	-	-	Y	834	GS_22805	Y	-	o88-105i						4GI_OPF_8671
																																4GI_OPF_8671	Asuu	-	Y	-	-	Y	861	GS_14272	Y	-	i54-74o86-103i115-138o266-284i						4GI_OPF_8670
																																4GI_OPF_8670	Asuu	-	Y	-	-	Y	978	GS_05631	-	-	i						4GI_OPF_8666
																																4GI_OPF_8666	Asuu	-	Y	-	-	Y	714	GS_05986	Y	-	o123-144i						4GI_OPF_8660
																																4GI_OPF_8660	Asuu	-	Y	-	-	Y	993	GS_18716	Y	-	o30-52i59-76o88-113i252-272o						4GI_OPF_8651
																																4GI_OPF_8651	Asuu	-	Y	-	-	Y	564	GS_23045	-	-	o						4GI_OPF_8650
																																4GI_OPF_8650	Asuu	-	Y	-	-	Y	483	GS_13692	-	-	o						4GI_OPF_8646
																																4GI_OPF_8646	Asuu	-	Y	-	-	Y	798	GS_08823	-	-	i						4GI_OPF_8638
																																4GI_OPF_8638	Asuu	-	Y	-	-	Y	1677	GS_08507	Y	-	o26-46i53-76o						4GI_OPF_8634
																																4GI_OPF_8634	Asuu	-	Y	-	-	Y	984	GS_22450	-	-	o						4GI_OPF_8631
																																4GI_OPF_8631	Asuu	-	Y	-	-	Y	1734	GS_21269	-	-	o						4GI_OPF_8629
																																4GI_OPF_8629	Asuu	-	Y	-	-	Y	270	GS_19818	-	-	o						4GI_OPF_8622
																																4GI_OPF_8622	Asuu	-	Y	-	-	Y	510	GS_22351	-	-	o						4GI_OPF_8620
																																4GI_OPF_8620	Asuu	-	Y	-	-	Y	1686	GS_13921	Y	-	i134-154o238-256i268-286o347-372i384-413o433-454i						4GI_OPF_8616
																																4GI_OPF_8616	Asuu	-	Y	-	-	Y	423	GS_03037	-	-	o						4GI_OPF_8613
																																4GI_OPF_8613	Asuu	-	Y	-	-	Y	330	GS_13932	-	-	o						4GI_OPF_8609
																																4GI_OPF_8609	Asuu	-	Y	-	-	Y	1401	GS_23135	Y	-	i98-117o431-448i						4GI_OPF_8606
																																4GI_OPF_8606	Asuu	-	Y	-	-	Y	777	GS_23244	-	-	i						4GI_OPF_8603
																																4GI_OPF_8603	Asuu	-	Y	-	-	Y	1164	GS_23699	-	-	o						4GI_OPF_8599
																																4GI_OPF_8599	Asuu	-	Y	-	-	Y	225	GS_23276	-	-	i						4GI_OPF_8597
																																4GI_OPF_8597	Asuu	-	Y	-	-	Y	1704	GS_11167	Y	-	o18-36i78-103o115-137i144-170o						4GI_OPF_8592
																																4GI_OPF_8592	Asuu	-	Y	-	-	Y	1827	GS_04824	-	-	o						4GI_OPF_8587
																																4GI_OPF_8587	Asuu	-	Y	-	-	Y	420	GS_11052	-	-	o						4GI_OPF_8585
																																4GI_OPF_8585	Asuu	-	Y	-	-	Y	1185	GS_09457	-	-	o						4GI_OPF_8581
																																4GI_OPF_8581	Asuu	-	Y	-	-	Y	375	GS_20609	-	-	i						4GI_OPF_8579
																																4GI_OPF_8579	Asuu	-	Y	-	-	Y	1284	GS_12913	-	-	o						4GI_OPF_8578
																																4GI_OPF_8578	Asuu	-	Y	-	-	Y	933	GS_09694	-	-	o						4GI_OPF_8576
																																4GI_OPF_8576	Asuu	-	Y	-	-	Y	456	GS_03690	-	-	o						4GI_OPF_8572
																																4GI_OPF_8572	Asuu	-	Y	-	-	Y	531	GS_13208	-	-	o						4GI_OPF_8568
																																4GI_OPF_8568	Asuu	-	Y	-	-	Y	1023	GS_01076	-	-	o						4GI_OPF_8566
																																4GI_OPF_8566	Asuu	-	Y	-	-	Y	1026	GS_02781	-	-	o						4GI_OPF_8564
																																4GI_OPF_8564	Asuu	-	Y	-	-	Y	753	GS_04748	-	-	o						4GI_OPF_8564
																																4GI_OPF_8564	Asuu	-	Y	-	-	Y	1236	GS_13312	Y	-	i166-185o259-279i291-307o313-340i						4GI_OPF_8562
																																4GI_OPF_8562	Asuu	-	Y	-	-	Y	201	L3E_01642	-	-	i						4GI_OPF_8560
																																4GI_OPF_8560	Asuu	-	Y	-	-	Y	1482	GS_11241	Y	-	o51-74i86-104o163-182i251-269o275-301i						4GI_OPF_8559
																																4GI_OPF_8559	Asuu	-	Y	-	-	Y	744	GS_19540	Y	-	i20-39o59-81i102-121o141-162i						4GI_OPF_8557
																																4GI_OPF_8557	Asuu	-	Y	-	-	Y	669	GS_15338	-	-	o						4GI_OPF_8551
																																4GI_OPF_8551	Asuu	-	Y	-	-	Y	942	GS_08909	-	-	o						4GI_OPF_8547
																																4GI_OPF_8547	Asuu	-	Y	-	-	Y	366	GS_10021	-	-	o						4GI_OPF_8544
																																4GI_OPF_8544	Asuu	-	Y	-	-	Y	657	GS_16462	-	-	o						4GI_OPF_8540
																																4GI_OPF_8540	Asuu	-	Y	-	-	Y	468	GS_18706	-	-	o						4GI_OPF_8532
																																4GI_OPF_8532	Asuu	-	Y	-	-	Y	1131	GS_05289	Y	-	i44-61o109-132i152-178o						4GI_OPF_8530
																																4GI_OPF_8530	Asuu	-	Y	-	-	Y	708	GS_01972	-	-	o						4GI_OPF_8529
																																4GI_OPF_8529	Asuu	-	Y	-	-	Y	1416	GS_08744	Y	-	i38-59o79-100i112-134o146-168i180-203o						4GI_OPF_8528
																																4GI_OPF_8528	Asuu	-	Y	-	-	Y	447	GS_10993	-	-	o						4GI_OPF_8522
																																4GI_OPF_8522	Asuu	-	Y	-	-	Y	1032	GS_10114	-	-	o						4GI_OPF_8521
																																4GI_OPF_8521	Asuu	-	Y	-	-	Y	180	GS_23077	-	-	o						4GI_OPF_8519
																																4GI_OPF_8519	Asuu	-	Y	-	-	Y	786	GS_22366	Y	-	i90-110o122-143i150-171o232-252i						4GI_OPF_8511
																																4GI_OPF_8511	Asuu	-	Y	-	-	Y	1761	GS_20775	-	-	o						4GI_OPF_8507
																																4GI_OPF_8507	Asuu	-	Y	-	-	Y	1281	GS_15266	Y	-	i74-95o						4GI_OPF_8506
																																4GI_OPF_8506	Asuu	-	Y	-	-	Y	813	GS_22139	-	-	o						4GI_OPF_8504
																																4GI_OPF_8504	Asuu	-	Y	-	-	Y	531	GS_16036	-	-	o						4GI_OPF_8489
																																4GI_OPF_8489	Asuu	-	Y	-	-	Y	516	GS_22239	-	-	o						4GI_OPF_8488
																																4GI_OPF_8488	Asuu	-	Y	-	-	Y	804	GS_21207	-	-	o						4GI_OPF_8484
																																4GI_OPF_8484	Asuu	-	Y	-	-	Y	1404	GS_02924	-	-	o						4GI_OPF_8478
																																4GI_OPF_8478	Asuu	-	Y	-	-	Y	438	GS_21720	-	-	o						4GI_OPF_8475
																																4GI_OPF_8475	Asuu	-	Y	-	-	Y	711	GS_06116	-	-	o						4GI_OPF_8474
																																4GI_OPF_8474	Asuu	-	Y	-	-	Y	1524	GS_18782	-	-	o						4GI_OPF_8464
																																4GI_OPF_8464	Asuu	-	Y	-	-	Y	927	GS_04932	Y	-	i167-187o207-227i						4GI_OPF_8461
																																4GI_OPF_8461	Asuu	-	Y	-	-	Y	906	GS_15420	-	-	o						4GI_OPF_8448
																																4GI_OPF_8448	Asuu	-	Y	-	-	Y	297	GS_14167	-	-	o						4GI_OPF_8440
																																4GI_OPF_8440	Asuu	-	Y	-	-	Y	381	GS_07276	-	-	o						4GI_OPF_8436
																																4GI_OPF_8436	Asuu	-	Y	-	-	Y	876	GS_18608	-	-	o						4GI_OPF_8431
																																4GI_OPF_8431	Asuu	-	Y	-	-	Y	1506	GS_05073	Y	-	i118-140o						4GI_OPF_8424
																																4GI_OPF_8424	Asuu	-	Y	-	-	Y	1557	GS_12358	Y	-	o28-48i						4GI_OPF_8420
																																4GI_OPF_8420	Asuu	-	Y	-	-	Y	864	GS_04698	-	-	o						4GI_OPF_8408
																																4GI_OPF_8408	Asuu	-	Y	-	-	Y	963	GS_18665	-	-	o						4GI_OPF_8400
																																4GI_OPF_8400	Asuu	-	Y	-	-	Y	1425	GS_16182	-	-	o						4GI_OPF_8392
																																4GI_OPF_8392	Asuu	-	Y	-	-	Y	381	GS_19103	-	-	o						4GI_OPF_8386
																																4GI_OPF_8386	Asuu	-	Y	-	-	Y	768	GS_10367	-	-	o						4GI_OPF_8379
																																4GI_OPF_8379	Asuu	-	Y	-	-	Y	201	GS_16512	-	-	o						4GI_OPF_8376
																																4GI_OPF_8376	Asuu	-	Y	-	-	Y	1467	GS_01750	-	-	o						4GI_OPF_8368
																																4GI_OPF_8368	Asuu	-	Y	-	-	Y	600	GS_01005	-	-	o						4GI_OPF_8367
																																4GI_OPF_8367	Asuu	-	Y	-	-	Y	285	GS_00203	-	-	i						4GI_OPF_8364
																																4GI_OPF_8364	Asuu	-	Y	-	-	Y	270	GS_17110	-	-	o						4GI_OPF_8363
																																4GI_OPF_8363	Asuu	-	Y	-	-	Y	378	GS_16773	-	-	o						4GI_OPF_8352
																																4GI_OPF_8352	Asuu	-	Y	-	-	Y	2511	GS_19142	-	-	o						4GI_OPF_8351
																																4GI_OPF_8351	Asuu	-	Y	-	-	Y	393	GS_07419	-	-	o						4GI_OPF_8350
																																4GI_OPF_8350	Asuu	-	Y	-	-	Y	570	GS_03095	-	-	o						4GI_OPF_8349
																																4GI_OPF_8349	Asuu	-	Y	-	-	Y	243	GS_20469	-	-	i						4GI_OPF_8339
																																4GI_OPF_8339	Asuu	-	Y	-	-	Y	885	GS_20909	-	-	o						4GI_OPF_8331
																																4GI_OPF_8331	Asuu	-	Y	-	-	Y	996	GS_15048	Y	-	i205-229o253-272i						4GI_OPF_8329
																																4GI_OPF_8329	Asuu	-	Y	-	-	Y	2088	GS_10730	-	-	o						4GI_OPF_8323
																																4GI_OPF_8323	Asuu	-	Y	-	-	Y	744	GS_08115	-	-	o						4GI_OPF_8320
																																4GI_OPF_8320	Asuu	-	Y	-	-	Y	582	GS_04719	-	-	o						4GI_OPF_8319
																																4GI_OPF_8319	Asuu	-	Y	-	-	Y	1407	GS_18500	Y	-	i38-60o						4GI_OPF_8317
																																4GI_OPF_8317	Asuu	-	Y	-	-	Y	540	GS_17325	-	-	o						4GI_OPF_8308
																																4GI_OPF_8308	Asuu	-	Y	-	-	Y	972	GS_13084	-	-	o						4GI_OPF_8305
																																4GI_OPF_8305	Asuu	-	Y	-	-	Y	333	GS_21204	-	-	o						4GI_OPF_8302
																																4GI_OPF_8302	Asuu	-	Y	-	-	Y	510	GS_21341	-	-	o						4GI_OPF_8291
																																4GI_OPF_8291	Asuu	-	Y	-	-	Y	774	GS_22829	-	-	o						4GI_OPF_8288
																																4GI_OPF_8288	Asuu	-	Y	-	-	Y	636	GS_13266	-	-	o						4GI_OPF_7831
																																4GI_OPF_7831	Asuu	-	Y	-	-	Y	681	GS_00028	-	-	o						4GI_OPF_7813
																																4GI_OPF_7813	Asuu	-	Y	-	-	Y	579	GS_21859	Y	-	i25-44o50-67i79-97o109-128i						4GI_OPF_7810
																																4GI_OPF_7810	Asuu	-	Y	-	-	Y	567	GS_10705	-	-	o						4GI_OPF_7794
																																4GI_OPF_7794	Asuu	-	Y	-	-	Y	1746	GS_12815	-	-	o						4GI_OPF_7791
																																4GI_OPF_7791	Asuu	-	Y	-	-	Y	567	GS_05172	-	-	o						4GI_OPF_7776
																																4GI_OPF_7776	Asuu	-	Y	-	-	Y	276	GS_09887	-	-	o						4GI_OPF_7759
																																4GI_OPF_7759	Asuu	-	Y	-	-	Y	738	GS_17553	-	-	i						4GI_OPF_7759
																																4GI_OPF_7759	Asuu	-	Y	-	-	Y	1686	GS_21333	-	-	o						4GI_OPF_7751
																																4GI_OPF_7751	Asuu	-	Y	-	-	Y	2634	GS_21266	-	-	o						4GI_OPF_7745
																																4GI_OPF_7745	Asuu	-	Y	-	-	Y	456	GS_09124	-	-	o						4GI_OPF_7736
																																4GI_OPF_7736	Asuu	-	Y	-	-	Y	687	GS_17807	-	-	o						4GI_OPF_7735
																																4GI_OPF_7735	Asuu	-	Y	-	-	Y	1245	GS_09379	Y	-	i72-91o97-118i125-146o166-187i199-222o						4GI_OPF_7735
																																4GI_OPF_7735	Asuu	-	Y	-	-	Y	1242	GS_16543	Y	-	o42-65i72-97o228-247i						4GI_OPF_7733
																																4GI_OPF_7733	Asuu	-	Y	-	-	Y	1590	GS_17844	Y	-	i28-46o						4GI_OPF_7731
																																4GI_OPF_7731	Asuu	-	Y	-	-	Y	927	GS_08121	-	-	o						4GI_OPF_7721
																																4GI_OPF_7721	Asuu	-	Y	-	-	Y	549	GS_18153	-	-	o						4GI_OPF_7718
																																4GI_OPF_7718	Asuu	-	Y	-	-	Y	690	GS_08581	-	-	o						4GI_OPF_7717
																																4GI_OPF_7717	Asuu	-	Y	-	-	Y	1599	GS_19807	Y	-	o92-116i						4GI_OPF_7715
																																4GI_OPF_7715	Asuu	-	Y	-	-	Y	696	GS_23429	-	-	o						4GI_OPF_7714
																																4GI_OPF_7714	Asuu	-	Y	-	-	Y	798	GS_12422	Y	-	o206-224i						4GI_OPF_7714
																																4GI_OPF_7714	Asuu	-	Y	-	-	Y	606	GS_20352	Y	-	i156-175o						4GI_OPF_7713
																																4GI_OPF_7713	Asuu	-	Y	-	-	Y	1386	GS_05377	Y	-	i9-26o						4GI_OPF_7711
																																4GI_OPF_7711	Asuu	-	Y	-	-	Y	714	GS_05779	-	-	o						4GI_OPF_7707
																																4GI_OPF_7707	Asuu	-	Y	-	-	Y	2352	GS_15686	-	-	o						4GI_OPF_7707
																																4GI_OPF_7707	Asuu	-	Y	-	-	Y	2508	GS_17040	-	-	o						4GI_OPF_7706
																																4GI_OPF_7706	Asuu	-	Y	-	-	Y	423	GS_21156	-	-	o						4GI_OPF_7693
																																4GI_OPF_7693	Asuu	-	Y	-	-	Y	234	GS_22507	-	-	o						4GI_OPF_7688
																																4GI_OPF_7688	Asuu	-	Y	-	-	Y	642	GS_09214	-	-	i						4GI_OPF_7686
																																4GI_OPF_7686	Asuu	-	Y	-	-	Y	1404	GS_22622	-	-	o						4GI_OPF_7685
																																4GI_OPF_7685	Asuu	-	Y	-	-	Y	1728	GS_16207	-	-	o						4GI_OPF_7683
																																4GI_OPF_7683	Asuu	-	Y	-	-	Y	2895	GS_10288	-	-	o						4GI_OPF_7680
																																4GI_OPF_7680	Asuu	-	Y	-	-	Y	1143	GS_10409	Y	-	o33-60i72-90o110-130i150-169o197-218i239-259o283-305i						4GI_OPF_7670
																																4GI_OPF_7670	Asuu	-	Y	-	-	Y	1575	GS_13880	Y	-	o25-43i156-173o240-265i						4GI_OPF_7668
																																4GI_OPF_7668	Asuu	-	Y	-	-	Y	867	GS_08265	-	-	o						4GI_OPF_7667
																																4GI_OPF_7667	Asuu	-	Y	-	-	Y	420	GS_07269	Y	-	o65-83i						4GI_OPF_7666
																																4GI_OPF_7666	Asuu	-	Y	-	-	Y	270	GS_15422	-	-	i						4GI_OPF_7665
																																4GI_OPF_7665	Asuu	-	Y	-	-	Y	816	GS_12056	Y	-	o30-48i60-83o108-129i136-153o159-180i200-223o229-249i						4GI_OPF_7664
																																4GI_OPF_7664	Asuu	-	Y	-	-	Y	366	GS_24002	-	-	o						4GI_OPF_7659
																																4GI_OPF_7659	Asuu	-	Y	-	-	Y	1461	GS_18117	-	-	o						4GI_OPF_7658
																																4GI_OPF_7658	Asuu	-	Y	-	-	Y	546	GS_11879	-	-	o						4GI_OPF_7652
																																4GI_OPF_7652	Asuu	-	Y	-	-	Y	1305	GS_09068	Y	-	i98-122o						4GI_OPF_7651
																																4GI_OPF_7651	Asuu	-	Y	-	-	Y	867	GS_00688	-	-	o						4GI_OPF_7649
																																4GI_OPF_7649	Asuu	-	Y	-	-	Y	273	GS_07900	-	-	o						4GI_OPF_7647
																																4GI_OPF_7647	Asuu	-	Y	-	-	Y	1218	GS_17209	-	-	o						4GI_OPF_7645
																																4GI_OPF_7645	Asuu	-	Y	-	-	Y	774	GS_07170	-	-	o						4GI_OPF_7641
																																4GI_OPF_7641	Asuu	-	Y	-	-	Y	819	GS_10440	Y	-	o101-128i						4GI_OPF_7639
																																4GI_OPF_7639	Asuu	-	Y	-	-	Y	819	GS_16363	-	-	o						4GI_OPF_7637
																																4GI_OPF_7637	Asuu	-	Y	-	-	Y	318	GS_12274	-	-	o						4GI_OPF_7632
																																4GI_OPF_7632	Asuu	-	Y	-	-	Y	1497	GS_17483	-	-	o						4GI_OPF_7627
																																4GI_OPF_7627	Asuu	-	Y	-	-	Y	840	GS_06931	-	-	o						4GI_OPF_7627
																																4GI_OPF_7627	Asuu	-	Y	-	-	Y	1617	GS_23212	-	-	o						4GI_OPF_7623
																																4GI_OPF_7623	Asuu	-	Y	-	-	Y	771	GS_20993	-	-	o						4GI_OPF_7617
																																4GI_OPF_7617	Asuu	-	Y	-	-	Y	552	GS_08005	-	-	o						4GI_OPF_7617
																																4GI_OPF_7617	Asuu	-	Y	-	-	Y	447	GS_09294	Y	-	i68-91o						4GI_OPF_7608
																																4GI_OPF_7608	Asuu	-	Y	-	-	Y	714	GS_23723	-	-	i						4GI_OPF_7607
																																4GI_OPF_7607	Asuu	-	Y	-	-	Y	351	GS_12049	-	-	i						4GI_OPF_7605
																																4GI_OPF_7605	Asuu	-	Y	-	-	Y	543	GS_22247	-	-	o						4GI_OPF_7603
																																4GI_OPF_7603	Asuu	-	Y	-	-	Y	2448	GS_16117	-	-	o						4GI_OPF_7602
																																4GI_OPF_7602	Asuu	-	Y	-	-	Y	1323	GS_19721	-	-	o						4GI_OPF_7601
																																4GI_OPF_7601	Asuu	-	Y	-	-	Y	1638	GS_15812	-	-	o						4GI_OPF_7601
																																4GI_OPF_7601	Asuu	-	Y	-	-	Y	1320	GS_16322	-	-	o						4GI_OPF_7597
																																4GI_OPF_7597	Asuu	-	Y	-	-	Y	1035	GS_15922	-	-	o						4GI_OPF_7595
																																4GI_OPF_7595	Asuu	-	Y	-	-	Y	942	GS_00174	-	-	o						4GI_OPF_7588
																																4GI_OPF_7588	Asuu	-	Y	-	-	Y	1209	GS_03573	Y	-	i60-86o98-120i127-147o153-170i182-200o241-268i280-303o323-344i						4GI_OPF_7587
																																4GI_OPF_7587	Asuu	-	Y	-	-	Y	1131	GS_22541	-	-	o						4GI_OPF_7571
																																4GI_OPF_7571	Asuu	-	Y	-	-	Y	1377	GS_06118	Y	-	i25-49o						4GI_OPF_7570
																																4GI_OPF_7570	Asuu	-	Y	-	-	Y	1944	GS_10194	-	-	o						4GI_OPF_7568
																																4GI_OPF_7568	Asuu	-	Y	-	-	Y	2301	GS_02612	-	-	o						4GI_OPF_7566
																																4GI_OPF_7566	Asuu	-	Y	-	-	Y	1212	GS_11871	Y	-	o141-164i171-193o205-227i349-369o						4GI_OPF_7561
																																4GI_OPF_7561	Asuu	-	Y	-	-	Y	228	GS_05443	-	-	o						4GI_OPF_7555
																																4GI_OPF_7555	Asuu	-	Y	-	-	Y	435	GS_09942	-	-	o						4GI_OPF_7552
																																4GI_OPF_7552	Asuu	-	Y	-	-	Y	1404	GS_09365	-	-	o						4GI_OPF_7539
																																4GI_OPF_7539	Asuu	-	Y	-	-	Y	945	GS_09648	-	-	o						4GI_OPF_7538
																																4GI_OPF_7538	Asuu	-	Y	-	-	Y	513	GS_07106	-	-	o						4GI_OPF_7534
																																4GI_OPF_7534	Asuu	-	Y	-	-	Y	1110	GS_15482	-	-	o						4GI_OPF_7534
																																4GI_OPF_7534	Asuu	-	Y	-	-	Y	1224	GS_24124	-	-	o						4GI_OPF_7533
																																4GI_OPF_7533	Asuu	-	Y	-	-	Y	1509	GS_09143	Y	-	i106-126o132-152i469-487o						4GI_OPF_7532
																																4GI_OPF_7532	Asuu	-	Y	-	-	Y	594	GS_10888	-	-	o						4GI_OPF_7531
																																4GI_OPF_7531	Asuu	-	Y	-	-	Y	573	GS_20416	-	-	o						4GI_OPF_7530
																																4GI_OPF_7530	Asuu	-	Y	-	-	Y	318	GS_05074	-	-	o						4GI_OPF_7526
																																4GI_OPF_7526	Asuu	-	Y	-	-	Y	630	GS_15878	-	-	o						4GI_OPF_7525
																																4GI_OPF_7525	Asuu	-	Y	-	-	Y	1065	GS_18131	-	-	o						4GI_OPF_7518
																																4GI_OPF_7518	Asuu	-	Y	-	-	Y	1251	GS_02366	Y	-	i50-70o76-94i103-120o126-142i						4GI_OPF_7517
																																4GI_OPF_7517	Asuu	-	Y	-	-	Y	681	GS_05317	-	-	o						4GI_OPF_7516
																																4GI_OPF_7516	Asuu	-	Y	-	-	Y	708	GS_03136	Y	-	o80-99i						4GI_OPF_7515
																																4GI_OPF_7515	Asuu	-	Y	-	-	Y	564	GS_20478	-	-	o						4GI_OPF_7514
																																4GI_OPF_7514	Asuu	-	Y	-	-	Y	1053	GS_13901	Y	-	i264-288o300-326i						4GI_OPF_7513
																																4GI_OPF_7513	Asuu	-	Y	-	-	Y	1212	GS_11019	-	-	o						4GI_OPF_7512
																																4GI_OPF_7512	Asuu	-	Y	-	-	Y	1152	GS_08099	-	-	o						4GI_OPF_7508
																																4GI_OPF_7508	Asuu	-	Y	-	-	Y	792	GS_00476	-	-	o						4GI_OPF_7505
																																4GI_OPF_7505	Asuu	-	Y	-	-	Y	768	GS_04998	-	-	o						4GI_OPF_7505
																																4GI_OPF_7505	Asuu	-	Y	-	-	Y	408	GS_07240	-	-	i						4GI_OPF_7501
																																4GI_OPF_7501	Asuu	-	Y	-	-	Y	3729	GS_00011	-	-	o						4GI_OPF_7498
																																4GI_OPF_7498	Asuu	-	Y	-	-	Y	2322	GS_20470	-	-	o						4GI_OPF_7496
																																4GI_OPF_7496	Asuu	-	Y	-	-	Y	975	GS_14204	Y	-	o85-106i127-147o180-210i237-257o269-295i						4GI_OPF_7492
																																4GI_OPF_7492	Asuu	-	Y	-	-	Y	1035	GS_09606	-	-	o						4GI_OPF_7481
																																4GI_OPF_7481	Asuu	-	Y	-	-	Y	582	GS_14950	-	-	o						4GI_OPF_7480
																																4GI_OPF_7480	Asuu	-	Y	-	-	Y	879	GS_22832	-	-	o						4GI_OPF_7478
																																4GI_OPF_7478	Asuu	-	Y	-	-	Y	861	GS_04360	-	-	o						4GI_OPF_7476
																																4GI_OPF_7476	Asuu	-	Y	-	-	Y	897	GS_07085	-	-	o						4GI_OPF_7474
																																4GI_OPF_7474	Asuu	-	Y	-	-	Y	453	GS_22285	-	-	o						4GI_OPF_7471
																																4GI_OPF_7471	Asuu	-	Y	-	-	Y	3825	GS_16545	-	-	o						4GI_OPF_7470
																																4GI_OPF_7470	Asuu	-	Y	-	-	Y	975	GS_15759	-	-	o						4GI_OPF_7469
																																4GI_OPF_7469	Asuu	-	Y	-	-	Y	843	GS_03244	Y	-	i66-86o153-172i184-203o236-254i						4GI_OPF_7468
																																4GI_OPF_7468	Asuu	-	Y	-	-	Y	522	GS_14822	Y	-	i126-148o						4GI_OPF_7459
																																4GI_OPF_7459	Asuu	-	Y	-	-	Y	1191	GS_22377	Y	-	i135-161o191-209i221-238o367-388i						4GI_OPF_7448
																																4GI_OPF_7448	Asuu	-	Y	-	-	Y	726	GS_21902	-	-	o						4GI_OPF_7444
																																4GI_OPF_7444	Asuu	-	Y	-	-	Y	1134	GS_04313	Y	-	o33-56i68-91o111-136i157-173o224-242i308-328o334-358i						4GI_OPF_7435
																																4GI_OPF_7435	Asuu	-	Y	-	-	Y	558	GS_21306	-	-	o						4GI_OPF_7422
																																4GI_OPF_7422	Asuu	-	Y	-	-	Y	1134	GS_05532	-	-	o						4GI_OPF_7421
																																4GI_OPF_7421	Asuu	-	Y	-	-	Y	1155	GS_07645	Y	-	o102-124i179-196o202-219i280-304o						4GI_OPF_7419
																																4GI_OPF_7419	Asuu	-	Y	-	-	Y	609	GS_23784	-	-	o						4GI_OPF_7417
																																4GI_OPF_7417	Asuu	-	Y	-	-	Y	2163	GS_23929	Y	-	i42-66o696-718i						4GI_OPF_7416
																																4GI_OPF_7416	Asuu	-	Y	-	-	Y	1548	GS_05308	-	-	o						4GI_OPF_7413
																																4GI_OPF_7413	Asuu	-	Y	-	-	Y	792	GS_16649	Y	-	o76-98i110-135o171-193i229-249o						4GI_OPF_7412
																																4GI_OPF_7412	Asuu	-	Y	-	-	Y	678	GS_21751	Y	-	i99-121o141-162i						4GI_OPF_7394
																																4GI_OPF_7394	Asuu	-	Y	-	-	Y	702	GS_00196	Y	-	o20-39i46-68o99-119i131-149o161-182i						4GI_OPF_7384
																																4GI_OPF_7384	Asuu	-	Y	-	-	Y	963	GS_21024	-	-	o						4GI_OPF_7383
																																4GI_OPF_7383	Asuu	-	Y	-	-	Y	447	GS_00546	-	-	o						4GI_OPF_7383
																																4GI_OPF_7383	Asuu	-	Y	-	-	Y	486	GS_11831	-	-	o						4GI_OPF_7381
																																4GI_OPF_7381	Asuu	-	Y	-	-	Y	576	GS_04548	Y	-	i5-23o29-53i74-96o108-129i						4GI_OPF_7369
																																4GI_OPF_7369	Asuu	-	Y	-	-	Y	1062	GS_13725	-	-	o						4GI_OPF_7367
																																4GI_OPF_7367	Asuu	-	Y	-	-	Y	390	GS_00301	-	-	i						4GI_OPF_7365
																																4GI_OPF_7365	Asuu	-	Y	-	-	Y	2100	GS_20162	-	-	o						4GI_OPF_7364
																																4GI_OPF_7364	Asuu	-	Y	-	-	Y	1470	GS_12153	Y	-	i81-101o						4GI_OPF_7362
																																4GI_OPF_7362	Asuu	-	Y	-	-	Y	1305	GS_19114	-	-	o						4GI_OPF_7361
																																4GI_OPF_7361	Asuu	-	Y	-	-	Y	1896	GS_17286	-	-	o						4GI_OPF_7360
																																4GI_OPF_7360	Asuu	-	Y	-	-	Y	399	GS_23238	-	-	o						4GI_OPF_7359
																																4GI_OPF_7359	Asuu	-	Y	-	-	Y	1485	GS_16489	-	-	o						4GI_OPF_7357
																																4GI_OPF_7357	Asuu	-	Y	-	-	Y	690	GS_18133	-	-	o						4GI_OPF_7353
																																4GI_OPF_7353	Asuu	-	Y	-	-	Y	423	GS_10576	-	-	o						4GI_OPF_7349
																																4GI_OPF_7349	Asuu	-	Y	-	-	Y	1113	GS_22524	-	-	o						4GI_OPF_7348
																																4GI_OPF_7348	Asuu	-	Y	-	-	Y	1467	GS_11078	-	-	o						4GI_OPF_7345
																																4GI_OPF_7345	Asuu	-	Y	-	-	Y	1170	GS_13936	Y	-	i275-296o353-374i						4GI_OPF_7344
																																4GI_OPF_7344	Asuu	-	Y	-	-	Y	735	GS_23329	-	-	o						4GI_OPF_7343
																																4GI_OPF_7343	Asuu	-	Y	-	-	Y	1440	GS_04250	-	-	o						4GI_OPF_7340
																																4GI_OPF_7340	Asuu	-	Y	-	-	Y	741	GS_24076	-	-	o						4GI_OPF_7339
																																4GI_OPF_7339	Asuu	-	Y	-	-	Y	990	GS_12552	Y	-	o35-61i73-94o100-124i168-189o201-224i236-255o277-299i						4GI_OPF_7338
																																4GI_OPF_7338	Asuu	-	Y	-	-	Y	606	GS_01943	-	-	o						4GI_OPF_7336
																																4GI_OPF_7336	Asuu	-	Y	-	-	Y	1068	GS_17686	-	-	o						4GI_OPF_7309
																																4GI_OPF_7309	Asuu	-	Y	-	-	Y	1833	GS_19908	Y	-	i66-89o						4GI_OPF_7308
																																4GI_OPF_7308	Asuu	-	Y	-	-	Y	900	GS_23258	-	-	o						4GI_OPF_7307
																																4GI_OPF_7307	Asuu	-	Y	-	-	Y	501	GS_00190	Y	-	o125-144i						4GI_OPF_7304
																																4GI_OPF_7304	Asuu	-	Y	-	-	Y	372	GS_12952	-	-	o						4GI_OPF_7302
																																4GI_OPF_7302	Asuu	-	Y	-	-	Y	792	GS_16748	-	-	o						4GI_OPF_7293
																																4GI_OPF_7293	Asuu	-	Y	-	-	Y	633	GS_23261	Y	-	i150-169o						4GI_OPF_7276
																																4GI_OPF_7276	Asuu	-	Y	-	-	Y	1611	GS_03873	-	-	o						4GI_OPF_7274
																																4GI_OPF_7274	Asuu	-	Y	-	-	Y	462	GS_20512	Y	-	o45-69i						4GI_OPF_7270
																																4GI_OPF_7270	Asuu	-	Y	-	-	Y	438	GS_13185	Y	-	i28-47o111-132i						4GI_OPF_7264
																																4GI_OPF_7264	Asuu	-	Y	-	-	Y	282	GS_07062	-	-	o						4GI_OPF_7092
																																4GI_OPF_7092	Asuu	-	Y	-	-	Y	390	GS_19548	-	-	o						4GI_OPF_7077
																																4GI_OPF_7077	Asuu	-	Y	-	-	Y	408	GS_11745	-	-	o						4GI_OPF_7076
																																4GI_OPF_7076	Asuu	-	Y	-	-	Y	573	GS_20180	-	-	o						4GI_OPF_7058
																																4GI_OPF_7058	Asuu	-	Y	-	-	Y	471	GS_00784	-	-	o						4GI_OPF_7057
																																4GI_OPF_7057	Asuu	-	Y	-	-	Y	2661	GS_16841	Y	-	o441-458i470-488o						4GI_OPF_7056
																																4GI_OPF_7056	Asuu	-	Y	-	-	Y	1665	GS_11186	Y	-	o27-52i64-89o101-122i143-164o						4GI_OPF_7054
																																4GI_OPF_7054	Asuu	-	Y	-	-	Y	381	GS_09962	-	-	o						4GI_OPF_7053
																																4GI_OPF_7053	Asuu	-	Y	-	-	Y	606	GS_03365	-	-	o						4GI_OPF_7050
																																4GI_OPF_7050	Asuu	-	Y	-	-	Y	339	GS_16399	-	-	o						4GI_OPF_7050
																																4GI_OPF_7050	Asuu	-	Y	-	-	Y	519	GS_21711	-	-	o						4GI_OPF_7042
																																4GI_OPF_7042	Asuu	-	Y	-	-	Y	711	GS_01515	-	-	o						4GI_OPF_7038
																																4GI_OPF_7038	Asuu	-	Y	-	-	Y	324	GS_23839	-	-	o						4GI_OPF_7026
																																4GI_OPF_7026	Asuu	-	Y	-	-	Y	1209	GS_05093	-	-	o						4GI_OPF_7026
																																4GI_OPF_7026	Asuu	-	Y	-	-	Y	732	GS_17853	-	-	o						4GI_OPF_7024
																																4GI_OPF_7024	Asuu	-	Y	-	-	Y	279	GS_11835	-	-	o						4GI_OPF_7023
																																4GI_OPF_7023	Asuu	-	Y	-	-	Y	666	GS_16115	-	-	o						4GI_OPF_7021
																																4GI_OPF_7021	Asuu	-	Y	-	-	Y	1098	GS_04096	Y	-	o260-284i						4GI_OPF_7016
																																4GI_OPF_7016	Asuu	-	Y	-	-	Y	846	GS_17534	Y	-	o151-168i						4GI_OPF_7015
																																4GI_OPF_7015	Asuu	-	Y	-	-	Y	462	GS_03725	-	-	o						4GI_OPF_7012
																																4GI_OPF_7012	Asuu	-	Y	-	-	Y	273	GS_11685	-	-	i						4GI_OPF_7011
																																4GI_OPF_7011	Asuu	-	Y	-	-	Y	378	GS_07274	-	-	o						4GI_OPF_7006
																																4GI_OPF_7006	Asuu	-	Y	-	-	Y	1647	GS_13206	Y	-	i116-133o145-163i222-244o400-423i						4GI_OPF_7002
																																4GI_OPF_7002	Asuu	-	Y	-	-	Y	1878	GS_09393	Y	-	i34-58o78-104i154-174o180-202i						4GI_OPF_6999
																																4GI_OPF_6999	Asuu	-	Y	-	-	Y	192	L3E_01572	-	-	i						4GI_OPF_6997
																																4GI_OPF_6997	Asuu	-	Y	-	-	Y	591	GS_16804	Y	-	i173-194o						4GI_OPF_6996
																																4GI_OPF_6996	Asuu	-	Y	-	-	Y	597	GS_20458	Y	-	o106-127i						4GI_OPF_6986
																																4GI_OPF_6986	Asuu	-	Y	-	-	Y	462	GS_21779	-	-	o						4GI_OPF_6980
																																4GI_OPF_6980	Asuu	-	Y	-	-	Y	684	GS_18355	-	-	o						4GI_OPF_6976
																																4GI_OPF_6976	Asuu	-	Y	-	-	Y	1143	GS_19797	-	-	o						4GI_OPF_6970
																																4GI_OPF_6970	Asuu	-	Y	-	-	Y	804	GS_10646	-	-	o						4GI_OPF_6968
																																4GI_OPF_6968	Asuu	-	Y	-	-	Y	399	GS_05894	-	-	o						4GI_OPF_6960
																																4GI_OPF_6960	Asuu	-	Y	-	-	Y	873	GS_16238	Y	-	i21-43o						4GI_OPF_6955
																																4GI_OPF_6955	Asuu	-	Y	-	-	Y	789	GS_12496	-	-	o						4GI_OPF_6949
																																4GI_OPF_6949	Asuu	-	Y	-	-	Y	2913	GS_14267	-	-	o						4GI_OPF_6944
																																4GI_OPF_6944	Asuu	-	Y	-	-	Y	774	GS_03700	Y	-	i41-58o						4GI_OPF_6935
																																4GI_OPF_6935	Asuu	-	Y	-	-	Y	849	GS_14793	-	-	o						4GI_OPF_6933
																																4GI_OPF_6933	Asuu	-	Y	-	-	Y	909	GS_02692	-	-	o						4GI_OPF_6933
																																4GI_OPF_6933	Asuu	-	Y	-	-	Y	954	GS_24285	-	-	o						4GI_OPF_6930
																																4GI_OPF_6930	Asuu	-	Y	-	-	Y	1104	GS_05707	Y	-	o32-55i67-88o108-133i153-173o208-232i267-294o306-328i						4GI_OPF_6928
																																4GI_OPF_6928	Asuu	-	Y	-	-	Y	1251	GS_14736	-	-	o						4GI_OPF_6927
																																4GI_OPF_6927	Asuu	-	Y	-	-	Y	1509	GS_12638	Y	-	i32-53o65-90i120-139o151-174i181-205o225-246i258-281o301-319i340-360o366-387i419-443o						4GI_OPF_6923
																																4GI_OPF_6923	Asuu	-	Y	-	-	Y	819	GS_10159	Y	-	o36-56i68-92o104-130i151-170o176-198i						4GI_OPF_6922
																																4GI_OPF_6922	Asuu	-	Y	-	-	Y	417	GS_20373	-	-	o						4GI_OPF_6921
																																4GI_OPF_6921	Asuu	-	Y	-	-	Y	561	GS_11809	-	-	o						4GI_OPF_6920
																																4GI_OPF_6920	Asuu	-	Y	-	-	Y	585	GS_09086	Y	-	i118-136o						4GI_OPF_6918
																																4GI_OPF_6918	Asuu	-	Y	-	-	Y	1326	GS_22835	-	-	o						4GI_OPF_6912
																																4GI_OPF_6912	Asuu	-	Y	-	-	Y	396	GS_17158	-	-	o						4GI_OPF_6907
																																4GI_OPF_6907	Asuu	-	Y	-	-	Y	807	GS_06763	-	-	o						4GI_OPF_6903
																																4GI_OPF_6903	Asuu	-	Y	-	-	Y	417	GS_13980	-	-	o						4GI_OPF_6901
																																4GI_OPF_6901	Asuu	-	Y	-	-	Y	1206	GS_01709	-	-	o						4GI_OPF_6900
																																4GI_OPF_6900	Asuu	-	Y	-	-	Y	738	GS_12526	Y	-	i215-233o						4GI_OPF_6897
																																4GI_OPF_6897	Asuu	-	Y	-	-	Y	444	GS_20468	-	-	o						4GI_OPF_6893
																																4GI_OPF_6893	Asuu	-	Y	-	-	Y	534	GS_07838	-	-	o						4GI_OPF_6891
																																4GI_OPF_6891	Asuu	-	Y	-	-	Y	429	GS_22843	Y	-	o120-140i						4GI_OPF_6873
																																4GI_OPF_6873	Asuu	-	Y	-	-	Y	651	GS_04442	-	-	o						4GI_OPF_6868
																																4GI_OPF_6868	Asuu	-	Y	-	-	Y	426	GS_07341	-	-	o						4GI_OPF_6867
																																4GI_OPF_6867	Asuu	-	Y	-	-	Y	1209	GS_07472	-	-	o						4GI_OPF_6865
																																4GI_OPF_6865	Asuu	-	Y	-	-	Y	717	GS_09943	-	-	o						4GI_OPF_6863
																																4GI_OPF_6863	Asuu	-	Y	-	-	Y	768	GS_03670	Y	-	i27-46o66-89i						4GI_OPF_6861
																																4GI_OPF_6861	Asuu	-	Y	-	-	Y	1407	GS_17118	-	-	o						4GI_OPF_6859
																																4GI_OPF_6859	Asuu	-	Y	-	-	Y	417	GS_24036	-	-	o						4GI_OPF_6856
																																4GI_OPF_6856	Asuu	-	Y	-	-	Y	561	GS_19633	-	-	o						4GI_OPF_6850
																																4GI_OPF_6850	Asuu	-	Y	-	-	Y	1086	GS_05318	-	-	o						4GI_OPF_6849
																																4GI_OPF_6849	Asuu	-	Y	-	-	Y	1137	GS_05722	-	-	o						4GI_OPF_6842
																																4GI_OPF_6842	Asuu	-	Y	-	-	Y	828	GS_13888	Y	-	i22-46o66-87i94-118o228-254i						4GI_OPF_6840
																																4GI_OPF_6840	Asuu	-	Y	-	-	Y	1767	GS_11233	-	-	o						4GI_OPF_6840
																																4GI_OPF_6840	Asuu	-	Y	-	-	Y	1284	GS_16781	-	-	o						4GI_OPF_6838
																																4GI_OPF_6838	Asuu	-	Y	-	-	Y	237	GS_09858	Y	-	o38-60i						4GI_OPF_6831
																																4GI_OPF_6831	Asuu	-	Y	-	-	Y	633	GS_04329	-	-	o						4GI_OPF_6829
																																4GI_OPF_6829	Asuu	-	Y	-	-	Y	1224	GS_12519	Y	-	i7-26o46-68i80-100o120-140i						4GI_OPF_6828
																																4GI_OPF_6828	Asuu	-	Y	-	-	Y	750	GS_23599	-	-	o						4GI_OPF_6827
																																4GI_OPF_6827	Asuu	-	Y	-	-	Y	669	GS_21223	-	-	o						4GI_OPF_6814
																																4GI_OPF_6814	Asuu	-	Y	-	-	Y	735	GS_03762	-	-	o						4GI_OPF_6808
																																4GI_OPF_6808	Asuu	-	Y	-	-	Y	1470	GS_23204	-	-	o						4GI_OPF_6807
																																4GI_OPF_6807	Asuu	-	Y	-	-	Y	243	GS_01896	-	-	o						4GI_OPF_6800
																																4GI_OPF_6800	Asuu	-	Y	-	-	Y	723	GS_05115	-	-	o						4GI_OPF_6799
																																4GI_OPF_6799	Asuu	-	Y	-	-	Y	1230	GS_08806	-	-	o						4GI_OPF_6798
																																4GI_OPF_6798	Asuu	-	Y	-	-	Y	930	GS_20358	Y	-	o247-266i						4GI_OPF_6797
																																4GI_OPF_6797	Asuu	-	Y	-	-	Y	447	GS_16196	-	-	o						4GI_OPF_6795
																																4GI_OPF_6795	Asuu	-	Y	-	-	Y	573	GS_07054	-	-	o						4GI_OPF_6793
																																4GI_OPF_6793	Asuu	-	Y	-	-	Y	2019	GS_03785	-	-	o						4GI_OPF_6788
																																4GI_OPF_6788	Asuu	-	Y	-	-	Y	846	GS_12777	-	-	o						4GI_OPF_6779
																																4GI_OPF_6779	Asuu	-	Y	-	-	Y	780	GS_01255	-	-	o						4GI_OPF_6778
																																4GI_OPF_6778	Asuu	-	Y	-	-	Y	1263	GS_06616	-	-	o						4GI_OPF_6777
																																4GI_OPF_6777	Asuu	-	Y	-	-	Y	738	GS_22628	-	-	o						4GI_OPF_6775
																																4GI_OPF_6775	Asuu	-	Y	-	-	Y	591	GS_23832	Y	-	i12-34o87-104i109-127o133-153i						4GI_OPF_6774
																																4GI_OPF_6774	Asuu	-	Y	-	-	Y	954	GS_07401	-	-	o						4GI_OPF_6772
																																4GI_OPF_6772	Asuu	-	Y	-	-	Y	1734	GS_05068	-	-	o						4GI_OPF_6771
																																4GI_OPF_6771	Asuu	-	Y	-	-	Y	315	GS_08820	-	-	i						4GI_OPF_6770
																																4GI_OPF_6770	Asuu	-	Y	-	-	Y	1608	GS_23967	Y	-	o67-87i						4GI_OPF_6768
																																4GI_OPF_6768	Asuu	-	Y	-	-	Y	897	GS_04767	Y	-	i30-51o						4GI_OPF_6763
																																4GI_OPF_6763	Asuu	-	Y	-	-	Y	1566	GS_14752	-	-	o						4GI_OPF_6752
																																4GI_OPF_6752	Asuu	-	Y	-	-	Y	330	GS_16979	-	-	o						4GI_OPF_6637
																																4GI_OPF_6637	Asuu	-	Y	-	-	Y	231	GS_11411	-	-	o						4GI_OPF_6633
																																4GI_OPF_6633	Asuu	-	Y	-	-	Y	378	GS_24205	Y	-	i38-59o65-86i						4GI_OPF_6617
																																4GI_OPF_6617	Asuu	-	Y	-	-	Y	933	GS_03014	Y	-	i59-81o101-122i170-189o209-229i						4GI_OPF_6606
																																4GI_OPF_6606	Asuu	-	Y	-	-	Y	1212	GS_06886	-	-	o						4GI_OPF_6606
																																4GI_OPF_6606	Asuu	-	Y	-	-	Y	747	GS_19921	-	-	o						4GI_OPF_6605
																																4GI_OPF_6605	Asuu	-	Y	-	-	Y	699	GS_08465	-	-	o						4GI_OPF_6599
																																4GI_OPF_6599	Asuu	-	Y	-	-	Y	507	GS_04988	Y	-	i83-105o						4GI_OPF_6598
																																4GI_OPF_6598	Asuu	-	Y	-	-	Y	939	GS_17569	-	-	o						4GI_OPF_6589
																																4GI_OPF_6589	Asuu	-	Y	-	-	Y	4989	GS_05397	Y	-	o44-68i80-97o						4GI_OPF_6585
																																4GI_OPF_6585	Asuu	-	Y	-	-	Y	411	GS_04237	-	-	o						4GI_OPF_6583
																																4GI_OPF_6583	Asuu	-	Y	-	-	Y	1284	GS_04838	-	-	o						4GI_OPF_6583
																																4GI_OPF_6583	Asuu	-	Y	-	-	Y	1071	GS_10894	-	-	o						4GI_OPF_6574
																																4GI_OPF_6574	Asuu	-	Y	-	-	Y	1074	GS_03921	-	-	o						4GI_OPF_6570
																																4GI_OPF_6570	Asuu	-	Y	-	-	Y	933	GS_21153	-	-	o						4GI_OPF_6565
																																4GI_OPF_6565	Asuu	-	Y	-	-	Y	1779	GS_17433	-	-	o						4GI_OPF_6557
																																4GI_OPF_6557	Asuu	-	Y	-	-	Y	1122	GS_23578	-	-	o						4GI_OPF_6551
																																4GI_OPF_6551	Asuu	-	Y	-	-	Y	2634	GS_08624	-	-	o						4GI_OPF_6546
																																4GI_OPF_6546	Asuu	-	Y	-	-	Y	834	GS_05320	Y	-	i48-71o						4GI_OPF_6542
																																4GI_OPF_6542	Asuu	-	Y	-	-	Y	216	GS_20064	-	-	o						4GI_OPF_6538
																																4GI_OPF_6538	Asuu	-	Y	-	-	Y	603	GS_02685	-	-	o						4GI_OPF_6536
																																4GI_OPF_6536	Asuu	-	Y	-	-	Y	489	GS_05572	-	-	o						4GI_OPF_6536
																																4GI_OPF_6536	Asuu	-	Y	-	-	Y	351	GS_14207	Y	-	o45-70i						4GI_OPF_6533
																																4GI_OPF_6533	Asuu	-	Y	-	-	Y	762	GS_09458	-	-	o						4GI_OPF_6523
																																4GI_OPF_6523	Asuu	-	Y	-	-	Y	981	GS_09504	-	-	o						4GI_OPF_6516
																																4GI_OPF_6516	Asuu	-	Y	-	-	Y	456	GS_06997	-	-	o						4GI_OPF_6512
																																4GI_OPF_6512	Asuu	-	Y	-	-	Y	741	GS_05406	-	-	o						4GI_OPF_6512
																																4GI_OPF_6512	Asuu	-	Y	-	-	Y	738	GS_20176	-	-	o						4GI_OPF_6498
																																4GI_OPF_6498	Asuu	-	Y	-	-	Y	3657	GS_13423	-	-	o						4GI_OPF_6495
																																4GI_OPF_6495	Asuu	-	Y	-	-	Y	597	GS_15467	-	-	o						4GI_OPF_6494
																																4GI_OPF_6494	Asuu	-	Y	-	-	Y	1248	GS_07263	-	-	o						4GI_OPF_6493
																																4GI_OPF_6493	Asuu	-	Y	-	-	Y	465	GS_06194	Y	-	i83-104o						4GI_OPF_6493
																																4GI_OPF_6493	Asuu	-	Y	-	-	Y	567	GS_19771	Y	-	i117-138o						4GI_OPF_6492
																																4GI_OPF_6492	Asuu	-	Y	-	-	Y	858	GS_07604	-	-	o						4GI_OPF_6491
																																4GI_OPF_6491	Asuu	-	Y	-	-	Y	576	GS_06842	-	-	o						4GI_OPF_6489
																																4GI_OPF_6489	Asuu	-	Y	-	-	Y	528	GS_20665	-	-	o						4GI_OPF_6487
																																4GI_OPF_6487	Asuu	-	Y	-	-	Y	738	GS_01416	Y	-	i221-243o						4GI_OPF_6486
																																4GI_OPF_6486	Asuu	-	Y	-	-	Y	366	GS_18022	-	-	o						4GI_OPF_6485
																																4GI_OPF_6485	Asuu	-	Y	-	-	Y	348	GS_16249	-	-	o						4GI_OPF_6483
																																4GI_OPF_6483	Asuu	-	Y	-	-	Y	435	GS_19646	-	-	o						4GI_OPF_6482
																																4GI_OPF_6482	Asuu	-	Y	-	-	Y	381	GS_03607	-	-	o						4GI_OPF_6476
																																4GI_OPF_6476	Asuu	-	Y	-	-	Y	348	GS_17068	-	-	i						4GI_OPF_6475
																																4GI_OPF_6475	Asuu	-	Y	-	-	Y	1056	GS_01588	-	-	o						4GI_OPF_6466
																																4GI_OPF_6466	Asuu	-	Y	-	-	Y	1677	GS_23979	-	-	o						4GI_OPF_6465
																																4GI_OPF_6465	Asuu	-	Y	-	-	Y	387	GS_15815	-	-	o						4GI_OPF_6459
																																4GI_OPF_6459	Asuu	-	Y	-	-	Y	921	GS_20057	-	-	o						4GI_OPF_6457
																																4GI_OPF_6457	Asuu	-	Y	-	-	Y	819	GS_04227	Y	-	i98-120o						4GI_OPF_6453
																																4GI_OPF_6453	Asuu	-	Y	-	-	Y	1974	GS_13925	-	-	o						4GI_OPF_6450
																																4GI_OPF_6450	Asuu	-	Y	-	-	Y	1056	GS_05146	-	-	o						4GI_OPF_6442
																																4GI_OPF_6442	Asuu	-	Y	-	-	Y	825	GS_23093	-	-	o						4GI_OPF_6441
																																4GI_OPF_6441	Asuu	-	Y	-	-	Y	561	GS_20153	-	-	o						4GI_OPF_6440
																																4GI_OPF_6440	Asuu	-	Y	-	-	Y	1164	GS_02037	Y	-	o32-57i69-88o180-197i						4GI_OPF_6439
																																4GI_OPF_6439	Asuu	-	Y	-	-	Y	1101	GS_21915	-	-	i						4GI_OPF_6433
																																4GI_OPF_6433	Asuu	-	Y	-	-	Y	1029	GS_15742	-	-	o						4GI_OPF_6431
																																4GI_OPF_6431	Asuu	-	Y	-	-	Y	1137	GS_23412	-	-	o						4GI_OPF_6418
																																4GI_OPF_6418	Asuu	-	Y	-	-	Y	549	GS_01408	-	-	o						4GI_OPF_6412
																																4GI_OPF_6412	Asuu	-	Y	-	-	Y	390	GS_22770	-	-	o						4GI_OPF_6402
																																4GI_OPF_6402	Asuu	-	Y	-	-	Y	450	GS_04682	-	-	o						4GI_OPF_6307
																																4GI_OPF_6307	Asuu	-	Y	-	-	Y	1020	GS_10199	Y	-	i90-112o118-148i160-180o186-209i						4GI_OPF_6302
																																4GI_OPF_6302	Asuu	-	Y	-	-	Y	933	GS_15152	Y	-	i129-147o153-180i192-213o233-254i261-284o						4GI_OPF_6300
																																4GI_OPF_6300	Asuu	-	Y	-	-	Y	1713	GS_02542	-	-	o						4GI_OPF_6299
																																4GI_OPF_6299	Asuu	-	Y	-	-	Y	258	GS_15568	-	-	o						4GI_OPF_6297
																																4GI_OPF_6297	Asuu	-	Y	-	-	Y	615	GS_05218	-	-	o						4GI_OPF_6288
																																4GI_OPF_6288	Asuu	-	Y	-	-	Y	1644	GS_08530	Y	-	i43-67o124-144i156-175o181-199i211-231o237-257i322-349o361-383i395-418o424-443i						4GI_OPF_6287
																																4GI_OPF_6287	Asuu	-	Y	-	-	Y	1626	GS_11421	Y	-	o27-45i88-105o111-128i135-162o182-200i268-288o308-330i386-402o422-440i447-467o499-516i						4GI_OPF_6284
																																4GI_OPF_6284	Asuu	-	Y	-	-	Y	945	GS_05636	-	-	o						4GI_OPF_6275
																																4GI_OPF_6275	Asuu	-	Y	-	-	Y	609	GS_12087	-	-	o						4GI_OPF_6274
																																4GI_OPF_6274	Asuu	-	Y	-	-	Y	663	GS_04245	-	-	o						4GI_OPF_6270
																																4GI_OPF_6270	Asuu	-	Y	-	-	Y	1119	GS_03443	-	-	o						4GI_OPF_6270
																																4GI_OPF_6270	Asuu	-	Y	-	-	Y	669	GS_18415	-	-	o						4GI_OPF_6261
																																4GI_OPF_6261	Asuu	-	Y	-	-	Y	363	GS_21653	-	-	o						4GI_OPF_6258
																																4GI_OPF_6258	Asuu	-	Y	-	-	Y	402	GS_02914	Y	-	o20-45i57-77o						4GI_OPF_6238
																																4GI_OPF_6238	Asuu	-	Y	-	-	Y	1104	GS_10512	Y	-	i79-104o110-129i164-184o196-213i225-242o248-267i279-298o324-347i						4GI_OPF_6236
																																4GI_OPF_6236	Asuu	-	Y	-	-	Y	303	GS_13318	-	-	o						4GI_OPF_6236
																																4GI_OPF_6236	Asuu	-	Y	-	-	Y	507	GS_18677	-	-	o						4GI_OPF_6233
																																4GI_OPF_6233	Asuu	-	Y	-	-	Y	300	GS_01012	-	-	o						4GI_OPF_6233
																																4GI_OPF_6233	Asuu	-	Y	-	-	Y	516	GS_20368	-	-	i						4GI_OPF_6231
																																4GI_OPF_6231	Asuu	-	Y	-	-	Y	1098	GS_20293	-	-	o						4GI_OPF_6226
																																4GI_OPF_6226	Asuu	-	Y	-	-	Y	651	GS_04076	-	-	o						4GI_OPF_6223
																																4GI_OPF_6223	Asuu	-	Y	-	-	Y	1248	GS_01806	Y	-	i41-59o						4GI_OPF_6221
																																4GI_OPF_6221	Asuu	-	Y	-	-	Y	879	GS_22294	-	-	o						4GI_OPF_6220
																																4GI_OPF_6220	Asuu	-	Y	-	-	Y	1104	GS_09784	-	-	o						4GI_OPF_6219
																																4GI_OPF_6219	Asuu	-	Y	-	-	Y	702	GS_00630	-	-	o						4GI_OPF_6206
																																4GI_OPF_6206	Asuu	-	Y	-	-	Y	465	GS_09824	-	-	o						4GI_OPF_6203
																																4GI_OPF_6203	Asuu	-	Y	-	-	Y	942	GS_01120	-	-	o						4GI_OPF_6201
																																4GI_OPF_6201	Asuu	-	Y	-	-	Y	747	GS_06011	-	-	o						4GI_OPF_6200
																																4GI_OPF_6200	Asuu	-	Y	-	-	Y	1140	GS_22535	Y	-	i45-65o						4GI_OPF_6198
																																4GI_OPF_6198	Asuu	-	Y	-	-	Y	960	GS_11582	Y	-	i141-162o						4GI_OPF_6189
																																4GI_OPF_6189	Asuu	-	Y	-	-	Y	639	GS_06158	-	-	o						4GI_OPF_6186
																																4GI_OPF_6186	Asuu	-	Y	-	-	Y	600	GS_07355	-	-	o						4GI_OPF_6182
																																4GI_OPF_6182	Asuu	-	Y	-	-	Y	471	GS_15193	Y	-	i73-91o97-115i						4GI_OPF_6179
																																4GI_OPF_6179	Asuu	-	Y	-	-	Y	306	GS_20876	-	-	i						4GI_OPF_6178
																																4GI_OPF_6178	Asuu	-	Y	-	-	Y	303	GS_08672	-	-	o						4GI_OPF_6169
																																4GI_OPF_6169	Asuu	-	Y	-	-	Y	465	GS_15460	-	-	o						4GI_OPF_6166
																																4GI_OPF_6166	Asuu	-	Y	-	-	Y	762	GS_23489	-	-	o						4GI_OPF_6160
																																4GI_OPF_6160	Asuu	-	Y	-	-	Y	840	GS_09298	-	-	o						4GI_OPF_6157
																																4GI_OPF_6157	Asuu	-	Y	-	-	Y	1617	GS_01822	-	-	o						4GI_OPF_6156
																																4GI_OPF_6156	Asuu	-	Y	-	-	Y	516	GS_17265	-	-	o						4GI_OPF_6150
																																4GI_OPF_6150	Asuu	-	Y	-	-	Y	1113	GS_13816	-	-	o						4GI_OPF_6148
																																4GI_OPF_6148	Asuu	-	Y	-	-	Y	453	GS_22913	-	-	o						4GI_OPF_6147
																																4GI_OPF_6147	Asuu	-	Y	-	-	Y	1128	GS_09868	Y	-	i26-48o						4GI_OPF_6145
																																4GI_OPF_6145	Asuu	-	Y	-	-	Y	1557	GS_19905	-	-	o						4GI_OPF_6143
																																4GI_OPF_6143	Asuu	-	Y	-	-	Y	606	GS_01217	-	-	o						4GI_OPF_6141
																																4GI_OPF_6141	Asuu	-	Y	-	-	Y	999	GS_05977	-	-	o						4GI_OPF_6140
																																4GI_OPF_6140	Asuu	-	Y	-	-	Y	645	GS_10296	Y	-	o70-93i						4GI_OPF_6132
																																4GI_OPF_6132	Asuu	-	Y	-	-	Y	1692	GS_02112	-	-	o						4GI_OPF_6131
																																4GI_OPF_6131	Asuu	-	Y	-	-	Y	576	GS_18240	-	-	i						4GI_OPF_6128
																																4GI_OPF_6128	Asuu	-	Y	-	-	Y	378	GS_12415	-	-	i						4GI_OPF_6124
																																4GI_OPF_6124	Asuu	-	Y	-	-	Y	1662	GS_02562	Y	-	i55-75o						4GI_OPF_6122
																																4GI_OPF_6122	Asuu	-	Y	-	-	Y	1341	GS_08780	-	-	o						4GI_OPF_6121
																																4GI_OPF_6121	Asuu	-	Y	-	-	Y	927	GS_24059	-	-	o						4GI_OPF_6120
																																4GI_OPF_6120	Asuu	-	Y	-	-	Y	2136	GS_14957	-	-	o						4GI_OPF_6116
																																4GI_OPF_6116	Asuu	-	Y	-	-	Y	1338	GS_16598	-	-	o						4GI_OPF_6108
																																4GI_OPF_6108	Asuu	-	Y	-	-	Y	870	GS_02108	-	-	o						4GI_OPF_6106
																																4GI_OPF_6106	Asuu	-	Y	-	-	Y	1194	GS_22135	-	-	o						4GI_OPF_6100
																																4GI_OPF_6100	Asuu	-	Y	-	-	Y	1158	GS_14004	-	-	o						4GI_OPF_6098
																																4GI_OPF_6098	Asuu	-	Y	-	-	Y	1824	GS_12780	Y	-	o27-46i67-87o93-115i135-151o157-175i196-217o223-243i264-283o289-310i						4GI_OPF_6091
																																4GI_OPF_6091	Asuu	-	Y	-	-	Y	1056	GS_13705	-	-	o						4GI_OPF_6088
																																4GI_OPF_6088	Asuu	-	Y	-	-	Y	1431	GS_13511	-	-	o						4GI_OPF_6087
																																4GI_OPF_6087	Asuu	-	Y	-	-	Y	597	GS_00620	-	-	o						4GI_OPF_6085
																																4GI_OPF_6085	Asuu	-	Y	-	-	Y	714	GS_15376	-	-	o						4GI_OPF_5936
																																4GI_OPF_5936	Asuu	-	Y	-	-	Y	606	GS_04788	-	-	o						4GI_OPF_5934
																																4GI_OPF_5934	Asuu	-	Y	-	-	Y	582	GS_16146	-	-	o						4GI_OPF_5925
																																4GI_OPF_5925	Asuu	-	Y	-	-	Y	456	GS_22134	-	-	o						4GI_OPF_5923
																																4GI_OPF_5923	Asuu	-	Y	-	-	Y	741	GS_02080	-	-	o						4GI_OPF_5921
																																4GI_OPF_5921	Asuu	-	Y	-	-	Y	498	GS_13052	-	-	o						4GI_OPF_5920
																																4GI_OPF_5920	Asuu	-	Y	-	-	Y	1050	GS_12141	-	-	o						4GI_OPF_5918
																																4GI_OPF_5918	Asuu	-	Y	-	-	Y	1425	GS_08742	-	-	o						4GI_OPF_5914
																																4GI_OPF_5914	Asuu	-	Y	-	-	Y	237	GS_09014	-	-	o						4GI_OPF_5908
																																4GI_OPF_5908	Asuu	-	Y	-	-	Y	330	GS_05373	-	-	o						4GI_OPF_5908
																																4GI_OPF_5908	Asuu	-	Y	-	-	Y	336	GS_10399	-	-	i						4GI_OPF_5905
																																4GI_OPF_5905	Asuu	-	Y	-	-	Y	606	GS_09886	Y	-	i155-176o						4GI_OPF_5903
																																4GI_OPF_5903	Asuu	-	Y	-	-	Y	1818	GS_16613	-	-	o						4GI_OPF_5900
																																4GI_OPF_5900	Asuu	-	Y	-	-	Y	546	GS_05480	-	-	o						4GI_OPF_5899
																																4GI_OPF_5899	Asuu	-	Y	-	-	Y	336	GS_06200	-	-	o						4GI_OPF_5898
																																4GI_OPF_5898	Asuu	-	Y	-	-	Y	918	GS_20308	-	-	o						4GI_OPF_5896
																																4GI_OPF_5896	Asuu	-	Y	-	-	Y	1995	GS_02540	-	-	o						4GI_OPF_5893
																																4GI_OPF_5893	Asuu	-	Y	-	-	Y	3351	GS_18846	Y	-	i101-122o128-149i293-315o321-337i925-955o1001-1018i1030-1051o						4GI_OPF_5892
																																4GI_OPF_5892	Asuu	-	Y	-	-	Y	606	GS_23127	-	-	o						4GI_OPF_5888
																																4GI_OPF_5888	Asuu	-	Y	-	-	Y	1152	GS_01792	Y	-	i129-152o158-176i188-211o						4GI_OPF_5887
																																4GI_OPF_5887	Asuu	-	Y	-	-	Y	498	GS_04113	-	-	o						4GI_OPF_5883
																																4GI_OPF_5883	Asuu	-	Y	-	-	Y	1635	GS_14147	-	-	o						4GI_OPF_5882
																																4GI_OPF_5882	Asuu	-	Y	-	-	Y	3729	GS_19163	-	-	o						4GI_OPF_5881
																																4GI_OPF_5881	Asuu	-	Y	-	-	Y	3123	GS_14018	Y	-	o453-476i						4GI_OPF_5874
																																4GI_OPF_5874	Asuu	-	Y	-	-	Y	1095	GS_13355	-	-	o						4GI_OPF_5867
																																4GI_OPF_5867	Asuu	-	Y	-	-	Y	393	GS_08747	-	-	o						4GI_OPF_5862
																																4GI_OPF_5862	Asuu	-	Y	-	-	Y	405	GS_13606	-	-	o						4GI_OPF_5858
																																4GI_OPF_5858	Asuu	-	Y	-	-	Y	1077	GS_07779	-	-	o						4GI_OPF_5851
																																4GI_OPF_5851	Asuu	-	Y	-	-	Y	360	GS_23646	-	-	o						4GI_OPF_5849
																																4GI_OPF_5849	Asuu	-	Y	-	-	Y	861	GS_00232	-	-	o						4GI_OPF_5846
																																4GI_OPF_5846	Asuu	-	Y	-	-	Y	561	GS_05089	-	-	o						4GI_OPF_5844
																																4GI_OPF_5844	Asuu	-	Y	-	-	Y	489	GS_24121	-	-	o						4GI_OPF_5843
																																4GI_OPF_5843	Asuu	-	Y	-	-	Y	171	GS_22250	-	-	o						4GI_OPF_5841
																																4GI_OPF_5841	Asuu	-	Y	-	-	Y	450	GS_22340	-	-	i						4GI_OPF_5838
																																4GI_OPF_5838	Asuu	-	Y	-	-	Y	516	GS_03259	Y	-	i51-70o						4GI_OPF_5835
																																4GI_OPF_5835	Asuu	-	Y	-	-	Y	681	GS_03529	-	-	i						4GI_OPF_5828
																																4GI_OPF_5828	Asuu	-	Y	-	-	Y	1104	GS_06243	Y	-	o320-337i						4GI_OPF_5826
																																4GI_OPF_5826	Asuu	-	Y	-	-	Y	459	GS_17465	-	-	o						4GI_OPF_5824
																																4GI_OPF_5824	Asuu	-	Y	-	-	Y	975	GS_08033	-	-	o						4GI_OPF_5821
																																4GI_OPF_5821	Asuu	-	Y	-	-	Y	681	GS_09946	-	-	o						4GI_OPF_5820
																																4GI_OPF_5820	Asuu	-	Y	-	-	Y	585	GS_18869	-	-	i						4GI_OPF_5818
																																4GI_OPF_5818	Asuu	-	Y	-	-	Y	879	GS_19761	-	-	o						4GI_OPF_5816
																																4GI_OPF_5816	Asuu	-	Y	-	-	Y	204	GS_00835	-	-	o						4GI_OPF_5815
																																4GI_OPF_5815	Asuu	-	Y	-	-	Y	663	GS_04426	Y	-	i130-147o153-171i						4GI_OPF_5813
																																4GI_OPF_5813	Asuu	-	Y	-	-	Y	495	GS_00882	-	-	o						4GI_OPF_5811
																																4GI_OPF_5811	Asuu	-	Y	-	-	Y	450	GS_03554	-	-	o						4GI_OPF_5810
																																4GI_OPF_5810	Asuu	-	Y	-	-	Y	1578	GS_07676	Y	-	i140-161o213-238i						4GI_OPF_5809
																																4GI_OPF_5809	Asuu	-	Y	-	-	Y	681	GS_20558	-	-	o						4GI_OPF_5807
																																4GI_OPF_5807	Asuu	-	Y	-	-	Y	1056	GS_13728	Y	-	i300-322o						4GI_OPF_5806
																																4GI_OPF_5806	Asuu	-	Y	-	-	Y	522	GS_19569	-	-	o						4GI_OPF_5798
																																4GI_OPF_5798	Asuu	-	Y	-	-	Y	756	GS_07245	Y	-	o224-250i						4GI_OPF_5797
																																4GI_OPF_5797	Asuu	-	Y	-	-	Y	525	GS_00922	-	-	o						4GI_OPF_5794
																																4GI_OPF_5794	Asuu	-	Y	-	-	Y	2466	GS_21586	Y	-	o271-289i301-321o						4GI_OPF_5790
																																4GI_OPF_5790	Asuu	-	Y	-	-	Y	834	GS_22142	Y	-	o51-75i						4GI_OPF_5789
																																4GI_OPF_5789	Asuu	-	Y	-	-	Y	561	GS_03751	-	-	o						4GI_OPF_5786
																																4GI_OPF_5786	Asuu	-	Y	-	-	Y	330	GS_21155	-	-	i						4GI_OPF_5782
																																4GI_OPF_5782	Asuu	-	Y	-	-	Y	414	GS_03026	-	-	o						4GI_OPF_5781
																																4GI_OPF_5781	Asuu	-	Y	-	-	Y	375	GS_00976	-	-	o						4GI_OPF_5779
																																4GI_OPF_5779	Asuu	-	Y	-	-	Y	609	GS_07012	-	-	o						4GI_OPF_5774
																																4GI_OPF_5774	Asuu	-	Y	-	-	Y	645	GS_14801	-	-	o						4GI_OPF_5768
																																4GI_OPF_5768	Asuu	-	Y	-	-	Y	732	GS_08082	-	-	o						4GI_OPF_5767
																																4GI_OPF_5767	Asuu	-	Y	-	-	Y	1818	GS_19960	Y	-	o51-70i77-98o104-122i129-145o157-178i190-210o253-275i282-303o318-348i584-604o						4GI_OPF_5758
																																4GI_OPF_5758	Asuu	-	Y	-	-	Y	1437	GS_03272	-	-	o						4GI_OPF_5756
																																4GI_OPF_5756	Asuu	-	Y	-	-	Y	909	GS_16153	-	-	o						4GI_OPF_5748
																																4GI_OPF_5748	Asuu	-	Y	-	-	Y	903	GS_06640	-	-	o						4GI_OPF_5747
																																4GI_OPF_5747	Asuu	-	Y	-	-	Y	369	GS_17788	-	-	o						4GI_OPF_5747
																																4GI_OPF_5747	Asuu	-	Y	-	-	Y	342	GS_23155	-	-	o						4GI_OPF_5743
																																4GI_OPF_5743	Asuu	-	Y	-	-	Y	690	GS_05920	-	-	o						4GI_OPF_5732
																																4GI_OPF_5732	Asuu	-	Y	-	-	Y	732	GS_10970	-	-	o						4GI_OPF_5731
																																4GI_OPF_5731	Asuu	-	Y	-	-	Y	363	Liv_03286	-	-	o						4GI_OPF_5730
																																4GI_OPF_5730	Asuu	-	Y	-	-	Y	1020	GS_03745	-	-	o						4GI_OPF_5728
																																4GI_OPF_5728	Asuu	-	Y	-	-	Y	678	GS_11385	Y	-	o196-217i						4GI_OPF_5727
																																4GI_OPF_5727	Asuu	-	Y	-	-	Y	327	GS_06404	-	-	o						4GI_OPF_5726
																																4GI_OPF_5726	Asuu	-	Y	-	-	Y	963	GS_10731	-	-	o						4GI_OPF_5724
																																4GI_OPF_5724	Asuu	-	Y	-	-	Y	648	GS_02822	-	-	o						4GI_OPF_5719
																																4GI_OPF_5719	Asuu	-	Y	-	-	Y	228	GS_22418	-	-	o						4GI_OPF_5716
																																4GI_OPF_5716	Asuu	-	Y	-	-	Y	1398	GS_11303	-	-	i						4GI_OPF_5715
																																4GI_OPF_5715	Asuu	-	Y	-	-	Y	945	GS_15826	Y	-	o241-263i						4GI_OPF_5711
																																4GI_OPF_5711	Asuu	-	Y	-	-	Y	1317	GS_01129	-	-	o						4GI_OPF_5708
																																4GI_OPF_5708	Asuu	-	Y	-	-	Y	1035	GS_22284	-	-	o						4GI_OPF_5704
																																4GI_OPF_5704	Asuu	-	Y	-	-	Y	600	GS_23985	-	-	o						4GI_OPF_5703
																																4GI_OPF_5703	Asuu	-	Y	-	-	Y	1374	GS_12346	Y	-	i46-68o97-116i137-157o169-186i221-242o248-264i285-302o314-334i387-403o409-427i						4GI_OPF_5702
																																4GI_OPF_5702	Asuu	-	Y	-	-	Y	375	GS_03793	-	-	o						4GI_OPF_5696
																																4GI_OPF_5696	Asuu	-	Y	-	-	Y	2163	GS_01327	Y	-	i46-66o						4GI_OPF_5694
																																4GI_OPF_5694	Asuu	-	Y	-	-	Y	1065	GS_13671	-	-	o						4GI_OPF_5687
																																4GI_OPF_5687	Asuu	-	Y	-	-	Y	774	GS_24257	-	-	o						4GI_OPF_5685
																																4GI_OPF_5685	Asuu	-	Y	-	-	Y	1449	GS_20007	-	-	o						4GI_OPF_5679
																																4GI_OPF_5679	Asuu	-	Y	-	-	Y	927	GS_12453	-	-	o						4GI_OPF_5672
																																4GI_OPF_5672	Asuu	-	Y	-	-	Y	1191	GS_01326	-	-	o						4GI_OPF_5671
																																4GI_OPF_5671	Asuu	-	Y	-	-	Y	363	GS_06154	-	-	o						4GI_OPF_5671
																																4GI_OPF_5671	Asuu	-	Y	-	-	Y	447	GS_23935	-	-	i						4GI_OPF_5662
																																4GI_OPF_5662	Asuu	-	Y	-	-	Y	786	GS_06989	-	-	o						4GI_OPF_5661
																																4GI_OPF_5661	Asuu	-	Y	-	-	Y	774	GS_03813	-	-	i						4GI_OPF_5651
																																4GI_OPF_5651	Asuu	-	Y	-	-	Y	744	GS_21755	-	-	o						4GI_OPF_5647
																																4GI_OPF_5647	Asuu	-	Y	-	-	Y	477	GS_19461	-	-	i						4GI_OPF_5644
																																4GI_OPF_5644	Asuu	-	Y	-	-	Y	744	GS_12395	-	-	o						4GI_OPF_5643
																																4GI_OPF_5643	Asuu	-	Y	-	-	Y	789	GS_22529	Y	-	i12-28o48-68i80-97o109-129i193-214o						4GI_OPF_5642
																																4GI_OPF_5642	Asuu	-	Y	-	-	Y	390	GS_00223	-	-	o						4GI_OPF_5636
																																4GI_OPF_5636	Asuu	-	Y	-	-	Y	1095	GS_22177	-	-	o						4GI_OPF_5627
																																4GI_OPF_5627	Asuu	-	Y	-	-	Y	906	GS_11084	-	-	o						4GI_OPF_5626
																																4GI_OPF_5626	Asuu	-	Y	-	-	Y	183	GS_09163	-	-	o						4GI_OPF_5622
																																4GI_OPF_5622	Asuu	-	Y	-	-	Y	297	GS_08217	-	-	o						4GI_OPF_5620
																																4GI_OPF_5620	Asuu	-	Y	-	-	Y	1125	GS_21674	-	-	o						4GI_OPF_5615
																																4GI_OPF_5615	Asuu	-	Y	-	-	Y	1647	GS_03042	-	-	o						4GI_OPF_5613
																																4GI_OPF_5613	Asuu	-	Y	-	-	Y	528	GS_13200	-	-	o						4GI_OPF_5604
																																4GI_OPF_5604	Asuu	-	Y	-	-	Y	693	GS_08771	-	-	o						4GI_OPF_5603
																																4GI_OPF_5603	Asuu	-	Y	-	-	Y	858	GS_04427	-	-	o						4GI_OPF_5602
																																4GI_OPF_5602	Asuu	-	Y	-	-	Y	414	GS_09987	Y	-	o55-76i						4GI_OPF_5601
[truncated: 16,756 more rows]
[truncated: 259 more columns]
