# Supplementary material for: Identification of broadly-conserved parasitic nematode proteins that activate immunity
Source: Front Parasitol. 2023 Aug 8;2:1223942. doi: 10.3389/fpara.2023.1223942 (PMC11731683; doi:10.3389/fpara.2023.1223942)
Supplement: Supplementary file 1 [file DataSheet_1.zip › Supplementary Table S4.xlsx]

## Sheet: Sheet1
	Supplementary Table S4: Links, descriptions and accession numbers for RNA-seq and proteomics samples collected from other studies. Accession numbers are provided is data was remapped / reanalyzed for the study, and supplementary tables are provided if gene sets or data were aligned directly from supplementary tables.
	Study	Link	BioProject / Database ID	Sample Type	Species	Stage / Description	Accession numbers / Tables*
	Rosa et al, 2014 (PLoS Negl Trop Dis 8, e2678)	https://www.ncbi.nlm.nih.gov/pmc/articles/PMC3916258/	PRJNA167264 (GenBank Sequence Read Archive)	Transcriptomics (RNA-Seq)	Ascaris suum	Adult tissues (head, pharynx, intestine, four reproductive tissues)	Table S1
	Rosa et al, 2015 (Mol cell proteomics 14, 812-827	https://pubmed.ncbi.nlm.nih.gov/25609831/	PASS00571 (Peptide Atlas)	Proteomics	Ascaris suum	Intestinal regions (intestinal tissue, lumen wash, lumen urea wash, pseudocoelomic fluid)	Table S1
	Tang et al, 2014 (Nature genetics 46, 261-269)	https://pubmed.ncbi.nlm.nih.gov/24441737/	-	Protein-antibody array	Necator americanus	Human antibodies against	Table S15
	Leroux et 2018 (Sci Rep 8, 15921)	https://pubmed.ncbi.nlm.nih.gov/30374177/	PRJNA179528 (GenBank Sequence Read Archive)	Transcriptomics (RNA-Seq)	Trichuris suis	L2 / 10 day larvae	SRX1838984
						L3 / 16 day larvae	SRX1838979
						L3 / 17 day larvae	SRX1838983
						L4 / 21 day larvae	SRX1838981
						L4 / 28 day larvae	SRX1838978
						Early L5 / 35 day larvae	SRX1838986
						L5 / Adult / 42 day larvae	SRX1838982
						Adult / adult (mixed gender)	SRX1838974
						Adult / adult (mixed gender)	SRX1838985
	Jex et al, 2011 (Nature 479, 529-53)	https://pubmed.ncbi.nlm.nih.gov/22031327/	PRJNA80881 (GenBank Sequence Read Archive)	Transcriptomics (RNA-Seq)	Ascaris suum	L3 Egg	SRR1209155
						L3 Liver	SRR1209154
						L3 Lung	SRR1209119
						L4	SRR1209117
						Male Adult Whole Rep1	SRR851237
						Male Adult Whole Rep2	SRR869505
						Female Adult Whole Rep1	SRR851252
						Female Adult Whole Rep2	SRR851258
						Male Muscle Rep1	SRR1206881
						Male Muscle Rep2	SRR1206891
						Male Reproductive Rep1	SRR1206890
						Male Reproductive Rep2	SRR1206892
						Female Muscle Rep1	SRR1206893
						Female Muscle Rep2	SRR1206895
						Female Reproductive Rep1	SRR1206894
						Female Reproductive Rep2	SRR1206896
	Chehayeb et al 201 (PLoS Negl Trop Dis 8, e2939)	https://pubmed.ncbi.nlm.nih.gov/24901219/	-	Proteomics	Ascaris suum	Adult A. suum excretory/secretory products (ESP)	Table S1
	* Supplementary tables numbers are based on the table numbering for each study. "SRX" IDs are from the NCBI Sequence Read Archive (SRA; https://www.ncbi.nlm.nih.gov/sra).
